# Supplementary material for: Discovery of an AKT1-targeting compound from a traditional herbal formula for alcoholic liver disease via integrative computational and experimental approaches
Source: Chin Med. 2025 Oct 7;20:166. doi: 10.1186/s13020-025-01205-y (PMC12502445; doi:10.1186/s13020-025-01205-y)
Supplement: Supplementary file 1 — Supplementary material 1. [file 13020_2025_1205_MOESM1_ESM.zip]

Archive with 6 entries (5 files):
- Yang et al_Supplementary material/Yang et al_Supplementary Materials_5Sep2025.docx
- Yang et al_Supplementary material/Yang et al_Supplementary Table S1.xlsx
- Yang et al_Supplementary material/Yang et al_Supplementary Table S5.xlsx
- Yang et al_Supplementary material/Yang et al_Supplementary Table S6.xlsx
- Yang et al_Supplementary material/Yang et al_Supplementary Table S7.xlsx
- Yang et al_Supplementary material/
