# Supplementary material for: Discovery of an AKT1-targeting compound from a traditional herbal formula for alcoholic liver disease via integrative computational and experimental approaches
Source: Chin Med. 2025 Oct 7;20:166. doi: 10.1186/s13020-025-01205-y (PMC12502445; doi:10.1186/s13020-025-01205-y)
Supplement: Supplementary file 1 — Supplementary material 1. [file 13020_2025_1205_MOESM1_ESM.zip › Yang et al_Supplementary material/Yang et al_Supplementary Table S1.xlsx]

## Sheet: JYH
MOL_ID	Compound code	Molecule_name	PubChem ID	PubChem name	SMILES	Source
MOL000010	JYH001	Rhoifolin	5282150	Rhoifolin	CC1C(C(C(C(O1)OC2C(C(C(OC2OC3=CC(=C4C(=C3)OC(=CC4=O)C5=CC=C(C=C5)O)O)CO)O)O)O)O)O	TCMSP database
MOL000103	JYH002	PHB	3702506	4-Oxoniobenzoate	C1=CC(=CC=C1C(=O)[O-])[OH2+]	TCMSP database
MOL000105	JYH003	protocatechuic acid	72	3,4-Dihydroxybenzoic acid	C1=CC(=C(C=C1C(=O)O)O)O	TCMSP database
MOL001123	JYH004	muurolene	12306047	alpha-Muurolene	CC1=CC2C(CC1)C(=CCC2C(C)C)C	TCMSP database
MOL000116	JYH005	Nonanal	31289	Nonanal	CCCCCCCCC=O	TCMSP database
MOL001168	JYH006	(1S,2S)-2-isopropenyl-4-isopropylidene-1-methyl-1-vinylcyclohexane	6432312	gamma-Elemene	CC(=C1CCC(C(C1)C(=C)C)(C)C=C)C	TCMSP database
MOL001180	JYH007	γ-muurolene	12313020	(1S,4aS,8aR)-1-isopropyl-7-methyl-4-methylene-1,2,3,4,4a,5,6,8a-octahydronaphthalene	CC1=CC2C(CC1)C(=C)CCC2C(C)C	TCMSP database
MOL000123	JYH008	geraniol	637566	Geraniol	CC(=CCCC(=CCO)C)C	TCMSP database
MOL000125	JYH009	(-)-alpha-Pinene	440968	(-)-alpha-Pinene	CC1=CCC2CC1C2(C)C	TCMSP database
MOL001283	JYH010	C09704	5281525	(3S,6E)-Nerolidol	CC(=CCCC(=CCCC(C)(C=C)O)C)C	TCMSP database
MOL001285	JYH011	octanol	957	1-Octanol	CCCCCCCCO	TCMSP database
MOL000130	JYH012	CAM	159055	D-Camphor	CC1(C2CCC1(C(=O)C2)C)C	TCMSP database
MOL001300	JYH013	PEL	6054	2-Phenylethanol	C1=CC=C(C=C1)CCO	TCMSP database
MOL001388	JYH014	(+)-Ledol	92812	Ledol	CC1CCC2C1C3C(C3(C)C)CCC2(C)O	TCMSP database
MOL001392	JYH015	Methyl myristate	31284	Methyl tetradecanoate	CCCCCCCCCCCCCC(=O)OC	TCMSP database
MOL001393	JYH016	myristic acid	11005	Myristic acid	CCCCCCCCCCCCCC(=O)O	TCMSP database
MOL001398	JYH017	Methyllinolenate	5319706	Methyl linolenate	CCC=CCC=CCC=CCCCCCCCC(=O)OC	TCMSP database
MOL001410	JYH018	Zeaxanthin	5280899	Zeaxanthin	CC1=C(C(CC(C1)O)(C)C)C=CC(=CC=CC(=CC=CC=C(C)C=CC=C(C)C=CC2=C(CC(CC2(C)C)O)C)C)C	TCMSP database
MOL000511	JYH019	ursolic acid	64945	Ursolic acid	CC1CCC2(CCC3(C(=CCC4C3(CCC5C4(CCC(C5(C)C)O)C)C)C2C1C)C)C(=O)O	TCMSP database
MOL000149	JYH020	inositol	892	Inositol	C1(C(C(C(C(C1O)O)O)O)O)O	TCMSP database
MOL001494	JYH021	Mandenol	5282184	Ethyl linoleate	CCCCCC=CCC=CCCCCCCCC(=O)OCC	TCMSP database
MOL001495	JYH022	Ethyl linolenate	6371716	9,12,15-Octadecatrienoic acid ethyl ester	CCC=CCC=CCC=CCCCCCCCC(=O)OCC	TCMSP database
MOL001600	JYH023	copaene	20055075	alpha-Ylangene	CC1=CCC2C3C1C2(CCC3C(C)C)C	TCMSP database
MOL001604	JYH024	Linalool	92222182	(3R,6R)-3,7-Dimethyl-6,7-epoxy-1-octene-3-ol	CC1(C(O1)CCC(C)(C=C)O)C	TCMSP database
MOL001620	JYH025	Pentadecene	25913	1-Pentadecene	CCCCCCCCCCCCCC=C	TCMSP database
MOL000163	JYH026	Atractylodin	5321047	Atractylodin	CC=CC#CC#CC=CC1=CC=CO1	TCMSP database
MOL001640	JYH027	NON	2969	Decanoic acid	CCCCCCCCCC(=O)O	TCMSP database
MOL001641	JYH028	METHYL LINOLEATE	5284421	Methyl linoleate	CCCCCC=CCC=CCCCCCCCC(=O)OC	TCMSP database
MOL001680	JYH029	Loganin	87691	Loganin	CC1C(CC2C1C(OC=C2C(=O)OC)OC3C(C(C(C(O3)CO)O)O)O)O	TCMSP database
MOL001681	JYH030	methyl (1R,4aS,6S,7R,7aS)-1,6-dihydroxy-7-methyl-1,4a,5,6,7,7a-hexahydrocyclopenta[d]pyran-4-carboxylate	10466307	Loganetin	CC1C(CC2C1C(OC=C2C(=O)OC)O)O	TCMSP database
MOL000171	JYH031	Guaiol	227829	Guaiol	CC1CCC(CC2=C1CCC2C)C(C)(C)O	TCMSP database
MOL001719	JYH032	2-[(2S,5R)-5-ethenyl-5-methyloxolan-2-yl]propan-2-ol	11116492	2-Furanmethanol, 5-ethenyltetrahydro-alpha,alpha,5-trimethyl-, cis-	CC1(CCC(O1)C(C)(C)O)C=C	TCMSP database
MOL000172	JYH033	Furol	7362	Furfural	C1=COC(=C1)C=O	TCMSP database
MOL001773	JYH034	indole	798	Indole	C1=CC=C2C(=C1)C=CN2	TCMSP database
MOL001837	JYH035	Methyl-p-coumarate	5319562	Methyl 4-hydroxycinnamate	COC(=O)C=CC1=CC=C(C=C1)O	TCMSP database
MOL001875	JYH036	isochlorogenic,acid	N/A	N/A	O[C@H]([C@@H](C[C@](C1)(C(O)=O)O)OC(/C=C/c(cc2)cc(O)c2O)=O)[C@@H]1OC(/C=C\c(cc1)cc(O)c1O)=O	TCMSP database
MOL000019	JYH037	D-Camphene	92221	(+)-Camphene	CC1(C2CCC(C2)C1=C)C	TCMSP database
MOL000196	JYH038	L-Bornyl acetate	93009	(-)-Bornyl acetate	CC(=O)OC1CC2CCC1(C2(C)C)C	TCMSP database
MOL000551	JYH039	Hederagenol	73299	Hederagenin	CC1(CCC2(CCC3(C(=CCC4C3(CCC5C4(CCC(C5(C)CO)O)C)C)C2C1)C)C(=O)O)C	TCMSP database
MOL001980	JYH040	Helixin	73296	alpha-Hederin	CC1C(C(C(C(O1)OC2C(C(COC2OC3CCC4(C(C3(C)CO)CCC5(C4CC=C6C5(CCC7(C6CC(CC7)(C)C)C(=O)O)C)C)C)O)O)O)O)O	TCMSP database
MOL001982	JYH041	disacoside B_qt	40469778	(4aS,6aS,6aS,6bR,8aR,9R,10S,12aR,14bR)-10-hydroxy-9-(hydroxymethyl)-2,2,6a,6b,9,12a-hexamethyl-1,3,4,5,6,6a,7,8,8a,10,11,12,13,14b-tetradecahydropicene-4a-carboxylic acid	CC1(CCC2(CCC3(C(=CCC4C3(CCC5C4(CCC(C5(C)CO)O)C)C)C2C1)C)C(=O)O)C	TCMSP database
MOL002042	JYH042	thymol	6989	Thymol	CC1=CC(=C(C=C1)C(C)C)O	TCMSP database
MOL000009	JYH043	luteolin-7-o-glucoside	5280637	Cynaroside	C1=CC(=C(C=C1C2=CC(=O)C3=C(C=C(C=C3O2)OC4C(C(C(C(O4)CO)O)O)O)O)O)O	TCMSP database
MOL002083	JYH044	tricin	5281702	Tricin	COC1=CC(=CC(=C1O)OC)C2=CC(=O)C3=C(C=C(C=C3O2)O)O	TCMSP database
MOL002085	JYH045	alpha-Cubebene	442359	alpha-Cubebene	CC1CCC(C2C13C2C(=CC3)C)C(C)C	TCMSP database
MOL002121	JYH046	(1S,4E,8E,10R)-4,8,11,11-tetramethylbicyclo[8.1.0]undeca-4,8-diene	11820258	trans-Bicyclogermacradiene	CC1=CCCC(=CC2C(C2(C)C)CC1)C	TCMSP database
MOL001955	JYH047	Heriguard	1794427	Chlorogenic Acid	C1C(C(C(CC1(C(=O)O)O)OC(=O)C=CC2=CC(=C(C=C2)O)O)O)O	TCMSP database
MOL002229	JYH048	HEPTACOSANE	11636	Heptacosane	CCCCCCCCCCCCCCCCCCCCCCCCCCC	TCMSP database
MOL000232	JYH049	()-alpha-Terpineol	442501	(+)-alpha-Terpineol	CC1=CCC(CC1)C(C)(C)O	TCMSP database
MOL002351	JYH050	3-Hexenol	5281167	cis-3-Hexen-1-ol	CCC=CCCO	TCMSP database
MOL002379	JYH051	PTL	8063	Pentanal	CCCCC=O	TCMSP database
MOL002496	JYH052	Sulcatone	9862	6-Methyl-5-hepten-2-one	CC(=CCCC(=O)C)C	TCMSP database
MOL000252	JYH053	farnesol	445070	Farnesol	CC(=CCCC(=CCCC(=CCO)C)C)C	TCMSP database
MOL002522	JYH054	beta-Rhodinol	7793	(-)-Citronellol	CC(CCC=C(C)C)CCO	TCMSP database
MOL000254	JYH055	eugenol	3314	Eugenol	COC1=C(C=CC(=C1)CC=C)O	TCMSP database
MOL002566	JYH056	3-O-Methylquercetin	5280681	3-O-Methylquercetin	COC1=C(OC2=CC(=CC(=C2C1=O)O)O)C3=CC(=C(C=C3)O)O	TCMSP database
MOL000259	JYH057	o-Thymol	10364	Carvacrol	CC1=C(C=C(C=C1)C(C)C)O	TCMSP database
MOL000263	JYH058	oleanolic acid	10494	Oleanolic acid	CC1(CCC2(CCC3(C(=CCC4C3(CCC5C4(CCC(C5(C)C)O)C)C)C2C1)C)C(=O)O)C	TCMSP database
MOL000266	JYH059	beta-Cubebene	93081	beta-Cubebene	CC1CCC(C2C13C2C(=C)CC3)C(C)C	TCMSP database
MOL000267	JYH060	beta-Citronellol	101977	D-Citronellol	CC(CCC=C(C)C)CCO	TCMSP database
MOL002675	JYH061	Hexenal	5281168	2-Hexenal	CCCC=CC=O	TCMSP database
MOL002697	JYH062	junipene	1797732	(1S,2S,7R,9R)-3,3,7-trimethyl-8-methylidenetricyclo[5.4.0.02,9]undecane	CC1(CCCC2(C3C1C(C2=C)CC3)C)C	TCMSP database
MOL002702	JYH063	Nonacosanol	243696	1-Nonacosanol	CCCCCCCCCCCCCCCCCCCCCCCCCCCCCO	TCMSP database
MOL002707	JYH064	phytofluene	6436722	Phytofluene	CC(=CCCC(=CCCC(=CCCC(=CC=CC=C(C)C=CC=C(C)CCC=C(C)CCC=C(C)C)C)C)C)C	TCMSP database
MOL002854	JYH065	(1R,2R,4R)-Dihydrocarveol	443163	(-)-Dihydrocarveol	CC1CCC(CC1O)C(=C)C	TCMSP database
MOL002914	JYH066	Eriodyctiol (flavanone)	373261	Eriodyctiol (flavanone)	C1C(OC2=CC(=CC(=C2C1=O)O)O)C3=CC(=C(C=C3)O)O	TCMSP database
MOL003004	JYH067	(1R,4S,4aR)-1-isopropyl-4-methyl-7-methylene-2,3,4,4a,5,6-hexahydro-1H-naphthalene	10750739	(1S)-1beta-Methyl-4alpha-isopropyl-6-methylene-1,2,3,4,6,7,8,8abeta-octahydronaphthalene	CC1CCC(C2=CC(=C)CCC12)C(C)C	TCMSP database
MOL003005	JYH068	(-)-(3R,8S,9R,9aS,10aS)-9-ethenyl-8-(beta-D-glucopyranosyloxy)-2,3,9,9a,10,10a-hexahydro-5-oxo-5H,8H-pyrano[4,3-d]oxazolo[3,2-a]pyridine-3-carboxylic acid	N/A	N/A	C=C[C@H]([C@@H]1C[C@@H]2OC[C@H](C(O)=O)N22)[C@H](O[C@@H]([C@@H]([C@H]3O)O)O[C@H](CO)[C@H]3O)OC=C1C2=O	TCMSP database
MOL003006	JYH069	(-)-(3R,8S,9R,9aS,10aS)-9-ethenyl-8-(beta-D-glucopyranosyloxy)-2,3,9,9a,10,10a-hexahydro-5-oxo-5H,8H-pyrano[4,3-d]oxazolo[3,2-a]pyridine-3-carboxylic acid_qt	N/A	N/A	C=C[C@H]([C@@H]1C[C@@H]2OC[C@H](C(O)=O)N22)[C@H](O)OC=C1C2=O	TCMSP database
MOL003007	JYH070	1,6-Dicyclohexylhexane	123123	Hexane, 1,6-dicyclohexyl-	C1CCC(CC1)CCCCCCC2CCCCC2	TCMSP database
MOL003008	JYH071	madreselvin B	44258007	Madreselvin B	C1=CC(=C(C=C1C=CC(=O)OCC2C(C(C(C(O2)OCC3C(C(C(C(O3)OC4=C(OC5=CC(=CC(=C5C4=O)O)O)C6=CC(=C(C=C6)O)O)O)O)O)O)O)O)O)O	TCMSP database
MOL003009	JYH072	Ochnaflavone	5492110	Ochnaflavone	C1=CC(=CC=C1C2=CC(=O)C3=C(C=C(C=C3O2)O)O)OC4=C(C=CC(=C4)C5=CC(=O)C6=C(C=C(C=C6O5)O)O)O	TCMSP database
MOL003010	JYH073	quercetin-3-o-beta-D-glu	91460329	3',4',5,7-Tetrahydroxyflavon-3-yl alpha-D-glucopyranosiduronic acid	C1=CC(=C(C=C1C2=C(C(=O)C3=C(C=C(C=C3O2)O)O)OC4C(C(C(C(O4)C(=O)O)O)O)O)O)O	TCMSP database
MOL003011	JYH074	Secologanate	439612	Secologanate	C=CC1C(C(=COC1OC2C(C(C(C(O2)CO)O)O)O)C(=O)O)CC=O	TCMSP database
MOL003012	JYH075	secologanic acid_qt	N/A	N/A	C=C[C@H]([C@@H]1CC=O)[C@H](O)OC=C1C(O)=O	TCMSP database
MOL003013	JYH076	secologanic dibutylacetal	N/A	N/A	CCCCCOC(C[C@@H]([C@H]1C=C)C(C(OC)=O)=CO[C@H]1O[C@@H]([C@@H]([C@H]1O)O)O[C@H](CO)[C@H]1O)OCCCCC	TCMSP database
MOL003014	JYH077	secologanic dibutylacetal_qt	N/A	N/A	CCCCCOC(C[C@@H]([C@H]1C=C)C(C(OC)=O)=CO[C@H]1O)OCCCCC	TCMSP database
MOL003015	JYH078	2H-Pyran-5-carboxylic acid, 4-(2,2-dimethoxyethyl)-3-ethenyl-2-(beta-D-glucopyranosyloxy)-3,4-dihydro-, methyl ester, (2S,3R,4S)-	157140	Secologanin dimethyl acetal	COC(CC1C(C(OC=C1C(=O)OC)OC2C(C(C(C(O2)CO)O)O)O)C=C)OC	TCMSP database
MOL003016	JYH079	secologanin dimethylacetal_qt	N/A	N/A	COC(C[C@@H]([C@H]1C=C)C(C(OC)=O)=CO[C@H]1O)OC	TCMSP database
MOL003017	JYH080	Desaspidinol-A	24135	2',6'-Dihydroxy-4'-methoxyacetophenone	CC(=O)C1=C(C=C(C=C1O)OC)O	TCMSP database
MOL003018	JYH081	SCG	161276	Secologanin	COC(=O)C1=COC(C(C1CC=O)C=C)OC2C(C(C(C(O2)CO)O)O)O	TCMSP database
MOL003019	JYH082	secologanin_qt	N/A	N/A	COC(C([C@@H](CC=O)[C@H]1C=C)=CO[C@H]1O)=O	TCMSP database
MOL003020	JYH083	secologanoside 7-methylester	N/A	N/A	COC(C[C@@H]([C@H]1C=C)C(C(O)=O)=CO[C@H]1OO[C@@H]([C@@H]([C@H]1O)O)O[C@H](CO)[C@H]1O)=O	TCMSP database
MOL003021	JYH084	secologanoside 7-methylester_qt	N/A	N/A	COC(C[C@@H]([C@H]1C=C)C(C(O)=O)=CO[C@H]1OO)=O	TCMSP database
MOL003022	JYH085	Secoxyloganin	162868	Secoxyloganin	COC(=O)C1=COC(C(C1CC(=O)O)C=C)OC2C(C(C(C(O2)CO)O)O)O	TCMSP database
MOL003023	JYH086	secoxyloganin_qt	N/A	N/A	COC(C([C@@H](CC(O)=O)[C@H]1C=C)=CO[C@H]1O)=O	TCMSP database
MOL003024	JYH087	loganic	N/A	N/A	O[C@@](CCCC1)(C1(O)O)C(O)=O	TCMSP database
MOL003025	JYH088	vogeloside	162935507	(3R,4aS,5R,6S)-5-ethenyl-3-methoxy-6-[(2R,3R,4S,5S,6R)-3,4,5-trihydroxy-6-(hydroxymethyl)oxan-2-yl]oxy-4,4a,5,6-tetrahydro-3H-pyrano[3,4-c]pyran-1-one	COC1CC2C(C(OC=C2C(=O)O1)OC3C(C(C(C(O3)CO)O)O)O)C=C	TCMSP database
MOL003026	JYH089	(3R,4aS,5R,6R)-6-hydroxy-3-methoxy-5-vinyl-4,4a,5,6-tetrahydro-3H-pyrano[5,4-c]pyran-1-one	10823100	(3R,4aS,5R,6R)-5-ethenyl-6-hydroxy-3-methoxy-4,4a,5,6-tetrahydro-3H-pyrano[3,4-c]pyran-1-one	COC1CC2C(C(OC=C2C(=O)O1)O)C=C	TCMSP database
MOL003027	JYH090	9-epi-(E)-caryophyllene	6429274	(E)-2-epi-beta-caryophyllene	CC1=CCCC(=C)C2CC(C2CC1)(C)C	TCMSP database
MOL003028	JYH091	Eudesmol	90989134	1S,4S,4aS,6R,8aR)-4,8a-dimethyl-6-propan-2-yl-2,3,4,4a,5,6,7,8-octahydro-1H-naphthalen-1-ol	CC1CCC(C2(C1CC(CC2)C(C)C)C)O	TCMSP database
MOL002773	JYH092	beta-carotene	5280489	Beta-Carotene	CC1=C(C(CCC1)(C)C)C=CC(=CC=CC(=CC=CC=C(C)C=CC=C(C)C=CC2=C(CCCC2(C)C)C)C)C	TCMSP database
MOL000303	JYH093	caprylic acid	379	Octanoic acid	CCCCCCCC(=O)O	TCMSP database
MOL003030	JYH094	Ginnol	342803	(R)-nonacosan-10-ol	CCCCCCCCCCCCCCCCCCCC(CCCCCCCCC)O	TCMSP database
MOL003031	JYH095	Propyl vinyl ketone	15395	1-Hexen-3-one	CCCC(=O)C=C	TCMSP database
MOL003032	JYH096	BZM	2345	Benzyl benzoate	C1=CC=C(C=C1)COC(=O)C2=CC=CC=C2	TCMSP database
MOL003033	JYH097	Hexene	11597	1-Hexene	CCCCC=C	TCMSP database
MOL003034	JYH098	disacoside B	122173250	[(2S,3R,4S,5S,6R)-3,4,5-trihydroxy-6-[[(2R,3R,4S,5S,6R)-3,4,5-trihydroxy-6-(hydroxymethyl)oxan-2-yl]oxymethyl]oxan-2-yl] (4aS,6aR,6aS,6bR,8aR,9R,10S,12aR,14bS)-10-[(2S,3R,4S,5R)-4,5-dihydroxy-3-[(2S,3R,4R,5R,6S)-3,4,5-trihydroxy-6-methyloxan-2-yl]oxyoxan-2-yl]oxy-9-(hydroxymethyl)-2,2,6a,6b,9,12a-hexamethyl-1,3,4,5,6,6a,7,8,8a,10,11,12,13,14b-tetradecahydropicene-4a-carboxylate	CC1C(C(C(C(O1)OC2C(C(COC2OC3CCC4(C(C3(C)CO)CCC5(C4CC=C6C5(CCC7(C6CC(CC7)(C)C)C(=O)OC8C(C(C(C(O8)COC9C(C(C(C(O9)CO)O)O)O)O)O)O)C)C)C)O)O)O)O)O	TCMSP database
MOL003035	JYH099	stigmasterol-β-glucoside	6602508	Stigmasterol glucoside	CCC(C=CC(C)C1CCC2C1(CCC3C2CC=C4C3(CCC(C4)OC5C(C(C(C(O5)CO)O)O)O)C)C)C(C)C	TCMSP database
MOL003036	JYH100	ZINC03978781	11870462	(3S,8R,9R,10R,13R,14S,17R)-17-[(E,2R,5S)-5-ethyl-6-methylhept-3-en-2-yl]-10,13-dimethyl-2,3,4,7,8,9,11,12,14,15,16,17-dodecahydro-1H-cyclopenta[a]phenanthren-3-ol	CCC(C=CC(C)C1CCC2C1(CCC3C2CC=C4C3(CCC(C4)O)C)C)C(C)C	TCMSP database
MOL003037	JYH101	hydnocarpinhydnocarpinhydnocarpin	163099670	5,7-dihydroxy-2-[(2S,3R)-2-(4-hydroxy-3-methoxyphenyl)-3-(hydroxymethyl)-2,3-dihydro-1,4-benzodioxin-6-yl]chromen-4-one	COC1=C(C=CC(=C1)C2C(OC3=C(O2)C=CC(=C3)C4=CC(=O)C5=C(C=C(C=C5O4)O)O)CO)O	TCMSP database
MOL003038	JYH102	fulvotomentoside A	3081212	Fulvotomentoside A	CC1C(C(C(C(O1)OC2C(C(COC2OC3CCC4(C(C3(C)CO)CCC5(C4CC=C6C5(CCC7(C6CC(CC7)(C)C)C(=O)OC8C(C(C(C(O8)CO)OC9C(C(C(C(O9)CO)O)O)O)O)O)C)C)C)O)OC1C(C(C(CO1)O)O)O)O)O)O	TCMSP database
MOL000561	JYH103	Astragalin	5282102	Astragalin	C1=CC(=CC=C1C2=C(C(=O)C3=C(C=C(C=C3O2)O)O)OC4C(C(C(C(O4)CO)O)O)O)O	TCMSP database
MOL003040	JYH104	Amylol	6276	1-Pentanol	CCCCCO	TCMSP database
MOL003041	JYH105	macranthoidin A	14564503	Giganteaside J	CC1C(C(C(C(O1)OC2C(C(COC2OC3CCC4(C(C3(C)CO)CCC5(C4CC=C6C5(CCC7(C6CC(CC7)(C)C)C(=O)OC8C(C(C(C(O8)COC9C(C(C(C(O9)CO)O)O)O)O)O)O)C)C)C)O)O)O)OC1C(C(C(C(O1)CO)O)O)O)O	TCMSP database
MOL003042	JYH106	macranthoidin B	71307567	Macranthoidin B	CC1C(C(C(C(O1)OC2C(C(COC2OC3CCC4(C(C3(C)CO)CCC5(C4CC=C6C5(CCC7(C6CC(CC7)(C)C)C(=O)OC8C(C(C(C(O8)COC9C(C(C(C(O9)CO)O)O)O)O)O)O)C)C)C)O)O)O)OC1C(C(C(C(O1)CO)OC1C(C(C(C(O1)CO)O)O)O)O)O)O	TCMSP database
MOL003043	JYH107	(5Z,9Z)-6,10,14-trimethylpentadeca-5,9,13-trien-2-one	1711942	(5Z,9Z)-6,10,14-trimethylpentadeca-5,9,13-trien-2-one	CC(=CCCC(=CCCC(=CCCC(=O)C)C)C)C	TCMSP database
MOL003044	JYH108	Chryseriol	5280666	Chrysoeriol	COC1=C(C=CC(=C1)C2=CC(=O)C3=C(C=C(C=C3O2)O)O)O	TCMSP database
MOL004368	JYH109	Hyperin	5281643	Hyperoside	C1=CC(=C(C=C1C2=C(C(=O)C3=C(C=C(C=C3O2)O)O)OC4C(C(C(C(O4)CO)O)O)O)O)O	TCMSP database
MOL006218	JYH110	Methyl caffeate	689075	Methyl caffeate	COC(=O)C=CC1=CC(=C(C=C1)O)O	TCMSP database
MOL003047	JYH111	[(1S)-endo]-(-)-Borneol	1201518	(-)-Borneol	CC1(C2CCC1(C(C2)O)C)C	TCMSP database
MOL003048	JYH112	methyl chlorogenate	71720841	methyl (1S,3R,4R,5R)-3-[(Z)-3-(3,4-dihydroxyphenyl)prop-2-enoyl]oxy-1,4,5-trihydroxycyclohexane-1-carboxylate	COC(=O)C1(CC(C(C(C1)OC(=O)C=CC2=CC(=C(C=C2)O)O)O)O)O	TCMSP database
MOL003049	JYH113	Olean-12-en-28-oic acid, 23-hydroxy-3-((O-beta-D-xylopyranosyl-(1-3)-O-6-deoxy-alpha-L-mannopyranosyl-(1-2)-alpha-L-arabinopyranosyl)oxy)-, (3beta,4alpha)-	161686	Sapindoside B	CC1C(C(C(C(O1)OC2C(C(COC2OC3CCC4(C(C3(C)CO)CCC5(C4CC=C6C5(CCC7(C6CC(CC7)(C)C)C(=O)O)C)C)C)O)O)O)OC8C(C(C(CO8)O)O)O)O	TCMSP database
MOL000305	JYH114	lauric acid	3893	Lauric Acid	CCCCCCCCCCCC(=O)O	TCMSP database
MOL003050	JYH115	nonanoic acid	8158	Nonanoic acid	CCCCCCCCC(=O)O	TCMSP database
MOL003051	JYH116	Scolymoside	5282152	Lonicerin	CC1C(C(C(C(O1)OC2C(C(C(OC2OC3=CC(=C4C(=C3)OC(=CC4=O)C5=CC(=C(C=C5)O)O)O)CO)O)O)O)O)O	TCMSP database
MOL003052	JYH117	Isothiazole, trimethyl-	581460	Isothiazole, trimethyl-	CC1=C(SN=C1C)C	TCMSP database
MOL003053	JYH118	Methyl isomyristate	21204	Methyl 12-methyltridecanoate	CC(C)CCCCCCCCCCC(=O)OC	TCMSP database
MOL003054	JYH119	eriodictyol-7-o-glucoside	13254473	Eriodictyol-7-O-glucoside	C1C(OC2=CC(=CC(=C2C1=O)O)OC3C(C(C(C(O3)CO)O)O)O)C4=CC(=C(C=C4)O)O	TCMSP database
MOL003055	JYH120	heptadecyloxirane	105846	1,2-Epoxynonadecane	CCCCCCCCCCCCCCCCCC1CO1	TCMSP database
MOL003056	JYH121	BNL	7094	Bicyclohexyl	C1CCC(CC1)C2CCCCC2	TCMSP database
MOL003057	JYH122	3-Methyl-2-pent-2-enyl-cyclopent-2-enone	1549019	(E)-jasmone	CCC=CCC1=C(CCC1=O)C	TCMSP database
MOL003058	JYH123	2,3-DIMETHYLPYRAZINE	22201	2,3-Dimethylpyrazine	CC1=NC=CN=C1C	TCMSP database
MOL003059	JYH124	kryptoxanthin	5281235	beta-Cryptoxanthin	CC1=C(C(CCC1)(C)C)C=CC(=CC=CC(=CC=CC=C(C)C=CC=C(C)C=CC2=C(CC(CC2(C)C)O)C)C)C	TCMSP database
MOL003060	JYH125	Hexadienal	637564	2,4-Hexadienal	CC=CC=CC=O	TCMSP database
MOL003061	JYH126	PHYTANTRIOL	29945730	CID 29945730	CC(C)CCCC(C)CCCC(C)CCCC(C)(C(CO)O)O	TCMSP database
MOL003062	JYH127	4,5'-Retro-.beta.,.beta.-Carotene-3,3'-dione, 4',5'-didehydro-	5380108	all-trans-Rhodoxanthin	CC1=CC(=O)CC(C1=CC=C(C)C=CC=C(C)C=CC=CC(=CC=CC(=CC=C2C(=CC(=O)CC2(C)C)C)C)C)(C)C	TCMSP database
MOL003063	JYH128	Octadecylglycol	75050	2-(Octadecyloxy)ethanol	CCCCCCCCCCCCCCCCCCOCCO	TCMSP database
MOL003064	JYH129	Leukol	7047	Quinoline	C1=CC=C2C(=C1)C=CC=N2	TCMSP database
MOL003065	JYH130	4-caffeoylquinic acid	9798666	Cryptochlorogenic acid	C1C(C(C(CC1(C(=O)O)O)O)OC(=O)C=CC2=CC(=C(C=C2)O)O)O	TCMSP database
MOL003066	JYH131	Neochlorogenic acid	5280633	Neochlorogenic acid	C1C(C(C(CC1(C(=O)O)O)OC(=O)C=CC2=CC(=C(C=C2)O)O)O)O	TCMSP database
MOL003067	JYH132	3,4-Dicaffeoylquinic acid	5281780	3,4-Dicaffeoylquinic acid	C1C(C(C(CC1(C(=O)O)O)OC(=O)C=CC2=CC(=C(C=C2)O)O)OC(=O)C=CC3=CC(=C(C=C3)O)O)O	TCMSP database
MOL003068	JYH133	4,5-Dicaffeoylquinic acid	6474309	4,5-Dicaffeoylquinic acid	C1C(C(C(CC1(C(=O)O)O)OC(=O)C=CC2=CC(=C(C=C2)O)O)OC(=O)C=CC3=CC(=C(C=C3)O)O)O	TCMSP database
MOL003069	JYH134	quinic acid	6508	Quinic acid	C1C(C(C(CC1(C(=O)O)O)O)O)O	TCMSP database
MOL000655	JYH135	Loganic acid	89640	Loganic acid	CC1C(CC2C1C(OC=C2C(=O)O)OC3C(C(C(C(O3)CO)O)O)O)O	TCMSP database
MOL003071	JYH136	secologanoside	14136854	Secologanoside	C=CC1C(C(=COC1OC2C(C(C(C(O2)CO)O)O)O)C(=O)O)CC(=O)O	TCMSP database
MOL003072	JYH137	secologanoside_qt	N/A	N/A	C=C[C@H]([C@@H]1CC(O)=O)[C@H](O)OC=C1C(O)=O	TCMSP database
MOL003073	JYH138	8-epiloganin	10548420	8-Epiloganin	CC1C(CC2C1C(OC=C2C(=O)OC)OC3C(C(C(C(O3)CO)O)O)O)O	TCMSP database
MOL003074	JYH139	8-epiloganin_qt	49775368	methyl (1R,4aS,6S,7S,7aS)-1,6-dihydroxy-7-methyl-1,4a,5,6,7,7a-hexahydrocyclopenta[c]pyran-4-carboxylate	CC1C(CC2C1C(OC=C2C(=O)OC)O)O	TCMSP database
MOL003075	JYH140	3,4-di-O-caffeoylquinic acid methyl ester	460892	4,5-Di-O-caffeoylquinic acid methyl ester	COC(=O)C1(CC(C(C(C1)OC(=O)C=CC2=CC(=C(C=C2)O)O)OC(=O)C=CC3=CC(=C(C=C3)O)O)O)O	TCMSP database
MOL003076	JYH141	3,5-di-O-caffeoylquinic acid methyl ester	10075681	methyl 3,5-di-O-caffeoyl quinate	COC(=O)C1(CC(C(C(C1)OC(=O)C=CC2=CC(=C(C=C2)O)O)O)OC(=O)C=CC3=CC(=C(C=C3)O)O)O	TCMSP database
MOL003077	JYH142	4,5-di-O-caffeoylquinic acid methyl ester	460892	4,5-Di-O-caffeoylquinic acid methyl ester	COC(=O)C1(CC(C(C(C1)OC(=O)C=CC2=CC(=C(C=C2)O)O)OC(=O)C=CC3=CC(=C(C=C3)O)O)O)O	TCMSP database
MOL003078	JYH143	WLN: NCR B1	10721	o-Tolunitrile	CC1=CC=CC=C1C#N	TCMSP database
MOL003079	JYH144	(1alpha,3R,4alpha,5R)-3,4,5-Tris[[(2E)-3-(3,4-dihydroxyphenyl)-1-oxo-2-propen-1-yl]oxy]-1-hydroxycyclohexanecarboxylic acid	6440783	3,4,5-Tricaffeoylquinic acid	C1C(C(C(CC1(C(=O)O)O)OC(=O)C=CC2=CC(=C(C=C2)O)O)OC(=O)C=CC3=CC(=C(C=C3)O)O)OC(=O)C=CC4=CC(=C(C=C4)O)O	TCMSP database
MOL003080	JYH145	2-METHYLPENTADECANE	15267	2-Methylpentadecane	CCCCCCCCCCCCCC(C)C	TCMSP database
MOL003081	JYH146	CIS-2-PENTENOL	5364919	cis-2-Penten-1-ol	CCC=CCO	TCMSP database
MOL003082	JYH147	Isobutyl tiglate	5367806	Isobutyl tiglate	CC=C(C)C(=O)OCC(C)C	TCMSP database
MOL003083	JYH148	ETHYL FURAN	18554	2-Ethylfuran	CCC1=CC=CO1	TCMSP database
MOL003084	JYH149	2-isopropenyl-5-methylhex-4-enal	110898	2-Isopropenyl-5-methylhex-4-enal	CC(=CCC(C=O)C(=C)C)C	TCMSP database
MOL003085	JYH150	(S)-phenethyl 2-bromopropanoate	N/A	N/A	C[C@@H](C(OCCc1ccccc1)=O)Br	TCMSP database
MOL003086	JYH151	2-bromododecane	98299	2-Bromododecane	CCCCCCCCCCC(C)Br	TCMSP database
MOL003087	JYH152	3,4-Dimethyl-2-hexanone	89184	3,4-Dimethyl-2-hexanone	CCC(C)C(C)C(=O)C	TCMSP database
MOL003088	JYH153	HYKOP	348154	3-(3,4-Dihydroxyphenyl)propionic acid	C1=CC(=C(C=C1CCC(=O)O)O)O	TCMSP database
MOL003089	JYH154	Methional	18635	3-(Methylthio)propionaldehyde	CSCCC=O	TCMSP database
MOL003090	JYH155	Prenal	61020	3-Methyl-2-butenal	CC(=CC=O)C	TCMSP database
MOL003091	JYH156	pent-3-en-2-one	637920	3-Penten-2-one	CC=CC(=O)C	TCMSP database
MOL003092	JYH157	4-stearylmorpholine	85475	4-Octadecylmorpholine	CCCCCCCCCCCCCCCCCCN1CCOCC1	TCMSP database
MOL003093	JYH158	5-O-Caffeoyl quinic acid butyl ester	74911965(outdated)	5-o-caffeoyl Quinic Acid Butyl Ester	CCCCOC([C@](C[C@H]([C@H]1O)O)(C[C@H]1O)OC(/C=C/c(cc1)cc(O)c1O)=O)=O	TCMSP database
MOL003094	JYH159	(E,E,E)-3,7-11,16-tetramethyl hexadeca-2,6,10,14-tetraen-1-ol	21159986	(2E,6E,10E,14E)-3,7,11-trimethylheptadeca-2,6,10,14-tetraen-1-ol	CCC=CCCC(=CCCC(=CCCC(=CCO)C)C)C	TCMSP database
MOL003095	JYH160	5-hydroxy-7-methoxy-2-(3,4,5-trimethoxyphenyl)chromone	10970376	Corymbosin	COC1=CC(=C2C(=C1)OC(=CC2=O)C3=CC(=C(C(=C3)OC)OC)OC)O	TCMSP database
MOL003096	JYH161	2-(3,4-dimethoxyphenyl)-5-hydroxy-7-methoxy-chromone	5272653	5-Hydroxy-3',4',7-trimethoxyflavone	COC1=C(C=C(C=C1)C2=CC(=O)C3=C(C=C(C=C3O2)OC)O)OC	TCMSP database
MOL003097	JYH162	Flavone der.	5281601	Apigenin 7,4'-dimethyl ether	COC1=CC=C(C=C1)C2=CC(=O)C3=C(C=C(C=C3O2)OC)O	TCMSP database
MOL003098	JYH163	2-(2,4-dimethoxyphenyl)-3-hydroxy-7-methoxy-chromone	688717	3-Hydroxy-2',4',7-trimethoxyflavone	COC1=CC2=C(C=C1)C(=O)C(=C(O2)C3=C(C=C(C=C3)OC)OC)O	TCMSP database
MOL003099	JYH164	7-epi-Loganin	7160355	CID 7160355	CC1C(CC2C1C(OC=C2C(=O)OC)OC3C(C(C(C(O3)CO)O)O)O)O	TCMSP database
MOL003100	JYH165	7-epi-Loganin_qt	N/A	N/A	C[C@@H]([C@@H](C[C@@H]12)O)[C@@H]2[C@H](O)OC=C1C(OC)=O	TCMSP database
MOL003101	JYH166	7-epi-Vogeloside	102183193	7-epi-Vogeloside	COC1CC2C(C(OC=C2C(=O)O1)OC3C(C(C(C(O3)CO)O)O)O)C=C	TCMSP database
MOL003102	JYH167	7-epi-Vogeloside_qt	N/A	N/A	C[C@](C[C@H](OC)OC1=O)([C@]2(C)C=C)C1=CO[C@H]2OO	TCMSP database
MOL003103	JYH168	Methyl octadeca-8,11-dienoate	5319737	8,11-Octadecadienoic acid, methyl ester	CCCCCCC=CCC=CCCCCCCC(=O)OC	TCMSP database
MOL003104	JYH169	(Z,E)-farnesol	1549108	(2Z,6E)-Farnesol	CC(=CCCC(=CCCC(=CCO)C)C)C	TCMSP database
MOL003105	JYH170	methyl-9-methyl tetradecanoate	N/A	N/A	CCCCC[C@@H](C)CCCCCCCC(OC)=O	TCMSP database
MOL003106	JYH171	Akebiasaponin D	14284436	Asperosaponin VI	CC1(CCC2(CCC3(C(=CCC4C3(CCC5C4(CCC(C5(C)CO)OC6C(C(C(CO6)O)O)O)C)C)C2C1)C)C(=O)OC7C(C(C(C(O7)COC8C(C(C(C(O8)CO)O)O)O)O)O)O)C	TCMSP database
MOL003107	JYH172	Akebiasaponin D_qt	N/A	N/A	CC(C)(CC1)C[C@@H]2C3=CC[C@H]([C@](C)(CC4)[C@H](CC5)[C@](C)(CO)[C@@H]4O)[C@]5(C)[C@]3(C)CC[C@]12C(O)=O	TCMSP database
MOL003108	JYH173	Caeruloside C	N/A	N/A	COC(C([C@@H](C[C@H](OC1)O[C@@H]([C@@H]([C@@H](C=O)O)O)[C@@H]1O)[C@H]1C=C)=CO[C@H]1O[C@@H]([C@@H]([C@H]1O)O)O[C@H](CO)[C@H]1O)=O	TCMSP database
MOL003109	JYH174	Caeruloside C_qt	N/A	N/A	COC(C([C@@H](C[C@H](OC1)O[C@@H]([C@@H]([C@@H](C=O)O)O)[C@@H]1O)[C@H]1C=C)=CO[C@H]1O)=O	TCMSP database
MOL003110	JYH175	Centauroside	6440698	(Z)-Aldosecologanin	COC(=O)C1=COC(C(C1CC=C(C=O)C2C(C(OC=C2C(=O)OC)OC3C(C(C(C(O3)CO)O)O)O)C=C)C=C)OC4C(C(C(C(O4)CO)O)O)O	TCMSP database
MOL003111	JYH176	Centauroside_qt	N/A	N/A	COC(C([C@@H](C/C=C(\[C@H]([C@H]1C=C)C(C(OC)=O)=CO[C@H]1O)/C=O)[C@@H]1C=C)=CO[C@@H]1O)=O	TCMSP database
MOL003112	JYH177	(E,Z)-farnesol	1549109	(E,Z)-Farnesol	CC(=CCCC(=CCCC(=CCO)C)C)C	TCMSP database
MOL003113	JYH178	Dehydroxymorroniside	N/A	N/A	C[C@@H]([C@H]12)OC=C[C@H]2C(C(OC)=O)=CO[C@@H]1O[C@@H]([C@@H]([C@H]1O)O)O[C@H](CO)[C@H]1O	TCMSP database
MOL003114	JYH179	Dehydroxymorroniside_qt	N/A	N/A	C[C@@H]([C@H]12)OC=C[C@H]2C(C(OC)=O)=CO[C@@H]1O	TCMSP database
MOL003116	JYH180	Ioniceracetalides B	N/A	N/A	C[C@H]1OC(C[C@H]([C@@H]2C=C)C(C(OC)=O)=CO[C@@H]2OO[C@H]([C@@H]([C@H]2O)O)O[C@H](CO)[C@H]2O)O[C@@H]1C	TCMSP database
MOL003117	JYH181	Ioniceracetalides B_qt	N/A	N/A	C[C@H]1OC(C[C@H]([C@@H]2C=C)C(C(OC)=O)=CO[C@@H]2OO)O[C@@H]1C	TCMSP database
MOL003118	JYH182	Isochlorogenic acid C	6474309	Isochlorogenic Acid C	C1C(C(C(CC1(C(=O)O)O)OC(=O)C=CC2=CC(=C(C=C2)O)O)OC(=O)C=CC3=CC(=C(C=C3)O)O)O	TCMSP database
MOL003119	JYH183	Loniceracetalide A	637857	Loniceracetalide A	CC1C(OC(O1)CC2C(C(OC=C2C(=O)OC)OC3C(C(C(C(O3)CO)O)O)O)C=C)C	TCMSP database
MOL003120	JYH184	Loniceracetalide A_qt	N/A	N/A	C[C@H]1O[C@@H](C[C@@H]([C@H]2C=C)C(C(OC)=O)=CO[C@H]2O)O[C@H]1C	TCMSP database
MOL003121	JYH185	Loniceracetalide B	637857	Loniceracetalide A	CC1C(OC(O1)CC2C(C(OC=C2C(=O)OC)OC3C(C(C(C(O3)CO)O)O)O)C=C)C	TCMSP database
MOL003122	JYH186	Loniceracetalide B_qt	N/A	N/A	C[C@H]1O[C@H](C[C@@H]([C@H]2C=C)C(C(OC)=O)=CO[C@H]2O)O[C@H]1C	TCMSP database
MOL003123	JYH187	WLN: QR BQ DQ	10787	1,2,4-BENZENETRIOL	C1=CC(=C(C=C1O)O)O	TCMSP database
MOL003124	JYH188	XYLOSTOSIDINE	14466553	XYLOSTOSIDINE	C=CC1C2CC3N(CCS3)C(=O)C2=COC1OC4C(C(C(C(O4)CO)O)O)O	TCMSP database
MOL003125	JYH189	XYLOSTOSIDINE_qt	N/A	N/A	C=C[C@@H]([C@@H]1C[C@@H]2SCCN22)[C@@H](O)OC=C1C2=O	TCMSP database
MOL003126	JYH190	alpha cadinene	12306049	A-Muuroladiene	CC1=CC2C(CC1)C(=CCC2C(C)C)C	TCMSP database
MOL003127	JYH191	Germacrene D	5317570	(-)-Germacrene D	CC1=CCCC(=C)C=CC(CC1)C(C)C	TCMSP database
MOL003128	JYH192	dinethylsecologanoside	N/A	N/A	COC(C[C@@H]([C@H]1C=C)C(C(OC)=O)=CO[C@H]1OO[C@@H]([C@@H]([C@H]1O)O)O[C@H](CO)[C@H]1O)=O	TCMSP database
MOL003129	JYH193	dinethylsecologanoside_qt	N/A	N/A	COC(C[C@@H]([C@H]1C=C)C(C(OC)=O)=CO[C@H]1OO)=O	TCMSP database
MOL003130	JYH194	madreselvin A	44259671	Madreselvin A	COC1=C(OC2=CC(=CC(=C2C1=O)O)OC3C(C(C(C(O3)COC4C(C(C(C(O4)CO)O)O)O)O)O)O)C5=CC(=C(C=C5)O)O	TCMSP database
MOL000034	JYH195	2-[(1R,3S,4S)-3-isopropenyl-4-methyl-4-vinylcyclohexyl]propan-2-ol	92138	Elemol	CC(=C)C1CC(CCC1(C)C=C)C(C)(C)O	TCMSP database
MOL000346	JYH196	succinic acid	1110	Butanedioate	[H+].[H+].C(CC(=O)[O-])C(=O)[O-]	TCMSP database
MOL000357	JYH197	Sitogluside	5742590	Daucosterol	CCC(CCC(C)C1CCC2C1(CCC3C2CC=C4C3(CCC(C4)OC5C(C(C(C(O5)CO)O)O)O)C)C)C(C)C	TCMSP database
MOL000358	JYH198	beta-sitosterol	222284	BETA-SITOSTEROL	CCC(CCC(C)C1CCC2C1(CCC3C2CC=C4C3(CCC(C4)O)C)C)C(C)C	TCMSP database
MOL000036	JYH199	beta-caryophyllene	5281515	BETA-CARYOPHYLLENE	CC1=CCCC(=C)C2CC(C2CC1)(C)C	TCMSP database
MOL000414	JYH200	Caffeate	1549111	Cis-Caffeic Acid	C1=CC(=C(C=C1C=CC(=O)O)O)O	TCMSP database
MOL000415	JYH201	rutin	5280805	RUTIN	CC1C(C(C(C(O1)OCC2C(C(C(C(O2)OC3=C(OC4=CC(=CC(=C4C3=O)O)O)C5=CC(=C(C=C5)O)O)O)O)O)O)O)O	TCMSP database
MOL000422	JYH202	kaempferol	5280863	Kaempferol	C1=CC(=CC=C1C2=C(C(=O)C3=C(C=C(C=C3O2)O)O)O)O	TCMSP database
MOL000449	JYH203	Stigmasterol	5280794	STIGMASTEROL	CCC(C=CC(C)C1CCC2C1(CCC3C2CC=C4C3(CCC(C4)O)C)C)C(C)C	TCMSP database
MOL000479	JYH204	Farnesene	5281517	Trans-Beta-Farnesene	CC(=CCCC(=CCCC(=C)C=C)C)C	TCMSP database
MOL002003	JYH205	(-)-Caryophyllene oxide	1742210	Caryophyllene Oxide	CC1(CC2C1CCC3(C(O3)CCC2=C)C)C	TCMSP database
MOL000579	JYH206	hydroquinone	785	Hydroquinone	C1=CC(=CC=C1O)O	TCMSP database
MOL000597	JYH207	Neryl acetate	1549025	Neryl Acetate	CC(=CCCC(=CCOC(=O)C)C)C	TCMSP database
MOL000006	JYH208	luteolin	5280445	Luteolin	C1=CC(=C(C=C1C2=CC(=O)C3=C(C=C(C=C3O2)O)O)O)O	TCMSP database
MOL000615	JYH209	delta-amorphene	441005	(+)-Delta-Cadinene	CC1=CC2C(CCC(=C2CC1)C)C(C)C	TCMSP database
MOL000650	JYH210	1H,3H-Pyrano(3,4-c)pyran-1-one, 5-ethenyl-6-(beta-D-glucopyranosyloxy)-4,4a,5,6-tetrahydro-, (4aS-(4aalpha,5beta,6alpha))-	161036	Sweroside	C=CC1C2CCOC(=O)C2=COC1OC3C(C(C(C(O3)CO)O)O)O	TCMSP database
MOL000651	JYH211	Sweroside aglycone	203797	Sweroside Aglycone	C=CC1C2CCOC(=O)C2=COC1O	TCMSP database
MOL000656	JYH212	loganic acid_qt	25026155	J3.661.924D	CC1C(CC2C1C(OC=C2C(=O)O)O)O	TCMSP database
MOL000066	JYH213	alloaromadedrene	44584667	(-)-Alloaromadendrene	CC1CCC2C1C3C(C3(C)C)CCC2=C	TCMSP database
MOL000663	JYH214	lignoceric acid	11197	Lignoceric Acid	CCCCCCCCCCCCCCCCCCCCCCCC(=O)O	TCMSP database
MOL000666	JYH215	hexanal	6184	HEXANAL	CCCCCC=O	TCMSP database
MOL000671	JYH216	()-Menthol	165675	(+)-Menthol	CC1CCC(C(C1)O)C(C)C	TCMSP database
MOL000674	JYH217	Farnesol acetate	638500	Farnesyl Acetate	CC(=CCCC(=CCCC(=CCOC(=O)C)C)C)C	TCMSP database
MOL000069	JYH218	palmitic acid	985	Palmitic Acid	CCCCCCCCCCCCCCCC(=O)O	TCMSP database
MOL000007	JYH219	Cosmetin	5280704	578-74-5	C1=CC(=CC=C1C2=CC(=O)C3=C(C=C(C=C3O2)OC4C(C(C(C(O4)CO)O)O)O)O)O	TCMSP database
MOL000700	JYH220	Nerol	643820	Nerol	CC(=CCCC(=CCO)C)C	TCMSP database
MOL000707	JYH221	Heptenal	5283316	Trans-2-Heptenal	CCCC/C=C/C=O	TCMSP database
MOL000708	JYH222	WLN: VHR	240	Benzaldehyde	C1=CC=C(C=C1)C=O	TCMSP database
MOL000714	JYH223	Hyacinthin	998	Phenylacetaldehyde	C1=CC=C(C=C1)CC=O	TCMSP database
MOL000734	JYH224	GLO	107526	D(+)-Glucose	C(C(C(C(C(C=O)O)O)O)O)O	TCMSP database
MOL000771	JYH225	p-coumaric acid	637542	4-Hydroxycinnamic Acid	C1=CC(=CC=C1C=CC(=O)O)O	TCMSP database
MOL000777	JYH226	(2S)-2-methylbutan-1-ol	2723602	1565-80-6	CCC(C)CO	TCMSP database
MOL000008	JYH227	apigenin	5280443	Apigenin	C1=CC(=CC=C1C2=CC(=O)C3=C(C=C(C=C3O2)O)O)O	TCMSP database
MOL000875	JYH228	Cedrol	65575	Cedrol	CC1CCC2C13CCC(C(C3)C2(C)C)(C)O	TCMSP database
MOL000879	JYH229	methyl palmitate	8181	Methyl palmitate	CCCCCCCCCCCCCCCC(=O)OC	TCMSP database
MOL000885	JYH230	Dodekan	8182	Dodecane	CCCCCCCCCCCC	TCMSP database
MOL000886	JYH231	tetradecane	12389	Tetradecane	CCCCCCCCCCCCCC	TCMSP database
MOL000895	JYH232	Zingiberene	92776	Zingiberene	CC1=CCC(C=C1)C(C)CCC=C(C)C	TCMSP database
MOL000908	JYH233	beta-elemene	6918391	beta-Elemene	CC(=C)C1CCC(C(C1)C(=C)C)(C)C=C	TCMSP database
MOL000920	JYH234	LINALOOL (D)	67179	(S)-3,7-Dimethyl-1,6-octadien-3-ol	CC(=CCCC(C)(C=C)O)C	TCMSP database
MOL000971	JYH235	Ethylpalmitate	12366	ETHYL PALMITATE	CCCCCCCCCCCCCCCC(=O)OCC	TCMSP database
MOL000098	JYH236	quercetin	5280343	Quercetin	C1=CC(=C(C=C1C2=C(C(=O)C3=C(C=C(C=C3O2)O)O)O)O)O	TCMSP database

## Sheet: BH
MOL_ID	Compound code	Molecule_name	PubChem ID	PubChem name	SMILES	Source
MOL001055	BH001	5-isopropyl-2-methylbicyclo[3.1.0]hex-2-ene	637518	(-)-alpha-Thujene	CC1=CCC2(C1C2)C(C)C	TCMSP database
MOL011608	BH002	1,3-bis-[2-(3,4-dihydroxyphenyl)-1-carboxy]ethoxycarbonyl-2-(3,4-dihydroxyphenyl)-7,8-dihydroxy-1,2-dihydronaphthalene	N/A	N/A	OC([C@@H](Cc(cc1)cc(O)c1O)OC([C@H]([C@H]1c(cc2)cc(O)c2O)c(c(O)c(cc2)O)c2C=C1C(O[C@H](Cc(cc1)cc(O)c1O)C(O)=O)=O)=O)=O	TCMSP database
MOL011609	BH003	1,3-bis[2-(3,4-dihydroxyphenyl)-1-methoxycarbonyl]ethoxy carbonyl-2-(3,4-dihydroxyphenyl)-7,8-dihydroxy-1,2-dihydronaphthalene	N/A	N/A	COC([C@@H](Cc(cc1)cc(O)c1O)OC([C@@H]([C@H]1c(cc2)cc(O)c2O)c(c(O)c(cc2)O)c2C=C1C(O[C@H](Cc(cc1)cc(O)c1O)C(OC)=O)=O)=O)=O	TCMSP database
MOL011610	BH004	3-[2-(3,4-dihydroxyphenyl)-1-carboxy]ethoxycarbonyl-2-(3,4-dihydroxyphenyl)-7,8-dihydroxy-1,2-dihydronaphthalene-1-carboxylic acid	N/A	N/A	OC([C@@H](Cc(cc1)cc(O)c1O)OC(C([C@H]([C@H]1C(O)=O)c(cc2)cc(O)c2O)=Cc(cc2)c1c(O)c2O)=O)=O	TCMSP database
MOL011611	BH005	PTBP	7393	4-tert-Butylphenol	CC(C)(C)C1=CC=C(C=C1)O	TCMSP database
MOL011612	BH006	7,8-dihydroxy-2-(3,4-dihydroxyphenyl)-1,2-dihydronaphthalene-1,3-dicarboxylic acid	N/A	N/A	OC([C@@H]([C@H]1c(cc2)cc(O)c2O)c(c(O)c(cc2)O)c2C=C1C(O)=O)=O	TCMSP database
MOL011613	BH007	2-[(1S)-4-methyl-5-oxo-1-cyclohex-3-enyl]propan-2-yl acetate	2728764	2-[(1S)-4-methyl-5-oxocyclohex-3-en-1-yl]propan-2-yl acetate	CC1=CCC(CC1=O)C(C)(C)OC(=O)C	TCMSP database
MOL011614	BH008	1-(3,4-dihydroxyphenyl)-3-[2-(3,4-dihydroxyphenyl)-1-carboxy]ethoxycarbonyl-6,7-dihydroxy-1,2-dihydronaphthalene-2-carboxylic acid	N/A	N/A	OC([C@@H](Cc(cc1)cc(O)c1O)OC(C([C@@H]([C@H]1c(cc2)cc(O)c2O)C(O)=O)=Cc(cc2O)c1cc2O)=O)=O	TCMSP database
MOL011615	BH009	(1R,4S)-Iso-dihydrocarvone	443181	cis-Dihydrocarvone	CC1CCC(CC1=O)C(=C)C	TCMSP database
MOL011616	BH010	Fortunellin	5317385	Fortunellin	CC1C(C(C(C(O1)OC2C(C(C(OC2OC3=CC(=C4C(=C3)OC(=CC4=O)C5=CC=C(C=C5)OC)O)CO)O)O)O)O)O	TCMSP database
MOL011617	BH011	(1S,2R)-1-(3,4-dihydroxyphenyl)-6,7-dihydroxy-1,2-dihydronaphthalene-2,3-dicarboxylic acid	21602019	1alpha-(3,4-Dihydroxyphenyl)-6,7-dihydroxy-1,2-dihydronaphthalene-2beta,3-dicarboxylic acid	C1=CC(=C(C=C1C2C(C(=CC3=CC(=C(C=C23)O)O)C(=O)O)C(=O)O)O)O	TCMSP database
MOL011618	BH012	cis-Ocimene, 8-oxo-	5369951	cis-Ocimene, 8-oxo-	CC(=CCC=C(C=C)C=O)C	TCMSP database
MOL011619	BH013	1-[2-(3,4- dihydroxyphenyl)-1-methoxycarbonyl]ethoxycarbonyl-2-(3,4- dihydroxyphenyl)-3-[2-(3,4- dihydroxyphenyl)-1-carboxy] ethoxycarbonyl-7,8- dihydroxy-1,2-dihydronaphthalene	N/A	N/A	OC([C@H](Cc(cc1)cc(O)c1O)OC([C@@H]([C@@H]1c(cc2)cc(O)c2O)c(c(O)c(cc2)O)c2C=C1C(O[C@@H](Cc(cc1)cc(O)c1O)C(O)=O)=O)=O)=O	TCMSP database
MOL011620	BH014	Eriocitrin	83489	Eriocitrin	CC1C(C(C(C(O1)OCC2C(C(C(C(O2)OC3=CC(=C4C(=O)CC(OC4=C3)C5=CC(=C(C=C5)O)O)O)O)O)O)O)O)O	TCMSP database
MOL011621	BH015	5-hydroxy-2-(4-hydroxyphenyl)-7-[(2S,3R,4S,5S,6R)-3,4,5-trihydroxy-6-[[(2R,3R,4R,5R,6S)-3,4,5-trihydroxy-6-methyl-tetrahydropyran-2-yl]oxymethyl]tetrahydropyran-2-yl]oxy-chromone	9851181	Isorhoifolin	CC1C(C(C(C(O1)OCC2C(C(C(C(O2)OC3=CC(=C4C(=C3)OC(=CC4=O)C5=CC=C(C=C5)O)O)O)O)O)O)O)O	TCMSP database
MOL000009	BH016	luteolin-7-o-glucoside	5280637	Cynaroside	C1=CC(=C(C=C1C2=CC(=O)C3=C(C=C(C=C3O2)OC4C(C(C(C(O4)CO)O)O)O)O)O)O	TCMSP database
MOL011623	BH017	1-[2-(3,4-dihydroxyphenyl)-1-carboxy]ethoxycarbonyl-2-(3,4-dihydroxyphenyl)-3-[2-(3,4-dihydroxyphenyl)-1-methoxycarbonyl]ethoxycarbonyl-7,8-dihydrox-1,2-dihydronaphthalene	N/A	N/A	COC([C@H](Cc(cc1)cc(O)c1O)OC(C([C@H]([C@H]1C(O[C@H](Cc(cc2)cc(O)c2O)C(O)=O)=O)c(cc2)cc(O)c2O)=Cc(cc2)c1c(O)c2O)=O)=O	TCMSP database
MOL011624	BH018	1-[2-(3,4-dihydroxyphenyl)-1-carboxy]ethoxycarbonyl-2-(3,4-dihydroxyphenyl)-7,8-dihydroxy-1,2-dihydronaphthalene-3-carboxylic acid	N/A	N/A	OC([C@H](Cc(cc1)cc(O)c1O)OC([C@H]([C@@H]1c(cc2)cc(O)c2O)c(c(O)c(cc2)O)c2C=C1C(O)=O)=O)=O	TCMSP database
MOL011865	BH019	rosmarinic acid	5281792	Rosmarinic acid	C1=CC(=C(C=C1CC(C(=O)O)OC(=O)C=CC2=CC(=C(C=C2)O)O)O)O	TCMSP database
MOL011626	BH020	(3R)-3-phenylbutanal	10877278	(R)-3-Phenylbutanal	CC(CC=O)C1=CC=CC=C1	TCMSP database
MOL001168	BH021	(1S,2S)-2-isopropenyl-4-isopropylidene-1-methyl-1-vinylcyclohexane	6432312	gamma-Elemene	CC(=C1CCC(C(C1)C(=C)C)(C)C=C)C	TCMSP database
MOL000117	BH022	Cymol	7463	P-Cymene	CC1=CC=C(C=C1)C(C)C	TCMSP database
MOL000118	BH023	(L)-alpha-Terpineol	443162	(-)-alpha-Terpineol	CC1=CCC(CC1)C(C)(C)OC(=O)C	TCMSP database
MOL000122	BH024	1,8-cineole	2758	Eucalyptol	CC1(C2CCC(O1)(CC2)C)C	TCMSP database
MOL001227	BH025	Decyl acetate	8167	Decyl acetate	CCCCCCCCCCOC(=O)C	TCMSP database
MOL000125	BH026	(-)-alpha-Pinene	440968	(-)-alpha-Pinene	CC1=CCC2CC1C2(C)CCC=C(C)C	TCMSP database
MOL000126	BH027	(-)-nopinene	440967	(-)-beta-Pinene	CC1(C2CCC(=C)C1C2)C	TCMSP database
MOL001593	BH028	Piperitenone	381152	Piperitenone	CC1=CC(=O)C(=C(C)C)CC1	TCMSP database
MOL001689	BH029	acacetin	5280442	Acacetin	COC1=CC=C(C=C1)C2=CC(=O)C3=C(C=C(C=C3O2)O)O	TCMSP database
MOL001729	BH030	Crysophanol	10208	Chrysophanol	CC1=CC2=C(C(=C1)O)C(=O)C3=C(C2=O)C=CC=C3O	TCMSP database
MOL001790	BH031	Linarin	5317025	Linarin	CC1C(C(C(C(O1)OCC2C(C(C(C(O2)OC3=CC(=C4C(=C3)OC(=CC4=O)C5=CC=C(C=C5)OC)O)O)O)O)O)O)O	TCMSP database
MOL000019	BH032	D-Camphene	92221	(+)-Camphene	CC1(C2CCC(C2)C1=C)C	TCMSP database
MOL000193	BH033	(Z)-caryophyllene	6429301	(Z)-caryophyllene	CC1=CCCC(=C)C2CC(C2CC1)(C)C	TCMSP database
MOL000197	BH034	Myrcene	31253	Myrcene	CC(=CCCC(=C)C=C)C	TCMSP database
MOL001972	BH035	Pulegone	442495	Pulegone	CC1CCC(=C(C)C)C(=O)C1	TCMSP database
MOL000198	BH036	(R)-linalool	443158	(-)-Linalool	CC(=CCCC(C)(C=C)O)C	TCMSP database
MOL000201	BH037	p-Ocimene	5281553	beta-Ocimene	CC(=CCC=C(C)C=C)C	TCMSP database
MOL000202	BH038	Moslene	7461	gamma-Terpinene	CC1=CCC(=CC1)C(C)C	TCMSP database
MOL002036	BH039	Naphthane	7044	Decahydronaphthalene	C1CCC2CCCCC2C1	TCMSP database
MOL000205	BH040	(6R)-6-isopropyl-3-methyl-1-cyclohex-2-enone	107561	l-Piperitone	CC1=CC(=O)C(CC1)C(C)C	TCMSP database
MOL002110	BH041	Allocymene	5368821	2,6-Dimethyl-2,4,6-octatriene	CC=C(C)C=CC=C(C)C	TCMSP database
MOL000219	BH042	BOX	243	Hydron;benzoate	[H+].C1=CC=C(C=C1)C(=O)[O-]	TCMSP database
MOL000223	BH043	caffeic acid	689043	Caffeic Acid	C1=CC(=C(C=C1C=CC(=O)O)O)O	TCMSP database
MOL000234	BH044	L-Limonen	439250	(-)-Limonene	CC1=CCC(CC1)C(=C)C	TCMSP database
MOL000244	BH045	()-Borneol	6552009	(+)-Borneol	CC1(C2CCC1(C(C2)O)C)C	TCMSP database
MOL002471	BH046	[(1R,2R,5R)-2-isopropyl-5-methyl-cyclohexyl] acetate	88692	Cyclohexanol, 5-methyl-2-(1-methylethyl)-, acetate, (1R,2R,5R)-rel-	CC1CCC(C(C1)OC(=O)C)C(C)C	TCMSP database
MOL000259	BH047	o-Thymol	10364	Carvacrol	CC1=C(C=C(C=C1)C(C)C)O	TCMSP database
MOL000263	BH048	oleanolic acid	10494	Oleanolic acid	CC1(CCC2(CCC3(C(=CCC4C3(CCC5C4(CCC(C5(C)C)O)C)C)C2C1)C)C(=O)O)C	TCMSP database
MOL002743	BH049	ZINC01666986	6993810	(R)-(-)-2-Hexanol	CCCCC(C)O	TCMSP database
MOL002881	BH050	Diosmetin	5281612	Diosmetin	COC1=C(C=C(C=C1)C2=CC(=O)C3=C(C=C(C=C3O2)O)O)O	TCMSP database
MOL000357	BH051	Sitogluside	5742590	Sitogluside	CCC(CCC(C)C1CCC2C1(CCC3C2CC=C4C3(CCC(C4)OC5C(C(C(C(O5)CO)O)O)O)C)C)C(C)C	TCMSP database
MOL000359	BH052	sitosterol	12303645	3-epi-beta-Sitosterol	CCC(CCC(C)C1CCC2C1(CCC3C2CC=C4C3(CCC(C4)O)C)C)C(C)C	TCMSP database
MOL000360	BH053	FER	445858	Ferulic acid	COC1=C(C=CC(=C1)C=CC(=O)O)O	TCMSP database
MOL004328	BH054	naringenin	439246	Naringenin	C1C(OC2=CC(=CC(=C2C1=O)O)O)C3=CC=C(C=C3)O	TCMSP database
MOL000471	BH055	aloe-emodin	10207	Aloe-emodin	C1=CC2=C(C(=C1)O)C(=O)C3=C(C2=O)C=C(C=C3O)CO	TCMSP database
MOL000472	BH056	emodin	3220	Emodin	CC1=CC2=C(C(=C1)O)C(=O)C3=C(C2=O)C=C(C=C3O)O	TCMSP database
MOL000476	BH057	Physcion	10639	Physcion	CC1=CC2=C(C(=C1)O)C(=O)C3=C(C2=O)C=C(C=C3O)OC	TCMSP database
MOL004788	BH058	1-alpha-Terpinyl acetate	93317	2-[(1S)-4-methylcyclohex-3-en-1-yl]propan-2-yl acetate	CC1=CCC(CC1)C(C)(C)OC(=O)C	TCMSP database
MOL005093	BH059	Diosmin	5281613	Diosmin	CC1C(C(C(C(O1)OCC2C(C(C(C(O2)OC3=CC(=C4C(=C3)OC(=CC4=O)C5=CC(=C(C=C5)OC)O)O)O)O)O)O)O)O	TCMSP database
MOL000511	BH060	ursolic acid	64945	Ursolic acid	CC1CCC2(CCC3(C(=CCC4C3(CCC5C4(CCC(C5(C)C)O)C)C)C2C1C)C)C(=O)O	TCMSP database
MOL002003	BH061	(-)-Caryophyllene oxide	1742210	Caryophyllene oxide	CC1(CC2C1CCC3(C(O3)CCC2=C)C)C	TCMSP database
MOL005190	BH062	eriodictyol	440735	Eriodictyol	C1C(OC2=CC(=CC(=C2C1=O)O)O)C3=CC(=C(C=C3)O)O	TCMSP database
MOL005573	BH063	Genkwanin	5281617	Genkwanin	COC1=CC(=C2C(=C1)OC(=CC2=O)C3=CC=C(C=C3)O)O	TCMSP database
MOL000006	BH064	luteolin	5280445	Luteolin	C1=CC(=C(C=C1C2=CC(=O)C3=C(C=C(C=C3O2)O)O)O)O	TCMSP database
MOL006219	BH065	Clorius	7150	Methyl benzoate	COC(=O)C1=CC=CC=C1	TCMSP database
MOL000671	BH066	()-Menthol	165675	(+)-Menthol	CC1CCC(C(C1)O)C(C)C	TCMSP database
MOL000677	BH067	(1R,4R)-4-isopropyl-1,6-dimethyltetralin	11298625	(+)-Calamenene	CC1CCC(C2=C1C=CC(=C2)C)C(C)C	TCMSP database
MOL000715	BH068	l-Menthone	26447	Menthone	CC1CCC(C(=O)C1)C(C)C	TCMSP database
MOL000717	BH069	d-isomenthone	70962	(+)-Isomenthone	CC1CCC(C(=O)C1)C(C)C	TCMSP database
MOL000771	BH070	p-coumaric acid	637542	4-Hydroxycinnamic acid	C1=CC(=CC=C1C=CC(=O)O)O	TCMSP database
MOL000008	BH071	apigenin	5280443	Apigenin	C1=CC(=CC=C1C2=CC(=O)C3=C(C=C(C=C3O2)O)O)O	TCMSP database
MOL008138	BH072	ZINC02011663	445789	(3R)-octan-3-ol	CCCCCC(CC)O	TCMSP database
MOL008678	BH073	Pentanol-3	11428	3-Pentanol	CCC(CC)O	TCMSP database
MOL000885	BH074	Dodekan	8182	Dodecane	CCCCCCCCCCCC	TCMSP database
MOL009072	BH075	Prunin	92794	Prunin	C1C(OC2=CC(=CC(=C2C1=O)O)OC3C(C(C(C(O3)CO)O)O)O)C4=CC=C(C=C4)O	TCMSP database
MOL009456	BH076	β-thujene	N/A	N/A	CC(C)[C@@]12C=C[C@@H](C)[C@@H]1C2	TCMSP database
MOL000023	BH077	Hemo-sol	440917	D-Limonene	CC1=CCC(CC1)C(=C)C	TCMSP database
MOL000037	BH078	γ-elemene	12309452	Wym3TH44BC	CC(=C1CCC(C(C1)C(=C)C)(C)C=C)C	TCMSP database
MOL000069	BH079	palmitic acid	985	Palmitic Acid	CCCCCCCCCCCCCCCC(=O)O	TCMSP database
MOL000131	BH080	EIC	5280450	Linoleic Acid	CCCCCC=CCC=CCCCCCCCC(=O)O	TCMSP database
MOL000257	BH081	(-)-beta-Phellandrene	443161	(-)-beta-Phellandrene	CC(C)C1CCC(=C)C=C1	TCMSP database
MOL000264	BH082	Tereben	11463	Terpinolene	CC1=CCC(=C(C)C)CC1	TCMSP database
MOL000266	BH083	beta-Cubebene	93081	beta-Cubebene	CC1CCC(C2C13C2C(=C)CC3)C(C)C	TCMSP database
MOL000268	BH084	(1S,5S)-1-isopropyl-4-methylenebicyclo[3.1.0]hexane	11051711	(-)-Sabinene	CC(C)C12CCC(=C)C1C2	TCMSP database
MOL000271	BH085	l-carvone	439570	(-)-Carvone	CC1=CCC(CC1=O)C(=C)C	TCMSP database
MOL000473	BH086	(-)-trans-Carveol	94221	(-)-trans-Carveol	CC1=CCC(CC1O)C(=C)C	TCMSP database
MOL000479	BH087	Farnesene	5281517	beta-Farnesene	CC(=CCCC(=CCCC(=C)C=C)C)C	TCMSP database
MOL000608	BH088	()-Terpinen-4-ol	2724161	(+)-Terpinen-4-ol	CC1=CCC(CC1)(C(C)C)O	TCMSP database
MOL000611	BH089	beta-Bourbonene	62566	beta-Bourbonene	CC(C)C1CCC2(C1C3C2CCC3=C)C	TCMSP database
MOL000615	BH090	delta-amorphene	441005	(+)-delta-Cadinene	CC1=CC2C(CCC(=C2CC1)C)C(C)C	TCMSP database
MOL000667	BH091	1-hexanol	8103	1-Hexanol	CCCCCCO	TCMSP database
MOL000669	BH092	(S)-camphor	444294	(-)-Camphor	CC1(C2CCC1(C(=O)C2)C)C	TCMSP database
MOL000698	BH093	(R)-(-)-alpha-Phellandrene	442482	(R)-(-)-alpha-Phellandrene	CC1=CCC(C=C1)C(C)C	TCMSP database
MOL000704	BH094	styrene	7501	Styrene	C=CC1=CC=CC=C1	TCMSP database
MOL000709	BH095	(S)-Matsutake alcohol	2724898	(S)-1-Octen-3-ol	CCCCCC(C=C)O	TCMSP database
MOL000865	BH096	hexadecane	11006	Hexadecane	CCCCCCCCCCCCCCCC	TCMSP database
MOL000884	BH097	Azulen	9231	Azulene	C1=CC=C2C=CC=C2C=C1	TCMSP database
MOL000886	BH098	tetradecane	12389	Tetradecane	CCCCCCCCCCCCCC	TCMSP database
MOL000905	BH099	()-beta-Pinene	10290825	(+)-beta-Pinene	CC1(C2CCC(=C)C1C2)C	TCMSP database
MOL000908	BH100	beta-elemene	6918391	beta-Elemene	CC(=C)C1CCC(C(C1)C(=C)C)(C)C=C	TCMSP database
MOL000911	BH101	Terpilene	7462	alpha-Terpinene	CC1=CC=C(CC1)C(C)C	TCMSP database
MOL000914	BH102	(5S)-1-isopropyl-4-methylbicyclo[3.1.0]hex-3-ene	12444324	(+)-alpha-Thujene	CC1=CCC2(C1C2)C(C)C	TCMSP database
MOL000926	BH103	cis-beta-farnesene	5317319	cis-beta-Farnesene	CC(=CCCC(=CCCC(=C)C=C)C)C	TCMSP database
MOL000935	BH104	Hepanal	15560276	alpha-Gurjunene	CC1CCC2C(C2(C)C)C3=C(CCC13)C	TCMSP database
MOL000938	BH105	calarene	15560278	CID 15560278	CC1CCC=C2C1(C3C(C3(C)C)CC2)C	TCMSP database
MOL001110	BH106	cis-beta-Ocimene	5320250	(Z)-beta-Ocimene	CC(=CCC=C(C)C=C)C	TCMSP database
MOL001179	BH107	(&#8722;)-Alloaromadendrene	10899740	(-)-Alloaromadendrene	CC1CCC2C1C3C(C3(C)C)CCC2=C	TCMSP database
MOL001242	BH108	dl-Thujone	261491	alpha-Thujone	CC1C2CC2(CC1=O)C(C)C	TCMSP database
MOL001442	BH109	phytol	5280435	Phytol	CC(C)CCCC(C)CCCC(C)CCCC(=CCO)C	TCMSP database
MOL001556	BH110	Isocaryophyllene	5281522	Isocaryophyllene	CC1=CCCC(=C)C2CC(C2CC1)(C)C	TCMSP database
MOL001850	BH111	Izoforon	6544	Isophorone	CC1=CC(=O)CC(C1)(C)C	TCMSP database
MOL002002	BH112	cis-Carveol	330573	(-)-cis-Carveol	CC1=CCC(CC1O)C(=C)C	TCMSP database
MOL002042	BH113	thymol	6989	Thymol	CC1=CC(=C(C=C1)C(C)C)O	TCMSP database
MOL002085	BH114	alpha-Cubebene	442359	alpha-Cubebene	CC1CCC(C2C13C2C(=CC3)C)C(C)C	TCMSP database
MOL002117	BH115	β-sesquiphellandrene	12315492	(-)-beta-Sesquiphellandrene	CC(CCC=C(C)C)C1CCC(=C)C=C1	TCMSP database
MOL002128	BH116	1,3,8-p-Menthatriene	176983	p-Mentha-1,3,8-triene	CC1=CC=C(CC1)C(=C)C	TCMSP database
MOL002153	BH117	1H-Cycloprop(e)azulen-7-ol, decahydro-1,1,7-trimethyl-4-methylene-, (1aR-(1aalpha,4aalpha,7beta,7abeta,7balpha))-	92231	Spathulenol	CC1(C2C1C3C(CCC3(C)O)C(=C)CC2)C	TCMSP database
MOL002197	BH118	(E,E)-1,3,5-Undecatriene	5367412	1,3,5-Undecatriene	CCCCCC=CC=CC=C	TCMSP database
MOL002351	BH119	3-Hexenol	5281167	cis-3-Hexen-1-ol	CCC=CCCO	TCMSP database
MOL002364	BH120	D-Isomenthol	45056	(+)-Isomenthol	CC1CCC(C(C1)O)C(C)C	TCMSP database
MOL002374	BH121	()-Neomenthol	439263	(+)-Neomenthol	CC1CCC(C(C1)O)C(C)C	TCMSP database
MOL002375	BH122	(-)-isomenthone	6432469	Isomenthone	CC1CCC(C(=O)C1)C(C)C	TCMSP database
MOL002378	BH123	UND	14257	Undecane	CCCCCCCCCCC	TCMSP database
MOL002453	BH124	(-)-Comphene	440966	(-)-Camphene	CC1(C2CCC(C2)C1=C)C	TCMSP database
MOL002484	BH125	Isovaleral	11552	3-Methylbutanal	CC(C)CC=O	TCMSP database
MOL002648	BH126	(4R)-limonene 1beta,2beta-epoxide	6857487	(1R,4R,6S)-1-methyl-4-(prop-1-en-2-yl)-7-oxabicyclo[4.1.0]heptane	CC(=C)C1CCC2(C(C1)O2)C	TCMSP database
MOL002675	BH127	Hexenal	5281168	2-Hexenal	CCCC=CC=O	TCMSP database
MOL002850	BH128	butylated hydroxytoluene	31404	Butylated Hydroxytoluene	CC1=CC(=C(C(=C1)C(C)(C)C)O)C(C)(C)C	TCMSP database
MOL002854	BH129	(1R,2R,4R)-Dihydrocarveol	443163	(-)-Dihydrocarveol	CC1CCC(CC1O)C(=C)C	TCMSP database
MOL003127	BH130	Germacrene D	5317570	(-)-Germacrene D	CC1=CCCC(=C)C=CC(CC1)C(C)C	TCMSP database
MOL003304	BH131	Hentriacontan	12410	Hentriacontane	CCCCCCCCCCCCCCCCCCCCCCCCCCCCCCC	TCMSP database
MOL003416	BH132	Isobutyral	6561	Isobutyraldehyde	CC(C)C=O	TCMSP database
MOL003935	BH133	2,6-Dimethyl-1,3,5,7-octatetraene, E,E-	5368451	Cosmene	CC(=C)C=CC=C(C)C=C	TCMSP database
MOL003937	BH134	Naphthalene, 1,2,3,4,4a,5,6,8a-octahydro-7-methyl-4-methylene-1-(1-methylethyl)-, (1alpha,4abeta,8aalpha)-	92313	(-)-gamma-Cadinene	CC1=CC2C(CC1)C(=C)CCC2C(C)C	TCMSP database
MOL004056	BH135	α-Cadinene	12306048	alpha-Cadinene	CC1=CC2C(CC1)C(=CCC2C(C)C)C	TCMSP database
MOL004671	BH136	ISOPULEGOL	170833	(-)-Isopulegol	CC1CCC(C(C1)O)C(=C)C	TCMSP database
MOL004723	BH137	beta-Terpinene	66841	beta-Terpinene	CC(C)C1=CCC(=C)CC1	TCMSP database
MOL004727	BH138	(1R,4aR,8aS)-1-isopropyl-7-methyl-4-methylene-2,3,4a,5,6,8a-hexahydro-1H-naphthalene	6432308	gamma-Muurolene	CC1=CC2C(CC1)C(=C)CCC2C(C)C	TCMSP database
MOL005021	BH139	Mipax	8554	Dimethyl phthalate	COC(=O)C1=CC=CC=C1C(=O)OC	TCMSP database
MOL005483	BH140	2-Methylnaphthalene	7055	2-Methylnaphthalene	CC1=CC2=CC=CC=C2C=C1	TCMSP database
MOL005957	BH141	(R)-Lavandulol	5464156	(R)-Lavandulol	CC(=CCC(CO)C(=C)C)C	TCMSP database
MOL005965	BH142	()-p-Mentha-2,8-diene	78790	(3R-trans)-3-Methyl-6-(1-methylvinyl)cyclohexene	CC1CCC(C=C1)C(=C)C	TCMSP database
MOL006287	BH143	α-muurolene	12306046	Zizanene	CC1=CC2C(CC1)C(=CCC2C(C)C)C	TCMSP database
MOL007330	BH144	MENTHOL	16666	l-Menthol	CC1CCC(C(C1)O)C(C)C	TCMSP database
MOL007554	BH145	(1S,2R,4R)-2-methyl-3-methylene-2-(4-methylpent-3-enyl)norbornane	10889018	beta-Santalene	CC(=CCCC1(C2CCC(C2)C1=C)C)C	TCMSP database
MOL008672	BH146	ZINC00901303	6971249	(S)-2-methylbutanal	CCC(C)C=O	TCMSP database
MOL008699	BH147	MSM	1068	Dimethyl sulfide	CSC	TCMSP database
MOL009569	BH148	4,7-DIMETHYLBENZOFURAN	33109	4,7-Dimethylbenzofuran	CC1=C2C=COC2=C(C=C1)C	TCMSP database
MOL010127	BH149	Hexyl acetate	8908	Hexyl acetate	CCCCCCOC(=O)C	TCMSP database
MOL010266	BH150	linalool oxide B (cis-THF)	6428573	2-[(2R,5S)-5-ethenyl-5-methyloxolan-2-yl]propan-2-ol	CC1(CCC(O1)C(C)(C)O)C=C	TCMSP database
MOL010700	BH151	cis-3-Hexenyl butyrate	5352438	cis-3-Hexenyl butyrate	CCCC(=O)OCCC=CCC	TCMSP database
MOL010720	BH152	Leaf acetate	5363388	cis-3-Hexenyl acetate	CCC=CCCOC(=O)C	TCMSP database
MOL010947	BH153	(Z)-calamenene	6429077	Calamenene	CC1CCC(C2=C1C=CC(=C2)C)C(C)C	TCMSP database
MOL011148	BH154	bergamotene (Z,.alpha.,cis)	6429302	trans-alpha-Bergamotene	CC1=CCC2CC1C2(C)CCC=C(C)C	TCMSP database
MOL011563	BH155	gamma-Hexenol	5284503	trans-3-Hexen-1-ol	CCC=CCCO	TCMSP database
MOL011840	BH156	EAK	246728	3-Octanone	CCCCCC(=O)CC	TCMSP database
MOL011848	BH157	d-Piperitone	61362	d-Piperitone	CC1=CC(=O)C(CC1)C(C)C	TCMSP database
MOL011860	BH158	d-Dihydrocarvone	22227	(+)-Dihydrocarvone	CC1CCC(CC1=O)C(=C)C	TCMSP database
MOL011876	BH159	(2S,5R)-2-isopropenyl-5-methyl-1-cyclohexanone	10534862	(-)-Isopulegone	CC1CCC(C(=O)C1)C(=C)C	TCMSP database
MOL012157	BH160	α-fenchene	12309838	(+)-alpha-Fenchene	CC1(C2CCC1C(=C)C2)C	TCMSP database
MOL012439	BH161	(1Z,4E,8E)-2,6,6,9-tetramethylcycloundeca-1,4,8-triene	5318101	(1Z,4E,8E)-2,6,6,9-tetramethylcycloundeca-1,4,8-triene	CC1=CCC(C=CCC(=CCC1)C)(C)C	TCMSP database
MOL013036	BH162	ZINC02034403	6999774	(S)-1-Pentene-3-ol	CCC(C=C)O	TCMSP database
MOL013201	BH163	bicyclosesquiphellandrene	15694800	Bicyclosesquiphellandrene	CC1CCC(C2=CC(=C)CCC12)C(C)C	TCMSP database
MOL013371	BH164	(-)-Methyl 2-methylbutyrate	644216	Methyl (R)-2-methylbutanoate	CCC(C)C(=O)OC	TCMSP database

## Sheet: MCX
MOL_ID	Compound code	Molecule_name	PubChem ID	PubChem name	SMILES	Source
MOL000131	MCX01	EIC	5280450	Linoleic Acid	CCCCCC=CCC=CCCCCCCCC(=O)O	TCMSP database
MOL001393	MCX02	myristic acid	11005	Myristic acid	CCCCCCCCCCCCCC(=O)O	TCMSP database
MOL001439	MCX03	arachidonic acid	444899	Arachidonic acid	CCCCCC=CCC=CCC=CCC=CCCCC(=O)O	TCMSP database
MOL001456	MCX04	citric acid	311	2-hydroxypropane-1,2,3-tricarboxylate	[H+].[H+].[H+].C(C(=O)[O-])C(CC(=O)[O-])(C(=O)[O-])O	TCMSP database
MOL001468	MCX05	MLT	222656	(2S)-2-Hydroxybutanedioic acid	C(C(C(=O)O)O)C(=O)O	TCMSP database
MOL003578	MCX06	Cycloartenol	92110	Cycloartenol	CC(CCC=C(C)C)C1CCC2(C1(CCC34C2CCC5C3(C4)CCC(C5(C)C)O)C)C	TCMSP database
MOL001501	MCX07	Daturic acid	10465	Heptadecanoic acid	CCCCCCCCCCCCCCCCC(=O)O	TCMSP database
MOL001640	MCX08	NON	2969	Decanoic acid	CCCCCCCCCC(=O)O	TCMSP database
MOL001691	MCX09	vitamin c	54670067	Ascorbic Acid	C(C(C1C(=C(C(=O)O1)O)O)O)O	TCMSP database
MOL001880	MCX10	OXL	971	2-Oxo-2-oxonioacetate	[H+].[H+].C(=O)(C(=O)[O-])[O-]	TCMSP database
MOL001945	MCX11	Majudin	2355	Bergapten	COC1=C2C=CC(=O)OC2=CC3=C1C=CO3	TCMSP database
MOL002008	MCX12	myricetin	5281672	Myricetin	C1=C(C=C(C(=C1O)O)O)C2=C(C(=O)C3=C(C=C(C=C3O2)O)O)O	TCMSP database
MOL002152	MCX13	sinapic acid	637775	Sinapic acid	COC1=CC(=CC(=C1O)OC)C=CC(=O)O	TCMSP database
MOL000223	MCX14	caffeic acid	689043	Caffeic Acid	C1=CC(=C(C=C1C=CC(=O)O)O)O	TCMSP database
MOL002773	MCX15	beta-carotene	5280489	Beta-Carotene	CC1=C(C(CCC1)(C)C)C=CC(=CC=CC(=CC=CC=C(C)C=CC=C(C)C=CC2=C(CCCC2(C)C)C)C)C	TCMSP database
MOL000302	MCX16	Undekansaeure	8180	Undecanoic acid	CCCCCCCCCCC(=O)O	TCMSP database
MOL000303	MCX17	caprylic acid	379	Octanoic acid	CCCCCCCC(=O)O	TCMSP database
MOL000305	MCX18	lauric acid	3893	Lauric Acid	CCCCCCCCCCCC(=O)O	TCMSP database
MOL003050	MCX19	nonanoic acid	8158	Nonanoic acid	CCCCCCCCC(=O)O	TCMSP database
MOL000346	MCX20	succinic acid	1110	Butanedioate	[H+].[H+].C(CC(=O)[O-])C(=O)[O-]	TCMSP database
MOL000356	MCX21	lupeol	259846	Lupeol	CC(=C)C1CCC2(C1C3CCC4C5(CCC(C(C5CCC4(C3(CC2)C)C)(C)C)O)C)C	TCMSP database
MOL003561	MCX22	isopimpinellin	68079	Isopimpinellin	COC1=C2C=COC2=C(C3=C1C=CC(=O)O3)OC	TCMSP database
MOL000358	MCX23	beta-sitosterol	222284	Beta-Sitosterol	CCC(CCC(C)C1CCC2C1(CCC3C2CC=C4C3(CCC(C4)O)C)C)C(C)C	TCMSP database
MOL000360	MCX24	FER	445858	Ferulic acid	COC1=C(C=CC(=C1)C=CC(=O)O)O	TCMSP database
MOL000361	MCX25	Amyrin	73145	beta-Amyrin	CC1(CCC2(CCC3(C(=CCC4C3(CCC5C4(CCC(C5(C)C)O)C)C)C2C1)C)C)C	TCMSP database
MOL000399	MCX26	Docosanoate	8215	Docosanoic acid	CCCCCCCCCCCCCCCCCCCCCC(=O)O	TCMSP database
MOL000040	MCX27	Scopoletol	5280460	Scopoletin	COC1=C(C=C2C(=C1)C=CC(=O)O2)O	TCMSP database
MOL000421	MCX28	nicotinic acid	938	Nicotinic acid	C1=CC(=CN=C1)C(=O)O	TCMSP database
MOL000422	MCX29	kaempferol	5280863	Kaempferol	C1=CC(=CC=C1C2=C(C(=O)C3=C(C=C(C=C3O2)O)O)O)O	TCMSP database
MOL000432	MCX30	linolenic acid	5280934	Linolenic Acid	CCC=CCC=CCC=CCCCCCCCC(=O)O	TCMSP database
MOL004480	MCX31	acetic acid	176	Hydron;acetate	[H+].CC(=O)[O-]	TCMSP database
MOL000508	MCX32	Friedelin	91472	Friedelin	CC1C(=O)CCC2C1(CCC3C2(CCC4(C3(CCC5(C4CC(CC5)(C)C)C)C)C)C)C	TCMSP database
MOL007930	MCX33	hesperidin	10621	Hesperidin	CC1C(C(C(C(O1)OCC2C(C(C(C(O2)OC3=CC(=C4C(=O)CC(OC4=C3)C5=CC(=C(C=C5)OC)O)O)O)O)O)O)O)O	TCMSP database
MOL005100	MCX34	5,7-dihydroxy-2-(3-hydroxy-4-methoxyphenyl)chroman-4-one	676152	5,7-Dihydroxy-2-(3-hydroxy-4-methoxyphenyl)chroman-4-one	COC1=C(C=C(C=C1)C2CC(=O)C3=C(C=C(C=C3O2)O)O)O	TCMSP database
MOL000520	MCX35	alpha-amyrin	73170	alpha-Amyrin	CC1CCC2(CCC3(C(=CCC4C3(CCC5C4(CCC(C5(C)C)O)C)C)C2C1C)C)C	TCMSP database
MOL005442	MCX36	LDP	681	Dopamine	C1=CC(=C(C=C1CCN)O)O	TCMSP database
MOL005945	MCX37	Cytisine	10235	Cytisine	C1C2CNCC1C3=CC=CC(=O)N3C2	TCMSP database
MOL000006	MCX38	luteolin	5280445	Luteolin	C1=CC(=C(C=C1C2=CC(=O)C3=C(C=C(C=C3O2)O)O)O)O	TCMSP database
MOL000602	MCX39	FUM	444972	(E)-but-2-enedioate;hydron	[H+].[H+].C(=CC(=O)[O-])C(=O)[O-]	TCMSP database
MOL006077	MCX40	Thiamine	9543525	3-[(2-Methyl-4-aminopyrimidin-5-yl)methyl]-4-methyl-2,3-dihydrothiazole-5-ethanol	CC1=C(SCN1CC2=CN=C(N=C2N)C)CCO	TCMSP database
MOL006654	MCX41	(-)-noradrenaline	439260	Norepinephrine	C1=CC(=C(C=C1C(CN)O)O)O	TCMSP database
MOL006655	MCX42	Bethanid	2368	Bethanidine	CNC(=NC)NCC1=CC=CC=C1	TCMSP database
MOL006656	MCX43	Dopa D-form	6989908	(2R)-2-ammonio-3-(3,4-dihydroxyphenyl)propanoate	C1=CC(=C(C=C1CC(C(=O)[O-])[NH3+])O)O	TCMSP database
MOL006657	MCX44	isobetanidin	135612764	Isobetanidin	C1C(N=C(C=C1C=CN2C(CC3=CC(=C(C=C32)O)O)C(=O)O)C(=O)O)C(=O)O	TCMSP database
MOL006658	MCX45	betanin	N/A	N/A	O=C(O)C1=CC(=CC=[N+]2c3cc(O)c(O[C@H]4O[C@H](CO)[C@@H](O)[C@H](O)[C@H]4O)cc3C[C@@H]2C(=O)[O-])C[C@H](C(=O)O)N1	TCMSP database
MOL006659	MCX46	betanin_qt	N/A	N/A	O=C(O)C1=CC(=CC=[N+]2c3cc(O)c(O)cc3C[C@@H]2C(=O)[O-])C[C@H](C(=O)O)N1	TCMSP database
MOL006660	MCX47	parkeol	12313974	Parkeol	CC(CCC=C(C)C)C1CCC2(C1(CC=C3C2CCC4C3(CCC(C4(C)C)O)C)C)C	TCMSP database
MOL006661	MCX48	isobetanin	6325438	(2S)-1-[(2E)-2-[(2R)-2,6-dicarboxy-2,3-dihydro-1H-pyridin-4-ylidene]ethylidene]-6-hydroxy-5-[(2S,3R,4S,5S,6R)-3,4,5-trihydroxy-6-(hydroxymethyl)oxan-2-yl]oxy-2,3-dihydroindol-1-ium-2-carboxylate	C1C(NC(=CC1=CC=[N+]2C(CC3=CC(=C(C=C32)O)OC4C(C(C(C(O4)CO)O)O)O)C(=O)[O-])C(=O)O)C(=O)O	TCMSP database
MOL006662	MCX49	isobetanin_qt	N/A	N/A	O=C(O)C1=CC(=CC=[N+]2c3cc(O)c(O)cc3C[C@H]2C(=O)[O-])C[C@H](C(=O)O)N1	TCMSP database
MOL000675	MCX50	oleic acid	445639	Oleic Acid	CCCCCCCCC=CCCCCCCCC(=O)O	TCMSP database
MOL000069	MCX51	palmitic acid	985	Palmitic Acid	CCCCCCCCCCCCCCCC(=O)O	TCMSP database
MOL000008	MCX52	apigenin	5280443	Apigenin	C1=CC(=CC=C1C2=CC(=O)C3=C(C=C(C=C3O2)O)O)O	TCMSP database
MOL000860	MCX53	stearic acid	5281	Stearic Acid	CCCCCCCCCCCCCCCCCC(=O)O	TCMSP database
MOL000098	MCX54	quercetin	5280343	Quercetin	C1=CC(=C(C=C1C2=C(C(=O)C3=C(C=C(C=C3O2)O)O)O)O)O	TCMSP database

## Sheet: GHX
MOL_ID	Compound code	Molecule_name	PubChem ID	PubChem name	SMILES	Source
MOL000119	HX01	ZINC02040970	11241545	(3R,6E)-Nerolidol	CC(=CCCC(=CCCC(C)(C=C)O)C)C	TCMSP database
MOL000126	HX02	(-)-nopinene	440967	(-)-Beta-Pinene	CC1(C2CCC(=C)C1C2)C	TCMSP database
MOL001390	HX03	49070_FLUKA	12304985	(-)-Globulol	CC1CCC2C1C3C(C3(C)C)CCC2(C)O	TCMSP database
MOL003333	HX04	acteoside	5281800	Acteoside	CC1C(C(C(C(O1)OC2C(C(OC(C2OC(=O)C=CC3=CC(=C(C=C3)O)O)CO)OCCC4=CC(=C(C=C4)O)O)O)O)O)O	TCMSP database
MOL001606	HX05	BB_NC-0668	9855795	Valencene	CC1CCC=C2C1(CC(CC2)C(=C)C)C	TCMSP database
MOL000169	HX06	alpha-Guaiene	5317844	alpha-Guaiene	CC1CCC(CC2=C1CCC2C)C(=C)C	TCMSP database
MOL000170	HX07	guaiene	6494	Guaiene	CC1CCC(=C(C)C)CC2=C1CCC2C	TCMSP database
MOL000193	HX08	(Z)-caryophyllene	6429301	(Z)-caryophyllene	CC1=CCCC(=C)C2CC(C2CC1)(C)C	TCMSP database
MOL002025	HX09	Tereton	6584	Methyl acetate	CC(=O)OC	TCMSP database
MOL000204	HX10	-cis-.beta.-Elemene diastereomer	6431152	Elemene	CC(=C)C1CCC(C(C1)C(=C)C)(C)C=C	TCMSP database
MOL002066	HX11	neophytadiene	10446	Neophytadiene	CC(C)CCCC(C)CCCC(C)CCCC(=C)C=C	TCMSP database
MOL002338	HX12	136458-42-9	178323	(1aR,4aS,7R,7aR,7bR)-1,1,7-Trimethyl-4-methylidenedecahydro-1H-cyclopropa(e)azulen-7-ol	CC1(C2C1C3C(CCC3(C)O)C(=C)CC2)C	TCMSP database
MOL000234	HX13	L-Limonen	439250	(-)-Limonene	CC1=CCC(CC1)C(=C)C	TCMSP database
MOL000024	HX14	alpha-humulene	5281520	Humulene	CC1=CCC(C=CCC(=CCC1)C)(C)C	TCMSP database
MOL000250	HX15	cis-Cinnamaldehyde	6428995	cis-Cinnamaldehyde	C1=CC=C(C=C1)C=CC=O	TCMSP database
MOL002523	HX16	()-Cyclosativene	16212927	(+)-Cyclosativene	CC(C)C1CCC2(C3C1C4C2(C4C3)C)C	TCMSP database
MOL002524	HX17	(-)-cis-beta-Elemene	641756	2,4-Diisopropenyl-1-methyl-1-vinyl-cyclohexane	CC(=C)C1CCC(C(C1)C(=C)C)(C)C=C	TCMSP database
MOL002526	HX18	3691-11-0	94275	delta-Guaiene	CC1CCC2=C(CCC(CC12)C(=C)C)C	TCMSP database
MOL000254	HX19	eugenol	3314	Eugenol	COC1=C(C=CC(=C1)CC=C)O	TCMSP database
MOL002573	HX20	β-patchoulene	12313993	[1S-(1alpha,4alpha,7alpha)]-1,2,3,4,5,6,7,8-octahydro-1,4,9,9-tetramethyl-4,7-methanoazulene	CC1CCC2=C1CC3CCC2(C3(C)C)C	TCMSP database
MOL000263	HX21	oleanolic acid	10494	Oleanolic acid	CC1(CCC2(CCC3(C(=CCC4C3(CCC5C4(CCC(C5(C)C)O)C)C)C2C1)C)C(=O)O)C	TCMSP database
MOL002675	HX22	Hexenal	5281168	2-Hexenal	CCCC=CC=O	TCMSP database
MOL002835	HX23	δ-cadinol	12306055	(-)-delta-Cadinene	CC1=CC2C(CCC(=C2CC1)C)C(C)C	TCMSP database
MOL002850	HX24	butylated hydroxytoluene	31404	Butylated Hydroxytoluene	CC1=CC(=C(C(=C1)C(C)(C)C)O)C(C)(C)C	TCMSP database
MOL002871	HX25	MIAK	8034	5-Methyl-2-hexanone	CC(C)CCC(=O)C	TCMSP database
MOL002879	HX26	Diop	33934	Diisooctyl phthalate	CC(C)CCCCCOC(=O)C1=CC=CC=C1C(=O)OCCCCCC(C)C	TCMSP database
MOL003083	HX27	ETHYL FURAN	18554	2-Ethylfuran	CCC1=CC=CO1	TCMSP database
MOL003180	HX28	widdrene	11401461	(+)-Thujopsene	CC1=CCC2(CCCC(C23C1C3)(C)C)C	TCMSP database
MOL003484	HX29	PEY	995	Phenanthrene	C1=CC=C2C(=C1)C=CC3=CC=CC=C32	TCMSP database
MOL000035	HX30	beta-Selinene	442393	beta-Selinene	CC(=C)C1CCC2(CCCC(=C)C2C1)C	TCMSP database
MOL003546	HX31	Aristolone	165536	Aristolone	CC1CCCC2=CC(=O)C3C(C12C)C3(C)C	TCMSP database
MOL003574	HX32	α-gurjunene	21595259	4-Aromadendrene	CC1CCC2C(C2(C)C)C3=C(CCC13)C	TCMSP database
MOL003937	HX33	Naphthalene, 1,2,3,4,4a,5,6,8a-octahydro-7-methyl-4-methylene-1-(1-methylethyl)-, (1alpha,4abeta,8aalpha)-		(-)-gamma-Cadinene	CC1=CC2C(CC1)C(=C)CCC2C(C)C	TCMSP database
MOL004368	HX34	Hyperin	5281643	Hyperoside	C1=CC(=C(C=C1C2=C(C(=O)C3=C(C=C(C=C3O2)O)O)OC4C(C(C(C(O4)CO)O)O)O)O)O	TCMSP database
MOL000463	HX35	16844-71-6	119242	Epifriedelanol	CC1C(CCC2C1(CCC3C2(CCC4(C3(CCC5(C4CC(CC5)(C)C)C)C)C)C)C)O	TCMSP database
MOL000475	HX36	anethole	637563	Anethole	CC=CC1=CC=C(C=C1)OC	TCMSP database
MOL000485	HX37	TMH	82227	(+)-alpha-Pinene	CC1=CCC2CC1C2(C)C	TCMSP database
MOL000508	HX38	Friedelin	91472	Friedelin	CC1C(=O)CCC2C1(CCC3C2(CCC4(C3(CCC5(C4CC(CC5)(C)C)C)C)C)C)C	TCMSP database
MOL002003	HX39	(-)-Caryophyllene oxide	1742210	Caryophyllene oxide	CC1(CC2C1CCC3(C(O3)CCC2=C)C)C	TCMSP database
MOL005573	HX40	Genkwanin	5281617	Genkwanin	COC1=CC(=C2C(=C1)OC(=CC2=O)C3=CC=C(C=C3)O)O	TCMSP database
MOL000057	HX41	DIBP	6782	Diisobutyl phthalate	CC(C)COC(=O)C1=CC=CC=C1C(=O)OCC(C)C	TCMSP database
MOL005727	HX42	MIPK	11251	3-Methyl-2-butanone	CC(C)C(=O)C	TCMSP database
MOL005840	HX43	PANA	7013	N-Phenyl-1-naphthylamine	C1=CC=C(C=C1)NC2=CC=CC3=CC=CC=C32	TCMSP database
MOL005884	HX44	patchoulan 1,12-diol	N/A	N/A	C[C@@]12[C@](CC3)([C@H]4C5)[C@]3(C)[C@H]5[C@H](CO)CC[C@]14[C@]2(C)O	TCMSP database
MOL005885	HX45	α-patchoulene	162892723	(1R,4S,5R,7S)-4,10,11,11-tetramethyltricyclo[5.3.1.01,5]undec-9-ene	CC1CCC23C1CC(C2(C)C)CC=C3C	TCMSP database
MOL005886	HX46	Methyl butenone	13143	3-Methyl-3-buten-2-one	CC(=C)C(=O)C	TCMSP database
MOL005887	HX47	seychellene	162966271	(1R,3R,6S,7R,8R)-3,6,8-trimethyl-2-methylidenetricyclo[5.2.1.03,8]decane	CC1CCC2(C(=C)C3CC1C2(C3)C)C	TCMSP database
MOL005888	HX48	Ombuin	5320287	Ombuin	COC1=C(C=C(C=C1)C2=C(C(=O)C3=C(C=C(C=C3O2)OC)O)O)O	TCMSP database
MOL005889	HX49	Rhamnetin	5281691	Rhamnetin	COC1=CC(=C2C(=C1)OC(=C(C2=O)O)C3=CC(=C(C=C3)O)O)O	TCMSP database
MOL005890	HX50	pachypodol	N/A	N/A	COc(cc1CC(c(cc2)cc(OC)c2O)=C2OC)cc(OC)c1C2=O	TCMSP database
MOL005891	HX51	β-bulnesene	12302132	(3S,3aS)-3,8-dimethyl-5-propan-2-ylidene-2,3,3a,4,6,7-hexahydro-1H-azulene	CC1CCC2=C(CCC(=C(C)C)CC12)C	TCMSP database
MOL005892	HX52	1H-Cycloprop[e]azulene, 1a,2,3,4,6,7,7a,7b-octahydro-1,1,4,7-tetramethyl-	163060709	(1aR,4R,7R,7aR,7bR)-1,1,4,7-tetramethyl-1a,2,3,4,6,7,7a,7b-octahydrocyclopropa[e]azulene	CC1CCC2C(C2(C)C)C3C1=CCC3C	TCMSP database
MOL005893	HX53	Methanoazulene,2,3,6,7,8,8ahexahydro- 1,4,9,9-tetramethyl-,(1R,3aR,7R,- 8aa)-	N/A	N/A	CC(C)([C@@H]1C2)[C@@]1(C)[C@@H]1C2=C(C)CCCC1	TCMSP database
MOL005894	HX54	1H-Cycloprop[e]azulene, 1a,2,3,4,6,7,7a,7b-octahydro-1,1,7-trimethyl-4-methylene-, (1aR,7R,7aS,7bR)-	162818377	(1aR,7R,7aS,7bR)-1,1,7-trimethyl-4-methylidene-2,3,6,7,7a,7b-hexahydro-1aH-cyclopropa[e]azulene	CC1CC=C2C1C3C(C3(C)C)CCC2=C	TCMSP database
MOL005895	HX55	Tricyclo[4.3.1.12,5]undec-3-en-10-ol, 3-(1-methylethyl)-, (1R,2S,5S,6S,10R)-rel-	162818184	(1R,2S,5S,6S,10R)-3-propan-2-yltricyclo[4.3.1.12,5]undec-3-en-10-ol	CC(C)C1=CC2CC1C3CCCC2C3O	TCMSP database
MOL005896	HX56	Cedren-13-ol, 8-	N/A	N/A	C[C@H](CC1)[C@@]2(C3)[C@@H]1[C@](C)(CO)[C@H]3C(C)=CC2	TCMSP database
MOL005897	HX57	Labroda	3362	Flopropione	CCC(=O)C1=C(C=C(C=C1O)O)O	TCMSP database
MOL005898	HX58	2,3b-Methano-3bH-cyclopenta[1,3]cyclopropa[1,2]benzene,1,2,3,3a,4,5-hexahydro-1,1,4,4-tetramethyl-, (2S,3aR,3bS,7aS)-	92179515	(1S,6S,8S,10R)-5,5,11,11-tetramethyltetracyclo[6.2.1.01,6.06,10]undec-2-ene	CC1(CC=CC23C14C2CC(C4)C3(C)C)C	TCMSP database
MOL005899	HX59	53111-25-4	6428535	(1R,6S)-gamma-himachalene	CC1=CC2C(CC1)C(=CCCC2(C)C)C	TCMSP database
MOL005900	HX60	DHELWANGIN	54695756	Dhelwangin	CC1=CC(=C(C(=O)O1)C(=O)CCC(C)C)O	TCMSP database
MOL005901	HX61	6892-80-4	94334	Widdrol	CC1(CCCC2(C1=CCC(CC2)(C)O)C)C	TCMSP database
MOL005902	HX62	2,2-Dimethylcyclopentylcyclohexane	162818479	[(1S)-2,2-dimethylcyclopentyl]cyclohexane	CC1(CCCC1C2CCCCC2)C	TCMSP database
MOL005903	HX63	WLN: RSR	8766	Diphenyl sulfide	C1=CC=C(C=C1)SC2=CC=CC=C2	TCMSP database
MOL005904	HX64	1,2,3,4,5,6-hexahydro-1,1,5,5-tetramethyl-7H-2,4a-methanonaphthalen-7-one	92278848	(+)-Isolongifolene-9-one	CC1(CC(=O)C=C2C13CCC(C3)C2(C)C)C	TCMSP database
MOL005905	HX65	1-Oxaspiro[2.5]octan-4-one, 5,6,6-trimethyl-5-(3-oxo-1-butenyl)-, [3a,5b(Z)]-	N/A	N/A	CC(C)(CC[C@@]12OC2)[C@@](C)(/C=C/C(C)=O)C1=O	TCMSP database
MOL005906	HX66	(3S,4R)-2,5-dimethylhexane-3,4-diol	13072631	(3R,4S)-2,5-Dimethyl-3,4-hexanediol	CC(C)C(C(C(C)C)O)O	TCMSP database
MOL005907	HX67	ZINC02090576	1747701	(1S,2S,6R,8R,10S)-5,5,11,11-tetramethyltetracyclo[6.2.1.01,6.06,10]undecan-2-ol	CC1(CCC(C23C14C2CC(C4)C3(C)C)O)C	TCMSP database
MOL005908	HX68	3,5-Dihydroxy-4',7-dimethoxyflavone	5378823	3,5-Dihydroxy-7-methoxy-2-(4-methoxyphenyl)-4H-chromen-4-one	COC1=CC=C(C=C1)C2=C(C(=O)C3=C(C=C(C=C3O2)OC)O)O	TCMSP database
MOL005909	HX69	Pachypodol	5281677	Pachypodol	COC1=CC(=C2C(=C1)OC(=C(C2=O)OC)C3=CC(=C(C=C3)O)OC)O	TCMSP database
MOL005910	HX70	Retusin	5352005	Retusin	COC1=C(C=C(C=C1)C2=C(C(=O)C3=C(C=C(C=C3O2)OC)O)OC)OC	TCMSP database
MOL005911	HX71	5-Hydroxy-7,4'-dimethoxyflavanon	14057197	(2R)-5-hydroxy-7-methoxy-2-(4-methoxyphenyl)-2,3-dihydrochromen-4-one	COC1=CC=C(C=C1)C2CC(=O)C3=C(C=C(C=C3O2)OC)O	TCMSP database
MOL005912	HX72	5-Hydroxy-7· 3‘,4'-trimethoxyflavanone	162996773	(2R)-2-(3,4-dimethoxyphenyl)-5-hydroxy-7-methoxy-2,3-dihydrochromen-4-one	COC1=C(C=C(C=C1)C2CC(=O)C3=C(C=C(C=C3O2)OC)O)OC	TCMSP database
MOL005913	HX73	pogostone	162818262	(3S)-6-methyl-3-(4-methylpentanoyl)pyran-2,4-dione	CC1=CC(=O)C(C(=O)O1)C(=O)CCC(C)C	TCMSP database
MOL005914	HX74	(β-maaliene)	162932162	(1aR,3aR,7bS)-1,1,3a,7-tetramethyl-2,3,4,5,6,7b-hexahydro-1aH-cyclopropa[a]naphthalene	CC1=C2C3C(C3(C)C)CCC2(CCC1)C	TCMSP database
MOL005915	HX75	irisolidone-7-O-α-L-rhamnopyranoside	N/A	N/A	C[C@H]([C@H]([C@@H]([C@@H]1O)O)O)O[C@@H]1Oc(cc(c1c2O)OC=C(c(cc3)ccc3OC)C1=O)c2OC	TCMSP database
MOL005916	HX76	irisolidone	5281781	Irisolidone	COC1=CC=C(C=C1)C2=COC3=C(C2=O)C(=C(C(=C3)O)OC)O	TCMSP database
MOL005917	HX77	Aciphyllene	162872142	(5R,8S,8aR)-3,8-dimethyl-5-prop-1-en-2-yl-1,2,4,5,6,7,8,8a-octahydroazulene	CC1CCC(CC2=C(CCC12)C)C(=C)C	TCMSP database
MOL005918	HX78	phenanthrone	N/A		[O-][N+](c(cc1)cc(C23CCCC3)c1-c(cccc1)c1C2=O)=O	TCMSP database
MOL005919	HX79	campneoside	163023318	[(2R,3S,4S,5R,6S)-6-[(2S)-2-(3,4-dihydroxyphenyl)-2-methoxyethoxy]-5-hydroxy-2-(hydroxymethyl)-4-[(2S,3S,4R,5R,6S)-3,4,5-trihydroxy-6-methyloxan-2-yl]oxyoxan-3-yl] (Z)-3-(3,4-dihydroxyphenyl)prop-2-enoate	CC1C(C(C(C(O1)OC2C(C(OC(C2OC(=O)C=CC3=CC(=C(C=C3)O)O)CO)OCC(C4=CC(=C(C=C4)O)O)OC)O)O)O)O	TCMSP database
MOL005920	HX80	quercetin 7-O-β-D-glucoside	N/A	N/A	OC[C@H]([C@@H]([C@H]([C@H]1O)O)O)O[C@@H]1Oc(cc1CC(c(cc2)cc(O)c2O)=C2O)cc(O)c1C2=O	TCMSP database
MOL005921	HX81	quercetin 7-O-β-D-glucoside	85783326	3-(3,4-dihydroxyphenyl)-2,6,8-trihydroxy-4H-naphthalen-1-one	C1C2=C(C(=CC(=C2)O)O)C(=O)C(=C1C3=CC(=C(C=C3)O)O)O	TCMSP database
MOL005922	HX82	Acanthoside B	443024	Acanthoside B	COC1=CC(=CC(=C1O)OC)C2C3COC(C3CO2)C4=CC(=C(C(=C4)OC)OC5C(C(C(C(O5)CO)O)O)O)OC	TCMSP database
MOL005923	HX83	3,23-dihydroxy-12-oleanen-28-oic acid	162818291	3-(3,4-dimethoxyphenyl)-2,8-dimethoxy-6-[(2R,3R,4R,5R,6R)-3,4,5-trihydroxy-6-(hydroxymethyl)oxan-2-yl]oxy-4H-naphthalen-1-one	COC1=C(C=C(C=C1)C2=C(C(=O)C3=C(C2)C=C(C=C3OC)OC4C(C(C(C(O4)CO)O)O)O)OC)OC	TCMSP database
MOL005924	HX84	3,23-dihydroxy-12-oleanen-28-oic acid	162818208	3-(3,4-dimethoxyphenyl)-6-hydroxy-2,8-dimethoxy-4H-naphthalen-1-one	COC1=C(C=C(C=C1)C2=C(C(=O)C3=C(C2)C=C(C=C3OC)O)OC)OC	TCMSP database
MOL005925	HX85	orobanchoside	162897330	[(2R,4aS,6S,7R,8S,8aR)-2-(3,4-dihydroxyphenyl)-6-(hydroxymethyl)-8-[(2R,3S,4S,5S,6R)-3,4,5-trihydroxy-6-methyloxan-2-yl]oxy-3,4a,6,7,8,8a-hexahydro-2H-pyrano[2,3-b][1,4]dioxin-7-yl] (E)-3-(3,4-dihydroxyphenyl)prop-2-enoate	CC1C(C(C(C(O1)OC2C3C(OCC(O3)C4=CC(=C(C=C4)O)O)OC(C2OC(=O)C=CC5=CC(=C(C=C5)O)O)CO)O)O)O	TCMSP database
MOL005926	HX86	Geranyl formate	5282109	Geranyl formate	CC(=CCCC(=CCOC=O)C)C	TCMSP database
MOL005927	HX87	Acetate C-9	8918	Nonyl acetate	CCCCCCCCCOC(=O)C	TCMSP database
MOL000066	HX88	alloaromadedrene	44584667	(1aR,4aR,7S,7aS,7bS)-1,1,7-trimethyl-4-methylidene-2,3,4a,5,6,7,7a,7b-octahydro-1aH-cyclopropa[e]azulene	CC1CCC2C1C3C(C3(C)C)CCC2=C	TCMSP database
MOL000676	HX89	DBP	3026	Dibutyl phthalate	CCCCOC(=O)C1=CC=CC=C1C(=O)OCCCC	TCMSP database
MOL000069	HX90	palmitic acid	985	Palmitic Acid	CCCCCCCCCCCCCCCC(=O)O	TCMSP database
MOL000695	HX91	patchouli alcohol	10955174	Patchouli alcohol	CC1CCC2(C(C3CCC2(C1C3)C)(C)C)O	TCMSP database
MOL000708	HX92	WLN: VHR	240	Benzaldehyde	C1=CC=C(C=C1)C=O	TCMSP database
MOL000008	HX93	apigenin	5280443	Apigenin	C1=CC(=CC=C1C2=CC(=O)C3=C(C=C(C=C3O2)O)O)O	TCMSP database
MOL000098	HX94	quercetin	5280343	Quercetin	C1=CC(=C(C=C1C2=C(C(=O)C3=C(C=C(C=C3O2)O)O)O)O)O	TCMSP database

## Sheet: CXD
MOL_ID	Compound code	Molecule_name	PubChem ID	PubChem name	SMILES	Source
MOL000004	CXD01	Procyanidin B1	11250133	Procyanidin B1	C1C(C(OC2=C1C(=CC(=C2C3C(C(OC4=CC(=CC(=C34)O)O)C5=CC(=C(C=C5)O)O)O)O)O)C6=CC(=C(C=C6)O)O)O	TCMSP database
MOL000492	CXD02	(+)-catechin	9064	Cianidanol	C1C(C(OC2=CC(=CC(=C21)O)O)C3=CC(=C(C=C3)O)O)O	TCMSP database
MOL000573	CXD03	Catechin-(4.alpha.-->8)catechin	146798	Procyanidin B3	C1C(C(OC2=C1C(=CC(=C2C3C(C(OC4=CC(=CC(=C34)O)O)C5=CC(=C(C=C5)O)O)O)O)O)C6=CC(=C(C=C6)O)O)O	TCMSP database
MOL006791	CXD04	epigallocatechin	72277	Epigallocatechin	C1C(C(OC2=CC(=CC(=C21)O)O)C3=CC(=C(C(=C3)O)O)O)O	TCMSP database
MOL000073	CXD05	ent-Epicatechin	182232	(+)-Epicatechin	C1C(C(OC2=CC(=CC(=C21)O)O)C3=CC(=C(C=C3)O)O)O	TCMSP database
MOL007838	CXD06	catechin-7-O-β-D-glucopyranoside	N/A	N/A	OC[C@H]([C@H]([C@@H]([C@@H]1O)O)O)O[C@@H]1Oc1cc(O[C@H]([C@@H](C2)O)c(cc3)cc(O)c3O)c2c(O)c1	TCMSP database
MOL007839	CXD07	azukisaponin	158253	beta-D-Glucopyranosiduronic acid, (3beta,22beta)-22-hydroxyolean-12-en-3-yl 2-O-beta-D-glucopyranosyl-	CC1(CC2C3=CCC4C5(CCC(C(C5CCC4(C3(CCC2(C(C1)O)C)C)C)(C)C)OC6C(C(C(C(O6)C(=O)O)O)O)OC7C(C(C(C(O7)CO)O)O)O)C)C	TCMSP database
MOL007840	CXD08	azukisaponin_qt	N/A	N/A	CC(C)(C[C@@H]1C2=CC[C@H]([C@](C)(CC3)[C@H](CC4)C(C)(C)[C@@H]3O)[C@]4(C)[C@@]2(C)CC[C@@]11C)C[C@H]1O	TCMSP database
MOL007841	CXD09	3-O[β-D-glucopyranosyl(1→2)-β-D-glucuronopyranosyl]soyasapogenol B	13326387	Azukisaponin II	CC1(CC2C3=CCC4C5(CCC(C(C5CCC4(C3(CCC2(C(C1)O)C)C)C)(C)CO)OC6C(C(C(C(O6)C(=O)O)O)O)OC7C(C(C(C(O7)CO)O)O)O)C)C	TCMSP database
MOL007842	CXD10	3-O[β-D-glucopyranosyl(1→2)-β-D-glucuronopyranosyl]soyasapogenol B_qt	N/A	N/A	CC(C)(C[C@@H]1C2=CC[C@H]([C@](C)(CC3)[C@H](CC4)[C@](C)(CO)[C@@H]3O)[C@]4(C)[C@@]2(C)CC[C@H]11)C[C@H]1O	TCMSP database
MOL007843	CXD11	3-O-[a-L-rhamnopyranosyl(1→2)-β-D-glucopyra-nosyl(l→2)-β-D-glucuronopyranosyl]-soyasapogenol B	N/A	N/A	C[C@H]([C@@H]([C@H]([C@H]1O)O)O)O[C@@H]1O[C@@H]([C@H]1O)[C@@H](O[C@@H]([C@@H]([C@H]2O)O)[C@H](O[C@H](CC3)[C@@](C)(CO)[C@H](CC4)[C@@]3(C)[C@@H]3[C@]4(C)[C@](C)(CC[C@](C)([C@H]4CC(C)(C)C5)[C@H]5O)C4=CC3)O[C@@H]2C(O)=O)O[C@H](CO)[C@@H]1O	TCMSP database
MOL007844	CXD12	3-O-[a-L-rhamnopyranosyl(1→2)-β-D-glucopyra-nosyl(l→2)-β-D-glucuronopyranosyl]-soyasapogenol B_qt	N/A	N/A	CC(C)(C[C@@H]1C2=CC[C@H]([C@](C)(CC3)[C@H](CC4)[C@@](C)(CO)[C@@H]3O)[C@]4(C)[C@@]2(C)CC[C@@]11C)C[C@H]1O	TCMSP database
MOL007845	CXD13	3-O-[β-D-glucopyranosyl(1→2)-β-D-glucuronopyranosyl]-soyasapogenol B	N/A	N/A	CC(C)(C[C@H]1C2=CC[C@H]([C@@](C)(CC3)[C@@H](CC4)[C@](C)(CO)[C@H]3O[C@@H]([C@H]([C@H]([C@H]3O)O)O[C@H]([C@H]([C@H]5O)O)O[C@H](CO)[C@@H]5O)O[C@@H]3C(O)=O)[C@]4(C)[C@]2(C)CC[C@]11C)C[C@@H]1O	TCMSP database
MOL007846	CXD14	3-O-[β-D-glucopyranosyl(1→2)-β-D-glucuronopyranosyl]-soyasapogenol B_qt	N/A	N/A	CC(C)(C[C@@H]1C2=CC[C@H]([C@](C)(CC3)[C@@H](CC4)[C@](C)(CO)[C@H]3O)[C@]4(C)[C@@]2(C)CC[C@@]11C)C[C@H]1O	TCMSP database
MOL007847	CXD15	Azukisaponin III	441909	Azukisaponin III	CC12CCC(CC1C3=CCC4C5(CCC(C(C5CCC4(C3(CC2)C)C)(C)CO)OC6C(C(C(C(O6)C(=O)O)O)O)OC7C(C(C(C(O7)CO)O)O)O)C)(C)C(=O)O	TCMSP database
MOL007848	CXD16	(2R,4aS,6aR,6aS,6bR,8aR,9S,10S,12aR,14bR)-10-hydroxy-2,4a,6a,6b,9,12a-hexamethyl-9-methylol-1,3,4,5,6,6a,7,8,8a,10,11,12,13,14b-tetradecahydropicene-2-carboxylic acid	21594159	(2R,4aS,6aR,6aS,6bR,8aR,9S,10S,12aR,14bR)-10-hydroxy-9-(hydroxymethyl)-2,4a,6a,6b,9,12a-hexamethyl-1,3,4,5,6,6a,7,8,8a,10,11,12,13,14b-tetradecahydropicene-2-carboxylic acid	CC12CCC(CC1C3=CCC4C5(CCC(C(C5CCC4(C3(CC2)C)C)(C)CO)O)C)(C)C(=O)O	TCMSP database
MOL007849	CXD17	3-O-[β-D-glucopyranosyl(1→2)-β-D-glucuronopyranosyl]-azukisapogenol	441909	Azukisaponin III	CC12CCC(CC1C3=CCC4C5(CCC(C(C5CCC4(C3(CC2)C)C)(C)CO)OC6C(C(C(C(O6)C(=O)O)O)O)OC7C(C(C(C(O7)CO)O)O)O)C)(C)C(=O)O	TCMSP database
MOL007850	CXD18	3-O-[β-D-glucopyranosyl(1→2)-β-D-glucuronopyranosyl]-azukisapogenol_qt	N/A	N/A	C[C@](CO)([C@@H](CC1)[C@](C)(CC2)[C@H]3[C@]1(C)[C@](C)(CC[C@@](C)(CC1)[C@@H]4C[C@]1(C)C(O)=O)C4=CC3)[C@@H]2O	TCMSP database
MOL007851	CXD19	3-O-(β-D-glucopyranosyl)28-D-glucopyranosyl(1→6)-β-D-glucopyranosyl] gypsogenic acid	N/A	N/A	CC(C)(CC1)C[C@H]2C3=CC[C@H]([C@@](C)(CC[C@@H]4O[C@H]([C@H]([C@@H]5O)O)O[C@@H](CO)[C@@H]5O)[C@H](CC5)[C@]4(C)C(O)=O)[C@]5(C)[C@]3(C)CC[C@]12C(O[C@@H]([C@@H]([C@H]1O)O)O[C@H](CO[C@@H]([C@@H]([C@H]2O)O)O[C@H](CO)[C@H]2O)[C@H]1O)=O	TCMSP database
MOL007852	CXD20	3-O-(β-D-glucopyranosyl)28-D-glucopyranosyl(1→6)-β-D-glucopyranosyl] gypsogenic acid_qt	N/A	N/A	CC(C)(CC1)C[C@@H]2C3=CC[C@@H]([C@@](C)(CC[C@@H]4O)[C@H](CC5)[C@@]4(C)C(O)=O)[C@@]5(C)[C@]3(C)CC[C@]12C(O)=O	TCMSP database
MOL007853	CXD21	3-O-[β-D-glucopyranosyl(1→2)β-D-glucuropyranosyl]-29-O-[β-D-glucopyranosyl(1→6)-β-D-glucopyranosyl]azukisapogenol	13035678	Azukisaponin VI	CC12CCC(CC1C3=CCC4C5(CCC(C(C5CCC4(C3(CC2)C)C)(C)CO)OC6C(C(C(C(O6)C(=O)O)O)O)OC7C(C(C(C(O7)CO)O)O)O)C)(C)C(=O)OC8C(C(C(C(O8)COC9C(C(C(C(O9)CO)O)O)O)O)O)O	TCMSP database
MOL007854	CXD22	3-O-[β-D-glucopyranosyl(1→2)β-D-glucuropyranosyl]-29-O-[β-D-glucopyranosyl(1→6)-β-D-glucopyranosyl]azukisapogenol_qt	N/A	N/A	C[C@](CO)([C@H](CC1)[C@](C)(CC2)[C@H]3[C@@]1(C)[C@](C)(CC[C@@](C)(CC1)[C@H]4C[C@]1(C)C(O)=O)C4=CC3)[C@H]2O	TCMSP database
MOL007855	CXD23	3-furanmethanol-β-D-glucopyranoside	3086224	(2R,3R,4S,5S,6R)-2-(furan-3-ylmethoxy)-6-(hydroxymethyl)oxane-3,4,5-triol	C1=COC=C1COC2C(C(C(C(O2)CO)O)O)O	TCMSP database
MOL007856	CXD24	3-Furylmethanol	20449	3-Furanmethanol	C1=COC=C1CO	TCMSP database
MOL007857	CXD25	triterpenoidsaponin	N/A	N/A	CC(C)(CC1)C[C@@H]2C3=CC[C@H]([C@@](C)(CC4)[C@H](CC5)[C@](C)(CO)[C@H]4O[C@@H]([C@@H]([C@H]4O)O)O[C@H](CO)[C@H]4O[C@@H]([C@@H]([C@H]4O)O)O[C@H](CO)[C@H]4O)[C@]5(C)[C@H]3CC[C@]12C=O	TCMSP database
MOL007858	CXD26	triterpenoidsaponin_qt	N/A	N/A	CC(C)(CC1)C[C@@H]2C3=CC[C@H]([C@@](C)(CC4)[C@H](CC5)[C@](C)(CO)[C@H]4O)[C@]5(C)[C@H]3CC[C@]12C=O	TCMSP database
MOL007859	CXD27	catechin-7-O-β-D-glucopyranoside	N/A	N/A	OC[C@@H]([C@H]([C@H]([C@@H]1O)O)O)O[C@H]1Oc1cc(O[C@@H]([C@H](C2)O)c(cc3)cc(O)c3O)c2c(O)c1	TCMSP database
MOL000096	CXD28	(-)-catechin	73160	(-)-Catechin	C1C(C(OC2=CC(=CC(=C21)O)O)C3=CC(=C(C=C3)O)O)O	TCMSP database

## Sheet: YR
MOL_ID	Compound code	Molecule_name	PubChem ID	PubChem name	SMILES	Source
MOL000131	YR01	EIC	5280450	Linoleic acid	CCCCCC=CCC=CCCCCCCCC(=O)O	TCMSP database
MOL001323	YR02	Sitosterol alpha1	9548595	alpha1-Sitosterol	CC=C(CCC(C)C1CCC2C1(CCC3C2=CCC4C3(CCC(C4C)O)C)C)C(C)C	TCMSP database
MOL001393	YR03	myristic acid	11005	Myristic acid	CCCCCCCCCCCCCC(=O)O	TCMSP database
MOL001494	YR04	Mandenol	5282184	Ethyl linoleate	CCCCCC=CCC=CCCCCCCCC(=O)OCC	TCMSP database
MOL001641	YR05	METHYL LINOLEATE	5284421	Methyl linoleate	CCCCCC=CCC=CCCCCCCCC(=O)OC	TCMSP database
MOL001874	YR06	isoarborinol	12305182	Isoarborinol	CC(C)C1CCC2C1(CCC3(C2(CC=C4C3CCC5C4(CCC(C5(C)C)O)C)C)C)C	TCMSP database
MOL001881	YR07	MBOA	10772	Coixol	COC1=CC2=C(C=C1)NC(=O)O2	TCMSP database
MOL001884	YR08	Omaine	220401	Demecolcine	CNC1CCC2=CC(=C(C(=C2C3=CC=C(C(=O)C=C13)OC)OC)OC)OC	TCMSP database
MOL002046	YR09	hexanoic acid	8892	Hexanoic acid	CCCCCC(=O)O	TCMSP database
MOL002372	YR10	(6Z,10E,14E,18E)-2,6,10,15,19,23-hexamethyltetracosa-2,6,10,14,18,22-hexaene	11975273	(E,E,E,E)-Squalene	CC(=CCCC(=CCCC(=CCCC=C(C)CCC=C(C)CCC=C(C)C)C)C)C	TCMSP database
MOL000256	YR11	Olein	5497163	Triolein	CCCCCCCCC=CCCCCCCCC(=O)OCC(COC(=O)CCCCCCCC=CCCCCCCCC)OC(=O)CCCCCCCC=CCCCCCCCC	TCMSP database
MOL002875	YR12	Methyl oleate	5280590	Methyl elaidate	CCCCCCCCC=CCCCCCCCC(=O)OC	TCMSP database
MOL002882	YR13	[(2R)-2,3-dihydroxypropyl] (Z)-octadec-9-enoate	11451146	(2r)-2,3-Dihydroxypropyl (9z)-Octadec-9-Enoate	CCCCCCCCC=CCCCCCCCC(=O)OCC(CO)O	TCMSP database
MOL000298	YR14	ergosterol	444679	Ergosterol	CC(C)C(C)C=CC(C)C1CCC2C1(CCC3C2=CC=C4C3(CCC(C4)O)C)C	TCMSP database
MOL000303	YR15	caprylic acid	379	Octanoic acid	CCCCCCCC(=O)O	TCMSP database
MOL003050	YR16	nonanoic acid	8158	Nonanoic acid	CCCCCCCCC(=O)O	TCMSP database
MOL000359	YR17	sitosterol	12303645	3-epi-beta-Sitosterol	CCC(CCC(C)C1CCC2C1(CCC3C2CC=C4C3(CCC(C4)O)C)C)C(C)C	TCMSP database
MOL000432	YR18	linolenic acid	5280934	Linolenic acid	CCC=CCC=CCC=CCCCCCCCC(=O)O	TCMSP database
MOL000449	YR19	Stigmasterol	5280794	Stigmasterol	CCC(C=CC(C)C1CCC2C1(CCC3C2CC=C4C3(CCC(C4)O)C)C)C(C)C	TCMSP database
MOL000458	YR20	campesterol	N/A	N/A	CC(C)[C@H](C)CC[C@@H](C)[C@@H](CC1)[C@@](C)(CC2)[C@@H]1[C@H](CC1)[C@H]2[C@]2(C)[C@H]1CC(O)=CC2	TCMSP database
MOL000508	YR21	Friedelin	91472	Friedelin	CC1C(=O)CCC2C1(CCC3C2(CCC4(C3(CCC5(C4CC(CC5)(C)C)C)C)C)C)C	TCMSP database
MOL005932	YR22	Gaidic acid	5282743	Hexadecenoic acid	CCCCCCCCCCCCCC=CC(=O)O	TCMSP database
MOL000635	YR23	vanillin	1183	Vanillin	COC1=C(C=CC(=C1)C=O)O	TCMSP database
MOL000666	YR24	hexanal	6184	Hexanal	CCCCCC=O	TCMSP database
MOL000675	YR25	oleic acid	445639	Oleic acid	CCCCCCCCC=CCCCCCCCC(=O)O	TCMSP database
MOL000069	YR26	palmitic acid	985	Palmitic acid	CCCCCCCCCCCCCCCC(=O)O	TCMSP database
MOL008118	YR27	Coixenolide	46173943	Coixenolide	CCCCCCC=CCCCCCCCCCC(=O)OC(C)C(C)OC(=O)CCCCCCCC=CCCCCCC	TCMSP database
MOL008119	YR28	Glyceryl trilinoleate	5322095	Trilinolein	CCCCCC=CCC=CCCCCCCCC(=O)OCC(COC(=O)CCCCCCCC=CCC=CCCCCC)OC(=O)CCCCCCCC=CCC=CCCCCC	TCMSP database
MOL008120	YR29	(S)-4-Nonanolide	441574	gamma-Nonanolactone	CCCCCC1CCC(=O)O1	TCMSP database
MOL008121	YR30	2-Monoolein	5319879	2-Monoolein	CCCCCCCCC=CCCCCCCCC(=O)OC(CO)CO	TCMSP database
MOL008122	YR31	feruloyl stigmasterol	N/A	N/A	CC[C@@H](CC[C@H](C)[C@@H](CC1)[C@@](C)(CC2)[C@H]1[C@H](CC1)[C@H]2[C@](C)(CC2)[C@H]1C[C@@H]2OC(/C=C\c(cc1)cc(OC)c1O)=O)C(C)C	TCMSP database
MOL008123	YR32	feruloy ampeaterol	N/A	N/A	CC(C)[C@@H](C)CC[C@H](C)[C@@H](CC1)[C@@](C)(CC2)[C@H]1[C@H](CC1)[C@H]2[C@](C)(CC2)[C@H]1C[C@@H]2OC(/C=C\c(cc1)cc(OC)c1O)=O	TCMSP database
MOL008124	YR33	trans-feruloylcampesterol	N/A	N/A	CC(C)[C@@H](C)CC[C@@H](C)[C@@H](CC1)[C@@](C)(CC2)[C@H]1[C@H](CC1)[C@H]2[C@](C)(CC2)[C@H]1C[C@@H]2OC(/C=C\c(cc1)cc(OC)c1O)=O	TCMSP database
MOL008125	YR34	trans-ferul0ylsigmastenol	N/A	N/A	CC[C@@H](CC[C@@H](C)[C@@H](CC1)[C@@](C)(CC2)[C@H]1[C@H](CC1)[C@H]2[C@](C)(CC2)[C@H]1C[C@@H]2OC(/C=C\c(cc1)cc(OC)c1O)=O)C(C)C	TCMSP database
MOL008126	YR35	2-ethyl-3-hydroxyhexyl butyrate	347867	2-Ethyl-3-hydroxyhexyl butanoate	CCCC(C(CC)COC(=O)CCC)O	TCMSP database
MOL000860	YR36	stearic acid	5281	Stearic acid	CCCCCCCCCCCCCCCCCC(=O)O	TCMSP database
MOL000953	YR37	CLR	5997	Cholesterol	CC(C)CCCC(C)C1CCC2C1(CCC3C2CC=C4C3(CCC(C4)O)C)C	TCMSP database
MOL000971	YR38	Ethylpalmitate	12366	Ethyl palmitate	CCCCCCCCCCCCCCCC(=O)OCC	TCMSP database

## Sheet: RDK
MOL_ID	Compound code	Molecule_name	PubChem ID	PubChem name	SMILES	Source
MOL000105	RDK01	protocatechuic acid	72	3,4-Dihydroxybenzoic acid	C1=CC(=C(C=C1C(=O)O)O)O	TCMSP database
MOL000125	RDK02	(-)-alpha-Pinene	440968	(-)-alpha-Pinene	CC1=CCC2CC1C2(C)C	TCMSP database
MOL000126	RDK03	(-)-nopinene	440967	(-)-beta-Pinene	CC1(C2CCC(=C)C1C2)C	TCMSP database
MOL000130	RDK04	CAM	159055	D-Camphor	CC1(C2CCC1(C(=O)C2)C)C	TCMSP database
MOL001308	RDK05	oleic acid	637517	Elaidic Acid	CCCCCCCCC=CCCCCCCCC(=O)O	TCMSP database
MOL001393	RDK06	myristic acid	11005	Myristic acid	CCCCCCCCCCCCCC(=O)O	TCMSP database
MOL001789	RDK07	isoliquiritigenin	638278	Isoliquiritigenin	C1=CC(=CC=C1C=CC(=O)C2=C(C=C(C=C2)O)O)O	TCMSP database
MOL001867	RDK08	Isovanillin	12127	Isovanillin	COC1=C(C=C(C=C1)C=O)O	TCMSP database
MOL000198	RDK09	(R)-linalool	443158	(-)-Linalool	CC(=CCCC(C)(C=C)O)C	TCMSP database
MOL000199	RDK10	Safrol	5144	Safrole	C=CCC1=CC2=C(C=C1)OCO2	TCMSP database
MOL000200	RDK11	(S)-(+)-alpha-Phellandrene	443160	(+)-alpha-Phellandrene	CC1=CCC(C=C1)C(C)C	TCMSP database
MOL000206	RDK12	isoeugenol	853433	Isoeugenol	CC=CC1=CC(=C(C=C1)O)OC	TCMSP database
MOL000207	RDK13	Methyleugenol	7127	Methyleugenol	COC1=C(C=C(C=C1)CC=C)OC	TCMSP database
MOL000234	RDK14	L-Limonen	439250	(-)-Limonene	CC1=CCC(CC1)C(=C)C	TCMSP database
MOL002399	RDK15	TMPEA	4076	Mescaline	COC1=CC(=CC(=C1OC)OC)CCN	TCMSP database
MOL000261	RDK16	Myristicin	4276	Myristicin	COC1=CC(=CC2=C1OCO2)CC=C	TCMSP database
MOL000269	RDK17	Elemicin	10248	Elemicin	COC1=CC(=CC(=C1OC)OC)CC=C	TCMSP database
MOL003521	RDK18	Isohomogenol	637776	Methylisoeugenol	CC=CC1=CC(=C(C=C1)OC)OC	TCMSP database
MOL000357	RDK19	Sitogluside	5742590	Sitogluside	CCC(CCC(C)C1CCC2C1(CCC3C2CC=C4C3(CCC(C4)OC5C(C(C(C(O5)CO)O)O)O)C)C)C(C)C	TCMSP database
MOL000358	RDK20	beta-sitosterol	222284	Beta-Sitosterol	CCC(CCC(C)C1CCC2C1(CCC3C2CC=C4C3(CCC(C4)O)C)C)C(C)C	TCMSP database
MOL000485	RDK21	TMH	82227	(+)-alpha-Pinene	CC1=CCC2CC1C2(C)C	TCMSP database
MOL005315	RDK22	(R)-()-Citronellal	75427	(R)-(+)-Citronellal	CC(CCC=C(C)C)CC=O	TCMSP database
MOL000669	RDK23	(S)-camphor	444294	(-)-Camphor	CC1(C2CCC1(C(=O)C2)C)C	TCMSP database
MOL000675	RDK24	oleic acid	445639	Oleic Acid	CCCCCCCCC=CCCCCCCCC(=O)O	TCMSP database
MOL000676	RDK25	DBP	3026	Dibutyl phthalate	CCCCOC(=O)C1=CC=CC=C1C(=O)OCCCC	TCMSP database
MOL006866	RDK26	Isosafrole	637796	Isosafrole	CC=CC1=CC2=C(C=C1)OCO2	TCMSP database
MOL000698	RDK27	(R)-(-)-alpha-Phellandrene	442482	(R)-(-)-alpha-Phellandrene	CC1=CCC(C=C1)C(C)C	TCMSP database
MOL000774	RDK28	(-)-Citronellal	443157	(S)-(-)-Citronellal	CC(CCC=C(C)C)CC=O	TCMSP database
MOL007920	RDK29	meso-1,4-Bis-(4-hydroxy-3-methoxyphenyl)-2,3-dimethylbutane	476856	Meso-dihydroguaiaretic acid	CC(CC1=CC(=C(C=C1)O)OC)C(C)CC2=CC(=C(C=C2)O)OC	TCMSP database
MOL000905	RDK30	()-beta-Pinene	10290825	(+)-beta-Pinene	CC1(C2CCC(=C)C1C2)C	TCMSP database
MOL009198	RDK31	(+)-Anwulignan	10404245	Macelignan	CC(CC1=CC2=C(C=C1)OCO2)C(C)CC3=CC(=C(C=C3)O)OC	TCMSP database
MOL000922	RDK32	(R)-p-Menth-1-en-4-ol	5325830	(-)-Terpinen-4-ol	CC1=CCC(CC1)(C(C)C)O	TCMSP database
MOL009237	RDK33	2,3-dihydro-7-methoxy-2-(3-methoxy-4,5-methylenedioxyphenyl)-3-methyl-5-(E)-propenyl-benzofuran	52326145	5-[(2S)-2,3-Dihydro-7-methoxy-3beta-methyl-5-[(E)-1-propenyl]benzofuran-2-yl]-7-methoxy-1,3-benzodioxole	CC=CC1=CC2=C(C(=C1)OC)OC(C2C)C3=CC4=C(C(=C3)OC)OCO4	TCMSP database
MOL009238	RDK34	Methoxyeugenol	226486	4-Allyl-2,6-dimethoxyphenol	COC1=CC(=CC(=C1O)OC)CC=C	TCMSP database
MOL009239	RDK35	4-[(1R,2S)-2-(4-allyl-2,6-dimethoxyphenoxy)-1-hydroxypropyl]-2-methoxyphenol	21636106	Myrislignan	CC(C(C1=CC(=C(C=C1)O)OC)O)OC2=C(C=C(C=C2OC)CC=C)OC	TCMSP database
MOL009240	RDK36	4-[(2R,3R,4S,5S)-5-(1,3-benzodioxol-5-yl)-3,4-dimethyl-2-tetrahydrofuranyl]-2-methoxyphenol	10450045	Machillin F	CC1C(C(OC1C2=CC3=C(C=C2)OCO3)C4=CC(=C(C=C4)O)OC)C	TCMSP database
MOL009241	RDK37	2,6-dimethoxy-4-[(2S,3S)-7-methoxy-3-methyl-5-[(E)-prop-1-enyl]-2,3-dihydrobenzofuran-2-yl]phenol	11703153	Odoratisol A	CC=CC1=CC2=C(C(=C1)OC)OC(C2C)C3=CC(=C(C(=C3)OC)O)OC	TCMSP database
MOL009242	RDK38	4-[(2R,3S,4S,5S)-5-(1,3-benzodioxol-5-yl)-3,4-dimethyl-2-tetrahydrofuranyl]-2-methoxyphenol	10088741	Austrobailignan 7	CC1C(C(OC1C2=CC3=C(C=C2)OCO3)C4=CC(=C(C=C4)O)OC)C	TCMSP database
MOL009243	RDK39	Isoguaiacin	10314441	Isoguaiacin	CC1CC2=CC(=C(C=C2C(C1C)C3=CC(=C(C=C3)O)OC)O)OC	TCMSP database
MOL009244	RDK40	Machilin D	13939327	4-[(1R,2R)-1-hydroxy-2-[2-methoxy-4-[(E)-prop-1-enyl]phenoxy]propyl]-2-methoxy-phenol	CC=CC1=CC(=C(C=C1)OC(C)C(C2=CC(=C(C=C2)O)OC)O)OC	TCMSP database
MOL009245	RDK41	Myristargenol A	26195072	4-[(1R,2S,3S)-4-(1,3-benzodioxol-5-yl)-1-hydroxy-2,3-dimethylbutyl]-2-methoxyphenol	CC(CC1=CC2=C(C=C1)OCO2)C(C)C(C3=CC(=C(C=C3)O)OC)O	TCMSP database
MOL009246	RDK42	Myristargenol B	26195071	(1R,2S,3S)-1,4-Bis(3-methoxy-4-hydroxyphenyl)-2,3-dimethyl-1-butanol	CC(CC1=CC(=C(C=C1)O)OC)C(C)C(C2=CC(=C(C=C2)O)OC)O	TCMSP database
MOL009247	RDK43	Phenol, 4,4'-((2R,3R,4S,5S)-tetrahydro-3,4-dimethyl-2,5-furandiyl)bis(2-methoxy-, rel-	156517	nectandrin-B	CC1C(C(OC1C2=CC(=C(C=C2)O)OC)C3=CC(=C(C=C3)O)OC)C	TCMSP database
MOL009248	RDK44	Licarin A	5281836	Licarin A	CC=CC1=CC2=C(C(=C1)OC)OC(C2C)C3=CC(=C(C=C3)O)OC	TCMSP database
MOL009249	RDK45	[(R)-cyano-[3-(phenoxy)phenyl]methyl] (1S,3R)-3-(2,2-dibromovinyl)-2,2-dimethyl-cyclopropane-1-carboxylate	184652	[(R)-cyano-(3-phenoxyphenyl)methyl] (1S,3R)-3-(2,2-dibromoethenyl)-2,2-dimethylcyclopropane-1-carboxylate	CC1(C(C1C(=O)OC(C#N)C2=CC(=CC=C2)OC3=CC=CC=C3)C=C(Br)Br)C	TCMSP database
MOL009250	RDK46	OKO	3039	Dichlorvos	COP(=O)(OC)OC=C(Cl)Cl	TCMSP database
MOL009251	RDK47	4-[(2R,3S)-4-(1,3-benzodioxol-5-yl)-2,3-dimethylbutyl]-2-methoxyphenol	10381847	4-[(2R,3S)-2,3-Dimethyl-4-(1,3-benzodioxole-5-yl)butyl]-2-methoxyphenol	CC(CC1=CC2=C(C=C1)OCO2)C(C)CC3=CC(=C(C=C3)O)OC	TCMSP database
MOL009252	RDK48	(1R,4S,5S)-1-isopropyl-4-methyl-4-bicyclo[3.1.0]hexanol	11228920	(+)-trans-Sabinene hydrate	CC(C)C12CCC(C1C2)(C)O	TCMSP database
MOL009253	RDK49	4-[(2S,3S,4R,5R)-5-(4-hydroxy-3-methoxyphenyl)-3,4-dimethyloxolan-2-yl]-2,6-dimethoxyphenol	13870579	4-[(2S,3S,4R,5R)-5-(4-Hydroxy-3-methoxyphenyl)-3,4-dimethyloxolan-2-yl]-2,6-dimethoxyphenol	CC1C(C(OC1C2=CC(=C(C=C2)O)OC)C3=CC(=C(C(=C3)OC)O)OC)C	TCMSP database
MOL009254	RDK50	galbacin	11175182	(-)-Galbacin	CC1C(C(OC1C2=CC3=C(C=C2)OCO3)C4=CC5=C(C=C4)OCO5)C	TCMSP database
MOL009255	RDK51	5-[(2S,3S)-7-methoxy-3-methyl-5-[(E)-prop-1-enyl]-2,3-dihydrobenzofuran-2-yl]-1,3-benzodioxole	10860310	(-)-licarin B	CC=CC1=CC2=C(C(=C1)OC)OC(C2C)C3=CC4=C(C=C3)OCO4	TCMSP database
MOL009256	RDK52	MALABARICONE B	163001	Malabaricone B	C1=CC(=C(C(=C1)O)C(=O)CCCCCCCCC2=CC=C(C=C2)O)O	TCMSP database
MOL009257	RDK53	MALABARICONE C	100313	Malabaricone C	C1=CC(=C(C(=C1)O)C(=O)CCCCCCCCC2=CC(=C(C=C2)O)O)O	TCMSP database
MOL009258	RDK54	diethyleniminophosphoryl-(4-methylphenyl)amine	617003	p,p-Bis(1-aziridinyl)-N-(p-tolyl)phosphinic amide	CC1=CC=C(C=C1)NP(=O)(N2CC2)N3CC3	TCMSP database
MOL009259	RDK55	Kudos	40463	cis-Permethrin	CC1(C(C1C(=O)OCC2=CC(=CC=C2)OC3=CC=CC=C3)C=C(Cl)Cl)C	TCMSP database
MOL009260	RDK56	IPMC	4944	Propoxur	CC(C)OC1=CC=CC=C1OC(=O)NC	TCMSP database
MOL009261	RDK57	Propranolol, L-	91536	1-(Isopropylamino)-3-(1-naphthyloxy)-2-propanol	CC(C)NCC(COC1=CC=CC2=CC=CC=C21)O	TCMSP database
MOL009262	RDK58	S-Atenolol	175540	Esatenolol	CC(C)NCC(COC1=CC=C(C=C1)CC(=O)N)O	TCMSP database
MOL009263	RDK59	saucernetindiol	40580526	4,4'-[(3beta,4alpha-Dimethyltetrahydrofuran)-2beta,5alpha-diyl]bis(2-methoxyphenol)	CC1C(C(OC1C2=CC(=C(C=C2)O)OC)C3=CC(=C(C=C3)O)OC)C	TCMSP database
MOL009264	RDK60	tetrahydrofuroguaiacin B	13870572	Tetrahydrofuroguaiacin B	CC1C(C(OC1C2=CC(=C(C=C2)O)OC)C3=CC(=C(C=C3)O)OC)C	TCMSP database
MOL009265	RDK61	threo-austrobailignan-5	102445802	(+)-trans-1,2-Dihydroguaiaretic acid	CC1C(C2=CC(=C(C=C2C=C1C)OC)O)C3=CC(=C(C=C3)O)OC	TCMSP database
MOL009266	RDK62	trans-carane-cis 4-ol	21116181	(1alpha,3alpha,4beta,6alpha)-4,7,7-Trimethylbicyclo(4.1.0)heptan-3-ol	CC1CC2C(C2(C)C)CC1O	TCMSP database
MOL009267	RDK63	4-[(2R,3S,4S,5S)-5-(4-hydroxy-3-methoxyphenyl)-3,4-dimethyloxolan-2-yl]-2-methoxyphenol	10736226	Verrucosin	CC1C(C(OC1C2=CC(=C(C=C2)O)OC)C3=CC(=C(C=C3)O)OC)C	TCMSP database
MOL009268	RDK64	2',4'-Dimethoxypropiophenone	70020	2',4'-Dimethoxypropiophenone	CCC(=O)C1=C(C=C(C=C1)OC)OC	TCMSP database

## Sheet: PGY
Compound code	PubChem ID	PubChem name	SMILES	Source
PGY01	115250	Taraxasterol	CC1C2C3CCC4C5(CCC(C(C5CCC4(C3(CCC2(CCC1=C)C)C)C)(C)C)O)C	BATMAN-TCM database
PGY02	21160900	Chrysanthemaxanthin	CC1=CC(CC(C1C=CC(=CC=CC(=CC=CC=C(C)C=CC=C(C)C2C=C3C(CC(CC3(O2)C)O)(C)C)C)C)(C)C)O	BATMAN-TCM database
PGY03	305	Choline	C[N+](C)(C)CCO	BATMAN-TCM database
PGY04	5281416	Esculetin	C1=CC(=O)OC2=CC(=C(C=C21)O)O	BATMAN-TCM database
PGY05	5280460	Scopoletin	COC1=C(C=C2C(=C1)C=CC(=O)O2)O	BATMAN-TCM database
PGY06	689043	Caffeic Acid	C1=CC(=C(C=C1C=CC(=O)O)O)O	BATMAN-TCM database
PGY07	92097	Taraxerol	CC1(CCC2(CC=C3C4(CCC5C(C(CCC5(C4CCC3(C2C1)C)C)O)(C)C)C)C)C	BATMAN-TCM database
PGY08	5281238	Flavoxanthin	CC1=CC(CC(C1C=CC(=CC=CC(=CC=CC=C(C)C=CC=C(C)C2C=C3C(CC(CC3(O2)C)O)(C)C)C)C)(C)C)O	BATMAN-TCM database

## Sheet: DZY
Compound code	PubChem name	PubChem ID	SMILES	Source
DZY01	Friedelin	91472	C[C@H]1C(=O)CC[C@@H]2[C@@]1(CC[C@H]3[C@]2(CC[C@@]4([C@@]3(CC[C@@]5([C@H]4CC(CC5)(C)C)C)C)C)C)C	BATMAN-TCM database
DZY02	Cymarin	441853	C[C@@H]1[C@H]([C@H](C[C@@H](O1)O[C@H]2CC[C@@]3([C@H]4CC[C@@]5([C@H](CC[C@@]5([C@@H]4CC[C@@]3(C2)O)O)C6=CC(=O)OC6)C)C=O)OC)O	BATMAN-TCM database
DZY03	Arundoin	12308619	CC(C)[C@H]1CC[C@@H]2[C@@]1(CC[C@]3([C@]2(CC=C4[C@@H]3CC[C@@H]5[C@@]4(CC[C@@H](C5(C)C)OC)C)C)C)C	BATMAN-TCM database
DZY04	Cylindrin	189045	CC(C)[C@@H]1CC[C@H]2[C@]1(CC[C@@]3([C@@]2(CC=C4[C@H]3CC[C@@H]5[C@@]4(CC[C@@H](C5(C)C)OC)C)C)C)C	BATMAN-TCM database
