# Supplementary material for: Discovery of an AKT1-targeting compound from a traditional herbal formula for alcoholic liver disease via integrative computational and experimental approaches
Source: Chin Med. 2025 Oct 7;20:166. doi: 10.1186/s13020-025-01205-y (PMC12502445; doi:10.1186/s13020-025-01205-y)
Supplement: Supplementary file 1 — Supplementary material 1. [file 13020_2025_1205_MOESM1_ESM.zip › Yang et al_Supplementary material/Yang et al_Supplementary Table S5.xlsx]

## Sheet: Sheet1
	AKT1	CXCL8	IL6	TLR4	TNF
BH001	-5.6	-5.033	-5.4	-4.684	-5.187
BH002	-7.9	-6.213	-7	-6.876	-6.703
BH003	-8.3	-5.501	-7.2	-6.644	-6.749
BH004	-8	-6.19	-5.8	-7.07	-7.348
BH005	-6	-4.899	-5.6	-5.206	-4.369
BH006	-6.1	-5.685	-5.6	-5.463	-6.454
BH007	-5.9	-5.231	-5.4	-4.658	-4.854
BH008	-7.4	-5.854	-6	-6.314	-7.134
BH009	-5.5	-4.75	-5.6	-4.679	-4.187
BH010	-8.2	-7.264	-8	-7.453	-7.016
BH011	-7.5	-6.308	-6.7	-7.961	-6.395
BH012	-5.6	-4.733	-4.6	-4.985	-4.714
BH013	-8.4	-5.384	-6.8	-7.288	-6.02
BH014	-9	-7.857	-7.9	-7.775	-7.623
BH015	-9.1	-8.14	-7.7	-7.884	-6.886
BH016	-8.8	-6.682	-7.6	-7.707	-7.118
BH017	-8	-6.189	-6.9	-6.388	-7.325
BH018	-8	-6.333	-6.2	-6.794	-6.728
BH019	-6.8	-6.052	-6.2	-6.807	-7.027
BH020	-5.6	-5.346	-4.7	-5.4	-5.298
BH021	-6.2	-5.585	-5.4	-5.196	-5.696
BH022	-5.9	-5.518	-5.6	-5.089	-4.707
BH023	-6.1	-5.112	-5	-6.212	-4.553
BH024	-5.5	-4.583	-4.8	-5.402	-4.426
BH025	-5.1	-3.675	-5	-4.44	-4.45
BH026	-5.6	-4.671	-5.6	-5.855	-4.566
BH027	-5.2	-4.611	-4.8	-4.635	-4.401
BH028	-6.1	-5.32	-5.7	-5.304	-4.901
BH029	-7.5	-7.003	-6.6	-7.31	-6.207
BH030	-8.2	-6.431	-6.9	-6.705	-5.925
BH031	-9.7	-7.99	-8.1	-8.176	-7.742
BH032	-6.1	-4.677	-5	-5.673	-4.38
BH033	-6.8	-5.2	-6.2	-5.712	-5.968
BH034	-5	-4.134	-4.4	-4.255	-3.877
BH035	-6.2	-5.391	-5.7	-4.826	-5.095
BH036	-4.6	-4.72	-4.2	-4.079	-3.265
BH037	-5.2	-4.132	-4.6	-5.743	-4.157
BH038	-5.8	-5.479	-5.5	-5.756	-4.71
BH039	-5.9	-5.076	-4.7	-5.08	-5.641
BH040	-6	-4.744	-4.8	-4.47	-4.356
BH041	-5.6	-4.78	-4.7	-4.998	-4.495
BH042	-5.5	-4.724	-5.4	-4.919	-4.367
BH043	-6.5	-5.709	-6.1	-5.936	-6.155
BH044	-5.8	-5.126	-5.4	-5.062	-4.14
BH045	-5.3	-4.657	-4.6	-5.168	-4.494
BH046	-5.5	-4.795	-5.2	-5.291	-4.728
BH047	-5.9	-5.724	-5.4	-6.178	-4.943
BH048	-10.2	-6.562	-7.8	-7.256	-7.468
BH049	-4.2	-3.589	-4.1	-3.374	-3.887
BH050	-7.7	-6.992	-6.7	-6.854	-5.93
BH051	-9.2	-6.603	-7.4	-7.691	-6.947
BH052	-8.6	-6.588	-7.3	-7.793	-5.811
BH053	-6.7	-5.246	-4.9	-5.416	-5.815
BH054	-7.5	-6.899	-6.4	-6.422	-6.823
BH055	-7.3	-6.05	-6.6	-6.237	-5.804
BH056	-7.9	-6.495	-6.6	-6.716	-6.332
BH057	-7	-6.373	-6.6	-6.649	-5.972
BH058	-6	-5.727	-5.1	-5.457	-4.907
BH059	-8.9	-8.156	-7.9	-8.109	-7.588
BH060	-8.9	-6.456	-7.8	-7.577	-7.704
BH061	-6.6	-4.955	-5.7	-5.557	-5.445
BH062	-7.1	-6.92	-6.7	-7.233	-6.369
BH063	-7.4	-6.856	-7.4	-6.592	-6.139
BH064	-7.8	-7.019	-6.7	-6.722	-7.197
BH065	-5.3	-4.911	-4.4	-5.219	-5.299
BH066	-5.6	-4.644	-4.7	-4.847	-4.434
BH067	-6	-5.569	-5.9	-6.031	-5.233
BH068	-5.3	-4.485	-4.8	-4.463	-4.028
BH069	-5.3	-4.519	-4.8	-4.265	-4.161
BH070	-6	-5.213	-5.9	-5.869	-5.606
BH071	-7.7	-6.906	-6.5	-7.284	-6.156
BH072	-4.4	-3.728	-3.8	-3.454	-3.548
BH073	-3.8	-3.517	-3.6	-3.973	-4.058
BH074	-4.7	-3.434	-4.1	-3.727	-3.419
BH075	-7.7	-6.748	-7.1	-7.371	-6.742
BH076	-5.4	-4.599	-5.7	-5.264	-4.195
BH077	-5.7	-4.999	-4.8	-4.933	-4.469
BH078	-6.3	-5.245	-5.4	-5.856	-5.448
BH079	-3.6	-4.139	-4.3	-3.91	-3.399
BH080	-5	-4.116	-4.8	-4.39	-4.302
BH081	-5.9	-5.248	-5.4	-5.525	-5.22
BH082	-5.8	-5.777	-5.5	-5.881	-4.384
BH083	-7.1	-5.545	-6.4	-6.363	-5.443
BH084	-5.5	-4.927	-4.7	-4.462	-4.277
BH085	-5.6	-4.897	-5	-5.148	-4.321
BH086	-5.9	-4.977	-5.7	-5.634	-4.644
BH087	-4.8	-4.721	-4.7	-4.901	-4.328
BH088	-5.8	-5.111	-5.1	-4.696	-4.617
BH089	-6.9	-5.382	-5.8	-6.226	-5.288
BH090	-7	-6.01	-5.9	-5.713	-5.046
BH091	-4.1	-3.429	-4	-3.448	-3.406
BH092	-5.4	-4.443	-4.5	-4.422	-4.624
BH093	-5.9	-5.189	-4.9	-5.845	-5.553
BH094	-5	-4.758	-4.9	-5.503	-4.652
BH095	-4.5	-3.81	-4	-3.699	-3.503
BH096	-5.1	-3.351	-4.1	-4.24	-3.192
BH097	-6.3	-5.609	-5.7	-5.125	-5.736
BH098	-4.1	-3.562	-4.4	-3.968	-3.344
BH099	-5.9	-4.586	-5.7	-4.997	-4.742
BH100	-6.2	-5.128	-5.8	-5.315	-5.25
BH101	-5.9	-5.153	-4.8	-5.012	-5.588
BH102	-5.5	-5.003	-4.7	-4.708	-5.292
BH103	-4.5	-4.447	-4.6	-4.707	-4.043
BH104	-7	-5.577	-6.1	-5.841	-5.231
BH105	-6.6	-5.737	-5.7	-5.83	-5.429
BH106	-5.3	-4.192	-4.6	-4.532	-3.672
BH107	-7.4	-5.723	-6.1	-5.732	-5.391
BH108	-5.5	-4.837	-6	-4.666	-4.264
BH109	-5.5	-3.868	-4.8	-4.525	-3.68
BH110	-7	-5.627	-6.3	-6.369	-5.502
BH111	-5.2	-4.295	-4.7	-5.468	-4.037
BH112	-5.9	-5.082	-5.9	-4.929	-6.482
BH113	-6.2	-5.114	-4.8	-4.888	-4.553
BH114	-6.7	-5.587	-6.3	-5.686	-5.245
BH115	-6.4	-4.703	-5	-4.845	-5.33
BH116	-5.8	-5.468	-5.4	-5.799	-4.792
BH117	-6.9	-5.863	-6	-5.628	-5.894
BH118	-5.1	-4.475	-5.2	-4.785	-3.93
BH119	-4.4	-3.656	-4.2	-3.688	-3.435
BH120	-6.1	-4.451	-5.6	-4.916	-4.335
BH121	-5.5	-5.096	-4.6	-5.058	-5.15
BH122	-5.3	-4.981	-4.8	-4.412	-4.169
BH123	-4.2	-3.844	-4.1	-4.355	-3.02
BH124	-6	-4.488	-5.4	-5.572	-4.207
BH125	-3.6	-3.381	-3.9	-4.033	-3.193
BH126	-5.6	-4.618	-4.8	-5.137	-4.242
BH127	-3.9	-3.479	-4	-4.002	-2.973
BH128	-7.1	-5.451	-5.5	-5.52	-5.178
BH129	-5.6	-5.065	-5.7	-4.995	-4.801
BH130	-7	-5.475	-6.3	-5.618	-5.613
BH131	-2.6	-3.062	-4.4	-3.814	-3.717
BH132	-3.5	-2.998	-3.6	-3.466	-3.853
BH133	-5.1	-4.62	-5.5	-4.454	-3.846
BH134	-7	-6.032	-5.6	-6.019	-5.196
BH135	-7.3	-6.018	-6	-6.002	-6.208
BH136	-6	-4.691	-4.6	-5.989	-5.576
BH137	-5.8	-5.206	-5.4	-5.641	-4.253
BH138	-7	-5.711	-6.2	-6.979	-5.7
BH139	-5.4	-4.542	-6	-4.396	-5.521
BH140	-6.6	-5.992	-5.4	-6.18	-6.192
BH141	-5.1	-4.215	-4.5	-4.268	-4.082
BH142	-5.9	-4.908	-4.8	-4.646	-4.501
BH143	-7	-5.475	-6.1	-6.053	-5.377
BH144	-6.2	-4.968	-4.7	-5.759	-5.681
BH145	-6	-5.073	-5.6	-5.423	-4.934
BH146	-3.8	-3.392	-3.8	-3.26	-4.252
BH147	-1.8	-1.599	-1.9	-1.679	-1.84
BH148	-6.3	-5.051	-5.1	-4.923	-4.416
BH149	-4.3	-4.08	-4.7	-3.783	-3.884
BH150	-5.6	-4.527	-4.5	-5.456	-4.39
BH151	-4.4	-4.052	-5.4	-4.673	-3.848
BH152	-4.9	-3.907	-3.9	-3.817	-3.479
BH153	-6.9	-5.842	-6.1	-6.01	-5.11
BH154	-6.7	-5.174	-5.6	-6.101	-4.802
BH155	-4	-3.921	-4.2	-3.39	-3.515
BH156	-4.1	-3.665	-3.8	-4.169	-3.366
BH157	-5.2	-5.261	-4.8	-4.518	-4.341
BH158	-5.7	-4.762	-5	-5.03	-4.136
BH159	-5.9	-4.509	-4.9	-4.791	-5.121
BH160	-6.1	-4.39	-5.6	-4.662	-4.304
BH161	-6.8	-5.352	-6	-5.407	-5.465
BH162	-3.9	-3.222	-3.8	-4.046	-3.92
BH163	-6.8	-5.265	-5.9	-5.89	-5.343
BH164	-4.3	-3.525	-4.4	-3.443	-3.262
CXD01	-8.6	-6.53	-7	-7.558	-7.534
CXD02	-7.7	-5.76	-6.4	-6.635	-5.793
CXD03	-8.8	-6.649	-8.1	-6.48	-7.236
CXD04	-7.6	-6.381	-6.6	-6.995	-6.284
CXD05	-7.8	-6.377	-6.4	-6.365	-7.033
CXD06	-8	-6.242	-7.1	-7.244	-6.379
CXD07	-9.4	-6.872	-7.8	-8.301	-7.608
CXD08	-8.3	-7.012	-7.8	-7.026	-7.076
CXD09	-9.1	-6.372	-7.6	-7.354	-7.184
CXD10	-8.9	-6.166	-7.5	-6.727	-7.035
CXD11	-8.6	-6.766	-8.2	-8.067	-6.973
CXD12	-8.3	-6.788	-7.6	-6.941	-6.517
CXD13	-9.3	-6.646	-7.4	-7.692	-7.352
CXD14	-7.2	-6.101	-7.7	-6.77	-6.491
CXD15	-9.2	-6.779	-7.1	-7.312	-7.579
CXD16	-9.2	-6.674	-7.4	-7.352	-7.127
CXD17	-8.3	-6.583	-7.6	-7.657	-6.713
CXD18	-9.1	-6.285	-7.4	-7.549	-6.435
CXD19	-8.9	-6.857	-7.6	-7.741	-7.57
CXD20	-8.7	-6.473	-7.7	-7.226	-6.969
CXD21	-9	-6.15	-8.5	-8.352	-8.158
CXD22	-8	-6.582	-8.8	-7.743	-7.176
CXD23	-5.9	-5.158	-5.4	-5.864	-5.275
CXD24	-4.1	-3.47	-4	-3.717	-3.846
CXD25	-9	-6.685	-8	-7.662	-8.776
CXD26	-8	-6.38	-7	-6.763	-6.571
CXD27	-8.2	-6.132	-7.2	-7.252	-6.525
CXD28	-7.6	-6.202	-6.6	-6.338	-6.54
DZY01	-8.5	-7.071	-8.7	-8.383	-7.042
DZY02	-8.9	-6.499	-7.4	-6.899	-6.893
DZY03	-9.2	-7.154	-7.3	-7.746	-7.162
DZY04	-9	-6.907	-8.2	-8.657	-7.566
HX01	-6	-4.63	-4.9	-5.327	-4.841
HX02	-5.5	-4.639	-4.8	-4.592	-4.358
HX03	-7.2	-5.533	-6.2	-6.372	-5.493
HX04	-8.9	-6.841	-7.7	-7.352	-7.214
HX05	-7	-6.093	-6.3	-5.655	-5.208
HX06	-7.3	-5.711	-6.1	-6.019	-5.245
HX07	-6.9	-5.718	-6	-5.732	-5.442
HX08	-7.8	-5.221	-6.2	-6.517	-5.978
HX09	-3.1	-2.521	-3.5	-3.094	-3.339
HX10	-5.9	-4.668	-5.6	-5.26	-4.715
HX11	-5.5	-4.203	-4.8	-4.712	-3.86
HX12	-6.9	-5.696	-6.4	-5.686	-5.542
HX13	-5.8	-5.145	-4.8	-5.743	-4.356
HX14	-6.6	-5.205	-6.1	-6.525	-5.447
HX15	-5.3	-5.132	-5.2	-4.496	-4.008
HX16	-6.6	-5.336	-5.9	-5.73	-5.015
HX17	-6.2	-4.837	-5.5	-5.224	-4.942
HX18	-6.9	-5.692	-6.3	-5.785	-5.496
HX19	-5.6	-4.966	-4.8	-6.49	-4.48
HX20	-7	-5.647	-6.1	-5.848	-5.344
HX21	-10.2	-6.562	-7.8	-7.191	-7.472
HX22	-3.9	-3.918	-4.2	-3.377	-3.106
HX23	-7.2	-6.437	-6.1	-6.085	-5.786
HX24	-5.9	-5.387	-5.5	-5.727	-5.109
HX25	-4.2	-4.173	-4.7	-3.667	-3.358
HX26	-6.6	-4.36	-5.5	-5.982	-4.818
HX27	-3.9	-3.643	-4.3	-3.592	-3.214
HX28	-7.2	-5.433	-6.1	-6.964	-5.397
HX29	-7.6	-6.768	-6.4	-6.936	-5.63
HX30	-7	-5.866	-6.1	-6.316	-5.403
HX31	-6.9	-5.331	-5.8	-5.757	-5.395
HX32	-6.9	-5.743	-6.3	-6.022	-5.241
HX33	-7.9	-5.904	-5.6	-6.07	-5.747
HX34	-7.4	-6.237	-6.8	-6.421	-6.57
HX35	-10.6	-7.022	-8.4	-8.301	-7.416
HX36	-5.9	-4.941	-4.8	-4.961	-4.232
HX37	-5.9	-4.589	-5.7	-4.609	-4.145
HX38	-10.2	-6.844	-8.7	-7.764	-7.191
HX39	-7.1	-5.075	-5.7	-5.4	-5.196
HX40	-7.4	-6.879	-6.5	-6.932	-5.994
HX41	-6.5	-5.049	-5.1	-5.247	-5.933
HX42	-3.9	-3.314	-4.3	-4.003	-3.087
HX43	-7.2	-5.907	-6.3	-6.498	-5.951
HX44	-6.7	-5.897	-5.6	-6.169	-5.86
HX45	-6.6	-5.52	-5.9	-5.674	-5.489
HX46	-4	-3.576	-4.3	-3.341	-3.045
HX47	-6.3	-5.332	-5.8	-6.587	-5.436
HX48	-7.1	-6.008	-6.6	-6.366	-6.445
HX49	-7.7	-6.492	-6.6	-6.519	-6.764
HX50	-6.1	-5.415	-6.3	-5.798	-5.476
HX51	-6.9	-5.791	-6.3	-5.907	-5.688
HX52	-7.2	-5.285	-6.2	-5.508	-5.307
HX53	-7	-5.488	-6.3	-5.902	-5.188
HX54	-7.2	-5.721	-6.1	-5.867	-5.358
HX55	-6.7	-5.34	-5.8	-5.679	-5.338
HX56	-6.6	-5.151	-5.8	-6.295	-5.455
HX57	-6	-4.973	-6	-5.717	-4.688
HX58	-7	-5.866	-6	-5.812	-5.389
HX59	-6.9	-6.211	-5.9	-6.038	-5.391
HX60	-6	-5.77	-6.6	-4.861	-4.903
HX61	-6.6	-5.104	-6.2	-5.773	-5.571
HX62	-6.1	-4.996	-6	-5.722	-4.936
HX63	-5.9	-4.786	-5.2	-5.205	-4.305
HX64	-6.7	-5.155	-6.1	-6.021	-5.398
HX65	-5.9	-5.737	-5.1	-4.915	-4.805
HX66	-4.9	-4.097	-4.2	-5.046	-4.5
HX67	-6.5	-5.219	-5.7	-5.876	-5.67
HX68	-7.3	-6.2	-6.5	-6.681	-5.962
HX69	-6.9	-5.714	-6.4	-6.392	-6.055
HX70	-7	-5.7	-6	-5.991	-5.953
HX71	-7.3	-6.384	-6.8	-7.196	-6.002
HX72	-7.4	-5.878	-6.8	-7.19	-5.969
HX73	-5.9	-4.907	-5.1	-6.532	-4.556
HX74	-6.9	-5.6	-6.4	-5.952	-5.463
HX75	-8.4	-6.757	-6.8	-7.063	-7.045
HX76	-7	-5.672	-5.9	-6.009	-6.037
HX77	-7	-5.863	-6.2	-5.729	-5.146
HX78	-7.7	-7.37	-7.1	-7.312	-6.301
HX79	-8.8	-6.018	-7.1	-6.77	-6.905
HX80	-8.1	-6.337	-7.4	-7.566	-6.631
HX81	-7.3	-6.289	-6.6	-6.49	-6.432
HX82	-7.3	-5.912	-6.3	-6.818	-6.245
HX83	-8	-6.102	-7	-6.393	-6.623
HX84	-6.4	-5.874	-6.3	-5.841	-6.015
HX85	-8.1	-6.732	-7	-7.134	-6.645
HX86	-4.8	-4.687	-4.5	-4.296	-4.056
HX87	-4.6	-4.057	-4.3	-3.848	-3.362
HX88	-7	-5.251	-6.5	-6.84	-5.702
HX89	-5.6	-4.77	-5	-4.144	-4.517
HX90	-5.4	-3.862	-5.3	-3.781	-3.534
HX91	-4.9	-5.378	-4.9	-6.164	-5.574
HX92	-6.5	-4.581	-6	-5.083	-4.837
HX93	-7.7	-6.957	-6.5	-6.864	-6.19
HX94	-7.4	-6.495	-6.5	-6.587	-5.837
JYH001	-9.5	-7.01	-7.1	-7.614	-7.096
JYH002	-5.8	-4.739	-5.4	-4.82	-4.648
JYH003	-6.1	-5.122	-5.7	-5.703	-5.355
JYH004	-6.9	-5.518	-5.8	-5.444	-5.186
JYH005	-4.7	-3.581	-3.7	-3.751	-3.122
JYH006	-6.3	-5.597	-5.4	-5.105	-4.832
JYH007	-6.9	-5.379	-5.9	-6.136	-5.192
JYH008	-5.2	-4.311	-4.3	-4.593	-4.492
JYH009	-5.6	-4.67	-5.6	-5.869	-4.268
JYH010	-5.9	-4.753	-4.8	-5.842	-3.893
JYH011	-4.2	-4.274	-3.7	-3.512	-3.951
JYH012	-5.4	-4.517	-4.5	-5.079	-4.436
JYH013	-5	-4.642	-5	-4.607	-4.235
JYH014	-7	-5.304	-5.9	-6.156	-5.597
JYH015	-4.8	-3.275	-4.4	-4.003	-3.8
JYH016	-4.7	-3.997	-4.2	-4.123	-3.799
JYH017	-5.5	-4.887	-4.3	-4.83	-4.318
JYH018	-9.2	-7.16	-8.5	-7.801	-6.623
JYH019	-9.5	-6.466	-7.8	-7.988	-7.617
JYH020	-5.4	-4.481	-5.6	-5.208	-4.307
JYH021	-5.5	-3.787	-4.3	-3.556	-3.516
JYH022	-4.8	-4.485	-4.7	-3.824	-4.126
JYH023	-6.8	-5.285	-6	-5.618	-5.079
JYH024	-5.1	-4.461	-4.2	-4.188	-3.856
JYH025	-5.4	-3.964	-4.1	-4.055	-3.165
JYH026	-5.9	-4.943	-5.9	-5.623	-5.045
JYH027	-4.5	-4.203	-5.2	-3.969	-3.734
JYH028	-4.7	-4.053	-4.5	-4.943	-3.382
JYH029	-6.7	-5.72	-6	-6.889	-6.158
JYH030	-6	-4.75	-5.1	-5.386	-5.251
JYH031	-7.1	-5.83	-6.2	-5.818	-5.671
JYH032	-5.3	-4.459	-4.9	-4.675	-4.505
JYH033	-4	-3.418	-4.3	-3.751	-3.527
JYH034	-5.4	-4.625	-5.3	-5.469	-4.991
JYH035	-6.1	-5.366	-5.2	-5.326	-5.056
JYH036	-8.4	-6.256	-7.5	-7.103	-6.602
JYH037	-6.1	-4.677	-4.8	-5.17	-4.376
JYH038	-6	-4.711	-5.8	-4.825	-4.788
JYH039	-9.6	-6.162	-7.6	-6.884	-6.999
JYH040	-8.3	-6.791	-7.9	-8.113	-7.74
JYH041	-9	-6.385	-7.5	-6.93	-7.081
JYH042	-6.3	-5.125	-5.8	-5.077	-4.705
JYH043	-8.8	-6.69	-7.4	-7.613	-7.223
JYH044	-7.4	-6.008	-6.5	-6.388	-6.189
JYH045	-6.7	-5.592	-6.3	-5.533	-5.37
JYH046	-6.9	-5.275	-5.7	-6.307	-5.379
JYH047	-6.7	-5.805	-6	-6.455	-6.362
JYH048	-4.9	-3.745	-3.8	-4.272	-3.996
JYH049	-6	-5.088	-6	-4.754	-4.553
JYH050	-4.2	-3.908	-3.6	-3.565	-4.348
JYH051	-3.6	-3.478	-3.6	-3.534	-2.947
JYH052	-4.6	-4.181	-5	-3.932	-3.597
JYH053	-6.2	-4.276	-4.9	-5.364	-4.975
JYH054	-4.3	-4.446	-4.3	-4.181	-4.464
JYH055	-5.6	-4.998	-4.9	-5.026	-5.212
JYH056	-7.6	-5.921	-6.5	-6.906	-6.452
JYH057	-6.2	-5.726	-4.9	-6.095	-6.587
JYH058	-10.3	-6.552	-7.8	-7.244	-7.228
JYH059	-6.6	-5.536	-6.4	-5.72	-5.218
JYH060	-4.8	-4.311	-4.5	-4.69	-3.652
JYH061	-3.9	-4.095	-3.9	-3.323	-3.931
JYH062	-7.2	-5.42	-5.7	-6.278	-5.26
JYH063	-5.2	-3.304	-3.5	-3.706	-3.034
JYH064	-6.7	-5.027	-5.1	-6.925	-3.754
JYH065	-5.5	-5.062	-4.9	-5.165	-4.82
JYH066	-7.3	-6.597	-6.6	-7.136	-6.374
JYH067	-6.8	-5.417	-6	-5.71	-5.346
JYH068	-7.6	-5.355	-6.5	-5.876	-5.566
JYH069	-7.3	-5.478	-6.1	-5.745	-5.457
JYH070	-5.7	-4.649	-5.5	-5.825	-4.216
JYH071	-8.9	-6.37	-7.9	-7.651	-7.215
JYH072	-9.8	-8.372	-8.8	-8.878	-7.851
JYH073	-7.7	-5.834	-6.8	-7.322	-7.069
JYH074	-6.3	-5.422	-5.7	-5.786	-4.89
JYH075	-5.3	-5.137	-5	-4.932	-4.475
JYH076	-6.8	-5.292	-5.6	-5.252	-5.011
JYH077	-5.2	-4.366	-5.2	-4.803	-4.038
JYH078	-5.6	-5.354	-5.6	-5.213	-5.346
JYH079	-4.8	-4.799	-4.7	-4.729	-4.784
JYH080	-5.3	-4.882	-4.8	-4.668	-4.849
JYH081	-6.6	-5.039	-5.9	-5.813	-5.226
JYH082	-4.9	-4.667	-4.6	-5.55	-4.651
JYH083	-6	-5.207	-6	-5.635	-5.859
JYH084	-5.6	-5.053	-4.9	-5.769	-4.723
JYH085	-5.9	-5.067	-5.9	-5.757	-5.798
JYH086	-5.7	-5.029	-5.4	-4.824	-4.928
JYH087	-5.7	-4.79	-4.7	-5.911	-5.668
JYH088	-7	-5.91	-6.1	-6.393	-5.807
JYH089	-5.6	-5.139	-5.2	-5.748	-5.315
JYH090	-7	-5.228	-5.9	-5.727	-5.424
JYH091	-6.9	-5.44	-6	-5.867	-6.007
JYH092	-8.6	-7.068	-7.7	-6.867	-5.288
JYH093	-4.3	-4.042	-4.1	-4.409	-3.397
JYH094	-4.3	-4.114	-4.4	-4.259	-4.149
JYH095	-3.8	-3.27	-4	-3.99	-2.843
JYH096	-6.2	-5.862	-5.7	-5.847	-5.086
JYH097	-3.8	-3.599	-3.8	-4.031	-2.897
JYH098	-9.7	-7.077	-6.7	-7.54	-7.258
JYH099	-9.7	-7.022	-7.4	-7.958	-6.832
JYH100	-9	-6.581	-7.5	-7.9	-6.745
JYH101	-8.4	-7.126	-7.7	-8.016	-7.196
JYH102	-9.3	-6.971	-7.5	-7.881	-7.49
JYH103	-7.1	-6.276	-6.8	-6.947	-6.215
JYH104	-3.8	-3.519	-3.7	-3.467	-3.154
JYH105	-10.3	-5.471	-7.1	-8.077	-6.617
JYH106	-8.2	-6.09	-6.8	-7.313	-6.496
JYH107	-5.9	-4.587	-5.6	-4.202	-3.961
JYH108	-7.3	-6.646	-6.9	-6.9	-6.9
JYH109	-7.2	-6.421	-6.5	-7.034	-6.449
JYH110	-6.4	-5.257	-4.9	-5.806	-6.233
JYH111	-5.3	-4.536	-4.5	-6.093	-4.5
JYH112	-6.2	-6.179	-6	-6.549	-5.527
JYH113	-4.6	-3.655	-4.4	-4.034	-2.98
JYH114	-4.9	-4.259	-4.1	-4.235	-3.566
JYH115	-4.5	-4.103	-4.1	-4.428	-3.513
JYH116	-8.3	-6.655	-7.7	-7.578	-7.154
JYH117	-4.5	-3.832	-4.6	-3.652	-3.472
JYH118	-5.1	-3.57	-4.1	-4.188	-3.581
JYH119	-8.6	-6.814	-7.4	-7.092	-7.218
JYH120	-3.8	-3.271	-4.2	-3.298	-3.529
JYH121	-6.3	-5.386	-5.5	-5.619	-4.849
JYH122	-5.6	-4.977	-4.6	-4.291	-4.187
JYH123	-4.5	-3.627	-4.7	-4.158	-3.885
JYH124	-8	-7.103	-8.2	-6.99	-6.906
JYH125	-4.3	-3.983	-4.1	-3.843	-3.948
JYH126	-5.1	-4.421	-4.3	-4.47	-3.704
JYH127	-8.6	-7.262	-8.5	-8.386	-7.253
JYH128	-4.7	-3.695	-4.2	-4.014	-3.236
JYH129	-5.7	-5.012	-4.8	-4.776	-5.369
JYH130	-7	-5.995	-5.8	-6.915	-5.586
JYH131	-6.8	-5.952	-6.5	-6.679	-6.215
JYH132	-7.9	-6.769	-7.4	-6.19	-6.595
JYH133	-7.2	-5.462	-6.2	-6.909	-7.125
JYH134	-5.8	-4.732	-6.7	-6.302	-5.352
JYH135	-6.8	-5.797	-6.5	-6.057	-5.734
JYH136	-6.3	-5.819	-5.6	-5.6	-5.735
JYH137	-5.6	-4.751	-4.9	-5.156	-4.819
JYH138	-6.3	-6.034	-6	-6.033	-6.234
JYH139	-6.3	-5.226	-5.2	-5.556	-5.088
JYH140	-7.8	-6.533	-6.7	-6.975	-5.7
JYH141	-8.7	-7.288	-7.5	-7.245	-7.276
JYH142	-9	-5.879	-5.9	-7.052	-6.446
JYH143	-5.4	-5.101	-4.6	-4.222	-3.576
JYH144	-9.1	-6.655	-6.5	-7.756	-6.07
JYH145	-5.4	-4.058	-4	-4.007	-3.351
JYH146	-3.9	-3.536	-3.9	-3.676	-3.283
JYH147	-5	-3.756	-5.6	-4.545	-4.442
JYH148	-4	-3.566	-4.3	-3.55	-3.19
JYH149	-5.4	-4.522	-4.2	-5.031	-4.104
JYH150	-5.3	-5.185	-4.9	-4.819	-3.966
JYH151	-4.4	-3.469	-3.8	-4.583	-3.256
JYH152	-4.5	-4.098	-4.1	-3.692	-3.675
JYH153	-6.3	-5.443	-5.9	-5.559	-4.725
JYH154	-2.8	-2.722	-3.3	-2.601	-2.607
JYH155	-3.8	-3.771	-4	-4	-3.194
JYH156	-3.9	-3.662	-3.9	-3.848	-3.961
JYH157	-4.7	-3.665	-4.8	-3.922	-3.682
JYH158	-6.8	-5.352	-5.6	-5.251	-5.118
JYH159	-5	-5.093	-5.8	-5.674	-4.167
JYH160	-6.7	-5.951	-6.6	-6.218	-6.078
JYH161	-6.9	-6.214	-6.7	-6.681	-5.922
JYH162	-7.4	-6.909	-6.5	-6.649	-6.056
JYH163	-7.1	-5.917	-6.5	-6.385	-6.081
JYH164	-6.1	-5.183	-5.8	-5.974	-5.874
JYH165	-6	-4.913	-5.1	-6.081	-4.964
JYH166	-7.2	-5.725	-6.1	-6.661	-6.101
JYH167	-6.5	-5.049	-5.9	-6.155	-5.637
JYH168	-4.3	-3.75	-4.5	-3.808	-3.841
JYH169	-5.6	-4.856	-5.3	-5.195	-4.605
JYH170	-4.6	-4.219	-4.3	-4.181	-3.745
JYH171	-9.7	-6.049	-7.8	-7.58	-6.85
JYH172	-8.2	-6.334	-6.6	-7.093	-7.57
JYH173	-7.4	-5.35	-6.2	-5.503	-5.47
JYH174	-4.9	-5.534	-5.2	-5.441	-5.574
JYH175	-8.4	-5.747	-6.1	-6.713	-5.78
JYH176	-6.3	-5.532	-5.4	-5.458	-5.4
JYH177	-4.7	-4.288	-4.6	-4.68	-4.14
JYH178	-6.5	-5.28	-5.4	-6.151	-5.991
JYH179	-5.5	-4.973	-5	-5.199	-5.226
JYH180	-6.7	-5.455	-6.1	-7.349	-5.549
JYH181	-5.3	-5.615	-5.3	-5.467	-5.119
JYH182	-6.9	-6.086	-6.5	-6.097	-6.809
JYH183	-7.3	-5.933	-6.4	-6.169	-5.706
JYH184	-6.3	-5.745	-6.3	-5.377	-5.669
JYH185	-6.4	-5.491	-6.4	-6.527	-5.902
JYH186	-6.1	-5.064	-5.8	-4.804	-4.396
JYH187	-5.3	-4.447	-5.4	-4.831	-4.194
JYH188	-6.7	-5.667	-6	-5.942	-6.152
JYH189	-6.7	-5.233	-5.1	-5.396	-5.066
JYH190	-6.9	-6.201	-6.2	-6.798	-5.02
JYH191	-7	-5.532	-6.3	-5.732	-5.584
JYH192	-6.4	-5.905	-6.2	-5.368	-5.806
JYH193	-6	-4.825	-5.1	-4.846	-4.736
JYH194	-8.7	-6.948	-7.2	-8.837	-7.042
JYH195	-6.5	-5.191	-5.6	-5.246	-5.165
JYH196	-4.4	-4.321	-4.3	-4.162	-4.986
JYH197	-9.1	-6.574	-7.5	-7.516	-7.237
JYH198	-8.7	-7.013	-7.3	-7.76	-6.613
JYH199	-7.1	-5.222	-6.1	-5.593	-5.722
JYH200	-5.7	-5.324	-5	-6.097	-5.024
JYH201	-8.5	-6.426	-6.2	-7.762	-6.512
JYH202	-7.4	-6.257	-6.5	-7.287	-6.012
JYH203	-8.8	-6.968	-7.8	-7.771	-6.395
JYH204	-6	-4.356	-5.2	-4.784	-4.47
JYH205	-7.1	-4.977	-5.7	-5.503	-5.037
JYH206	-5.2	-4.062	-4.8	-4.329	-4.337
JYH207	-5.6	-4.966	-4.7	-5.158	-3.765
JYH208	-7.5	-7.019	-6.7	-6.737	-5.968
JYH209	-6.8	-5.987	-5.9	-5.716	-5.55
JYH210	-6.6	-5.749	-6.3	-5.988	-5.909
JYH211	-6.2	-5.19	-5	-5.252	-5.044
JYH212	-6	-5.245	-5.1	-5.991	-5.242
JYH213	-7	-5.285	-6.5	-6.543	-5.718
JYH214	-3.6	-3.696	-4.4	-3.636	-3.858
JYH215	-3.9	-3.559	-3.5	-3.557	-2.963
JYH216	-5.8	-4.627	-5.8	-4.354	-4.546
JYH217	-5.9	-5.316	-4.8	-5.131	-4.506
JYH218	-4.4	-4.063	-4.4	-3.713	-3.281
JYH219	-7.7	-6.75	-7.3	-7.239	-6.91
JYH220	-4.8	-4.776	-4.7	-4.082	-4.081
JYH221	-4.1	-4.375	-4.3	-3.993	-3.787
JYH222	-4.9	-4.571	-4.9	-4.929	-4.809
JYH223	-5.2	-4.886	-5.2	-5.364	-5.046
JYH224	-5.1	-4.43	-5	-5.382	-4.473
JYH225	-6.2	-5.216	-5.2	-5.635	-4.447
JYH226	-4	-3.351	-3.9	-4.106	-3.979
JYH227	-7.7	-6.94	-6.5	-6.874	-6.02
JYH228	-6.9	-5.546	-5.9	-5.689	-5.467
JYH229	-4.9	-4.152	-4.2	-3.683	-3.005
JYH230	-5	-3.497	-4.1	-4.294	-2.991
JYH231	-4.8	-3.716	-4.1	-3.219	-3.381
JYH232	-5.6	-4.817	-5	-6.142	-4.965
JYH233	-6.4	-5.123	-5.8	-5.361	-5.391
JYH234	-5	-4.693	-4.4	-4.446	-3.818
JYH235	-4.5	-3.728	-4	-4.309	-3.922
JYH236	-7.9	-6.114	-6.6	-6.34	-6.403
MCX01	-5.3	-4.146	-4.7	-4.73	-5.087
MCX02	-4.5	-4.392	-4	-4.374	-4.182
MCX03	-5.2	-4.6	-4.7	-5.361	-3.54
MCX04	-5.1	-4.378	-5.5	-4.644	-4.093
MCX05	-4.5	-3.822	-4.5	-4.64	-4.922
MCX06	-9.9	-6.126	-7.4	-8.039	-6.527
MCX07	-4.8	-4.1	-4.1	-3.649	-4.137
MCX08	-4.4	-3.956	-4.1	-4.128	-3.594
MCX09	-5.1	-4.38	-5.7	-5.191	-4.644
MCX10	-3.5	-3.416	-3.7	-3.939	-3.293
MCX11	-6.2	-5.54	-5.6	-6.816	-4.956
MCX12	-7.3	-6.072	-6.7	-7.293	-6.069
MCX13	-6	-5.137	-6.4	-5.575	-4.793
MCX14	-6.5	-5.715	-6	-6.03	-6.184
MCX15	-7.1	-7.3	-8.1	-7.296	-5.285
MCX16	-4.8	-3.81	-4	-3.75	-3.803
MCX17	-4.6	-4.226	-4.4	-4.663	-4.433
MCX18	-4.1	-4.144	-4.3	-4.152	-4.753
MCX19	-4.6	-3.982	-5	-4.024	-3.548
MCX20	-4.3	-4.057	-4	-4.31	-3.965
MCX21	-8.2	-6.987	-7.5	-7.724	-7.214
MCX22	-5.5	-5.122	-5.1	-5.377	-5.652
MCX23	-8.4	-6.774	-7.3	-7.654	-6.48
MCX24	-6.8	-5.222	-6.2	-5.165	-5.205
MCX25	-11.1	-6.926	-8.1	-8.143	-7.443
MCX26	-4.4	-3.192	-4.2	-3.848	-2.872
MCX27	-6.2	-5.508	-5.9	-5.779	-5.232
MCX28	-5.3	-4.353	-4.3	-4.35	-3.799
MCX29	-7.4	-6.141	-6.5	-7.261	-6.319
MCX30	-5.8	-4.117	-4.6	-4.214	-3.849
MCX31	-3	-2.959	-3.3	-3.097	-3.516
MCX32	-9	-7.058	-8.7	-7.76	-7.784
MCX33	-9	-8.043	-8	-7.776	-7.364
MCX34	-7.3	-6.716	-6.7	-6.611	-6.35
MCX35	-10.4	-6.831	-8.2	-7.812	-7.452
MCX36	-5.5	-4.856	-5.7	-4.881	-4.928
MCX37	-6.8	-5.224	-5.7	-5.651	-4.857
MCX38	-7.7	-6.994	-6.7	-6.633	-6.177
MCX39	-4.2	-3.738	-4.5	-4.116	-3.975
MCX40	-5.1	-5.004	-5	-4.868	-4.356
MCX41	-5.8	-5.182	-4.8	-5.811	-4.319
MCX42	-5.5	-4.913	-5.2	-5.1	-5.741
MCX43	-6	-5.444	-4.8	-5.67	-6.268
MCX44	-7.7	-6.828	-6.8	-7.347	-6.624
MCX45	-8.2	-6.865	-6.9	-7.149	-6.351
MCX46	-6.9	-6.208	-6.9	-6.475	-6.418
MCX47	-8.2	-6.411	-7.6	-7.353	-6.362
MCX48	-8.6	-7.062	-7.1	-7.184	-7.104
MCX49	-7	-6.528	-6.8	-6.526	-6.254
MCX50	-5.7	-3.438	-4.4	-4.277	-3.414
MCX51	-4	-3.869	-4.6	-3.841	-3.024
MCX52	-7.7	-6.925	-6.5	-6.464	-6.036
MCX53	-4.8	-3.801	-4.2	-4.2	-3.285
MCX54	-7.4	-6.098	-6.5	-6.237	-5.401
PGY01	-10.3	-7.202	-8.2	-8.152	-7.755
PGY02	-8.5	-6.952	-7.8	-7.217	-7.484
PGY03	-3.3	-2.965	-3.4	-3.295	-2.986
PGY04	-6.1	-5.525	-6.3	-6.36	-5.434
PGY05	-5.9	-5.52	-6	-5.3	-5.2
PGY06	-6.2	-5.692	-5	-5.956	-6.155
PGY07	-8.9	-7.185	-8.2	-7.846	-7.439
PGY08	-8.4	-7.723	-8.5	-8.415	-5.694
RDK01	-6.4	-5.113	-5.4	-5.533	-4.539
RDK02	-5.6	-4.675	-5.5	-4.641	-4.582
RDK03	-5.5	-4.645	-5.8	-5.112	-4.355
RDK04	-5.4	-4.516	-4.5	-6.192	-4.473
RDK05	-5.2	-3.683	-4.7	-4.801	-3.931
RDK06	-4.5	-4.297	-4.4	-4.218	-3.76
RDK07	-6.8	-5.563	-6	-6.653	-5.291
RDK08	-4.8	-4.928	-5.8	-4.716	-4.093
RDK09	-5.1	-4.437	-4.2	-3.772	-3.677
RDK10	-5.5	-5.3	-4.8	-4.775	-4.361
RDK11	-5.7	-5.104	-4.9	-4.871	-4.407
RDK12	-5.5	-4.871	-5	-4.872	-5.29
RDK13	-5.3	-4.871	-5.6	-5.285	-5.369
RDK14	-5.8	-4.99	-5.7	-5.06	-4.615
RDK15	-4.9	-4.442	-4.6	-4.534	-4.48
RDK16	-5.6	-4.725	-5.3	-4.754	-4.496
RDK17	-5.1	-4.698	-4.9	-5.243	-4.601
RDK18	-5.4	-4.838	-5.1	-4.967	-4.28
RDK19	-9.3	-6.48	-8	-7.555	-6.432
RDK20	-8.7	-6.324	-7.3	-7.34	-6.028
RDK21	-5.3	-4.6	-5.7	-5.566	-4.747
RDK22	-5	-4.186	-4.4	-4.065	-4.769
RDK23	-5.4	-4.476	-4.5	-4.623	-4.365
RDK24	-5.3	-4.219	-4.6	-3.915	-2.996
RDK25	-5.7	-4.558	-5.1	-4.555	-4.333
RDK26	-5.4	-5.249	-6	-5.13	-4.509
RDK27	-5.9	-5.148	-5.6	-5.044	-5.497
RDK28	-4.9	-4.415	-4.3	-4.3	-3.869
RDK29	-7	-6.241	-6.8	-6.06	-6.215
RDK30	-5.9	-4.581	-5	-4.574	-4.042
RDK31	-7.4	-5.874	-6.3	-6.115	-5.313
RDK32	-5.6	-5.141	-5.9	-4.84	-4.991
RDK33	-7.6	-6.609	-6.9	-6.521	-6.177
RDK34	-6	-4.682	-5	-4.925	-5.015
RDK35	-6.5	-5.254	-5.9	-5.695	-4.763
RDK36	-8.2	-6.551	-6.8	-6.581	-6.971
RDK37	-7.1	-6.319	-6.8	-6.149	-6.289
RDK38	-7.8	-6.217	-7.1	-6.655	-5.993
RDK39	-7.7	-6.121	-6.6	-5.761	-6.302
RDK40	-6.8	-5.655	-6.8	-6.438	-5.844
RDK41	-6.9	-6.29	-7.1	-5.963	-6.489
RDK42	-6.5	-5.539	-6.1	-6.33	-6.158
RDK43	-6.8	-6.594	-6.7	-7.126	-6.406
RDK44	-7.7	-6.403	-6.9	-6.295	-6.433
RDK45	-6.2	-5.32	-6.4	-5.572	-5.989
RDK46	-4	-3.749	-3.6	-4.209	-3.63
RDK47	-6.3	-5.966	-6.5	-6.25	-5.863
RDK48	-5.4	-4.642	-5.9	-5.691	-5.091
RDK49	-7.6	-6.157	-6.6	-6.237	-6.133
RDK50	-7.9	-6.639	-7.1	-7.275	-7.064
RDK51	-8	-6.703	-7.1	-6.823	-6.808
RDK52	-6.4	-5.799	-5.4	-4.955	-5.994
RDK53	-5.7	-4.658	-6.1	-5.112	-4.864
RDK54	-6.1	-5.377	-4.8	-4.912	-4.729
RDK55	-7.4	-5.856	-6.8	-6.466	-5.195
RDK56	-6	-4.711	-6.5	-5.211	-4.771
RDK57	-6.4	-5.281	-5.3	-5.622	-5.292
RDK58	-6	-5.336	-5.1	-5.138	-5.255
RDK59	-7.7	-5.689	-6.6	-6.414	-5.726
RDK60	-7.6	-5.772	-6.7	-6.231	-6.036
RDK61	-6.9	-6.496	-6.6	-6.803	-6.024
RDK62	-5.6	-4.934	-5.6	-5.082	-4.478
RDK63	-7.2	-6.431	-6.7	-6.211	-6.026
RDK64	-5.5	-4.558	-4.8	-4.746	-5.045
YYR01	-4.8	-4.176	-4.8	-4.207	-3.412
YYR02	-9	-6.97	-7.4	-7.812	-7.105
YYR03	-4.4	-3.182	-4.4	-3.789	-3.645
YYR04	-5.5	-3.668	-4.5	-4.219	-3.746
YYR05	-5.1	-4.108	-4.8	-4.133	-4.461
YYR06	-9.5	-6.882	-8.2	-8.652	-7.406
YYR07	-5.5	-4.89	-5.8	-4.755	-4.837
YYR08	-5.7	-5.259	-6	-5.517	-5.624
YYR09	-4	-3.966	-4.5	-4.378	-4.434
YYR10	-5.9	-4.227	-4.6	-4.253	-4.463
YYR11	-6.8	-3.81	-4.6	-4.291	-4.082
YYR12	-5.1	-3.791	-4.5	-4.114	-3.75
YYR13	-4.1	-3.93	-4.7	-4.597	-4.166
YYR14	-8.7	-6.933	-7.9	-8.433	-6.66
YYR15	-4.2	-4.182	-4.5	-4.105	-3.402
YYR16	-4.6	-4.524	-4.9	-4.645	-4.181
YYR17	-8	-7.006	-7.2	-7.758	-6.156
YYR18	-5.3	-3.985	-4.6	-4.243	-3.57
YYR19	-9.1	-6.966	-7.9	-8.078	-6.286
YYR20	-5.8	-7.779	-6.6	-7.19	-6.62
YYR21	-9.7	-7.109	-7.7	-8.134	-7.325
YYR22	-4.6	-3.8	-4.4	-3.386	-3.32
YYR23	-5.3	-4.425	-5.6	-4.342	-5.001
YYR24	-3.7	-3.805	-3.9	-4.393	-2.721
YYR25	-5.2	-3.987	-4.1	-4.413	-3.652
YYR26	-5.1	-3.203	-4.5	-4.405	-3.895
YYR27	-5.2	-4.572	-4.7	-3.837	-3.326
YYR28	-7	-3.682	-5.3	-3.865	-5.606
YYR29	-4.7	-4.492	-4.6	-5.031	-5.099
YYR30	-4.5	-3.774	-3.8	-4.535	-4.2
YYR31	-9.2	-6.381	-6.5	-6.266	-5.953
YYR32	-8.5	-6.175	-6.7	-7.731	-6.69
YYR33	-7.2	-6.661	-6.7	-7.586	-7.142
YYR34	-10	-6.505	-7.2	-7.143	-6.289
YYR35	-4.9	-4.564	-4.3	-4.657	-3.859
YYR36	-5.5	-3.568	-4.1	-4.205	-3.68
YYR37	-8.8	-7.448	-7.2	-7.576	-6.299
YYR38	-4.9	-3.28	-3.8	-3.78	-3.065
