# Supplementary material for: Discovery of an AKT1-targeting compound from a traditional herbal formula for alcoholic liver disease via integrative computational and experimental approaches
Source: Chin Med. 2025 Oct 7;20:166. doi: 10.1186/s13020-025-01205-y (PMC12502445; doi:10.1186/s13020-025-01205-y)
Supplement: Supplementary file 1 — Supplementary material 1. [file 13020_2025_1205_MOESM1_ESM.zip › Yang et al_Supplementary material/Yang et al_Supplementary Table S6.xlsx]

## Sheet: Pos
Name	Formula	DeltaMass [ppm]	Calc. MW	m/z	RT [min]	Area (Max.)
(-)-Agaridiol	C12 H17 N O4	2.99	239.116	240.124	6.345	682396
(-)-alpha-Cedrene	C15 H24	2.35	204.188	205.196	27.27	314221
(-)-Borneol	C10 H18 O	1.83	154.136	137.133	13.308	1.51197e+06
(-)-Camphanic acid	C10 H14 O4	85957.3	215.116	216.124	1.207	3.50331e+06
(-)-Caryophyllene oxide	C15 H24 O	2.4	220.183	221.191	16.648	1.61589e+06
(-)-cereolactam	C17 H17 N O4	3.2	299.117	300.124	7.414	157999
(-)-Epigallocatechin	C15 H14 O7	3.22	306.075	307.082	4.488	575476
(-)-Fustin	C15 H12 O6	3.41	288.064	289.072	8.748	324987
(-)-Isopiperitenone	C10 H14 O	1.11	150.105	133.101	13.875	891142
(-)-Jasmonicacid	C12 H18 O3	2.48	210.126	211.133	25.533	190995
(-)-penicamide A	C18 H18 N2 O3	3.01	310.133	311.14	12.852	119962
(-)-trans-Carveol	C10 H16 O	1.74	152.12	153.128	14.152	742599
({(2S)-2-[(3S,9S,10R,13S,14S,17R)-3-Hydroxy-10,13-dimethyl-2,3,4,7,8,9,10,11,12,13,14,15,16,17-tetradecahydro-1H-cyclopenta[a]phenanthren-17-yl]propanoyl}amino)acetic acid	C24 H37 N O4	2.36	403.273	404.28	23.705	116452
({2-[(2-Amino-6-methyl-4-pyrimidinyl)oxy]ethoxy}methyl)phosphonic acid	C8 H14 N3 O5 P	-3.67	263.066	296.1	1.208	832196
(+)-(1R_2R)-1_2-Diphenylethane-1_2-diol	C14 H14 O2	2.34	214.1	215.107	21.855	191483
(+)-abscisic acid beta-D-glucopyranosyl ester	C21 H30 O9	1.65	426.19	427.197	13.781	573570
(+)-ar-Turmerone	C15 H20 O	2.75	216.152	217.159	24.831	520145
(+)-Bornane-2_5-dione	C10 H14 O2	1.79	166.1	167.107	16.214	187554
(+)-Catechin hydrate (+)-儿茶素	C15 H14 O6	3.33	290.08	291.087	2.575	2.33044e+07
(+)-Corynoline 紫堇灵	C21 H21 N O5	3.19	367.143	368.15	17.209	349752
(+)-exo-5-Hydroxycamphor	C10 H16 O2	2.32	168.115	169.123	10.043	344581
(+/-)12(13)-DiHOME	C18 H34 O4	2.05	314.246	315.254	24.903	1.31399e+06
(+/-)-6-Hydroxy-3-oxo-alpha-ionol	C13 H20 O3	2.38	224.142	225.149	21.177	146414
(+/-)-6-Hydroxy-3-oxo-alpha-ionone	C13 H18 O3	2.8	222.126	223.133	11.724	1.6046e+06
(+/-)-C75	C14 H22 O4	-70863.2	236.142	237.149	13.293	335235
(10E)-13-[(2R,3R,4R,5R)-3,4-Dihydroxy-5-(hydroxymethyl)-2-pyrrolidinyl]-1-hydroxy-10-tridecen-5-one	C18 H33 N O5	2.35	343.237	344.244	17.618	154306
(12R)-12-hydroxymonocerin	C16 H20 O7	1.93	324.122	325.129	14.389	251676
(13R)-13-[(2R,3R,4R,5R)-3,4-Dihydroxy-5-(hydroxymethyl)-2-pyrrolidinyl]-1,13-dihydroxy-5-tridecanone	C18 H35 N O6	3.15	361.248	362.255	16.945	2.97501e+06
(1aR,2S,5S,6R,7R,7aS)-5-Methyl-1a-(3-methyl-2-buten-1-yl)-1a,3,5,6,7,7a-hexahydro-2H-oxireno[g]isochromene-2,6,7-triol	C15 H22 O5	60349.7	299.174	300.181	15.977	319422
(1aS,1bS,2S,5aR,6S,6aS)-2-(beta-D-Glucopyranosyloxy)-1a-(hydroxymethyl)octahydrooxireno[4,5]cyclopenta[1,2-c]pyran-6-yl 4-hydroxybenzoate	C22 H28 O12	1.94	484.159	485.166	15.631	390150
(1E)-1-{[3-(Methylsulfanyl)propyl]sulfanyl}cyclododecene	C16 H30 S2	-0.29	286.179	287.186	13.155	336704
(1-Ethyl-3-isobutyl-1H-pyrazol-5-yl){4-[(1S,2S)-2-hydroxycyclohexyl]-1-piperazinyl}methanone	C20 H34 N4 O2	-0.59	362.268	363.275	22.853	291520
(1H-[1,3]Oxazolo[3,4-c][1,3]oxazol-7a(7H)-ylmethoxy)methanol	C7 H13 N O4	2.35	175.085	158.082	3.254	794754
(1-Methyl-1H-benzotriazol-5-yl)(3-phenyl-1-pyrrolidinyl)methanone	C18 H18 N4 O	-1.16	306.148	289.144	21.746	258550
(1R,14S,15R)-14-Hydroxy-15-{[(5aR,6R,8R,9R,9aS)-8-(hydroxymethyl)-9-methoxytetrahydro-6H-pyrano[3,4-f][1,3,5]trioxepin-6-yl]oxy}-5,7-dioxa-12-azatetracyclo[10.5.2.0~2,10~.0~4,8~]nonadeca-2(10),3,8-tri ene-13,17-dione	C25 H31 N O12	2.37	537.186	538.193	6.936	350759
(1R,2R,3R,5R,6R)-2-Amino-6-fluoro-3-[(3-methoxybenzyl)oxy]bicyclo[3.1.0]hexane-2,6-dicarboxylic acid	C16 H18 F N O6	-0.94	339.111	340.119	23.513	48512.1
(1R,2R,3R,5R,6R)-2-Amino-6-fluoro-3-propoxybicyclo[3.1.0]hexane-2,6-dicarboxylic acid	C11 H16 F N O5	-0.26	261.101	262.108	2.586	1.12127e+06
(1R,2R,3R,5R,6R)-3-(Allyloxy)-2-amino-6-fluorobicyclo[3.1.0]hexane-2,6-dicarboxylic acid	C11 H14 F N O5	-0.28	259.086	260.093	5.77	167149
(1R,2R,3R,6S,7S,9S,10S,11S,12R,13S,14R)-2,3,6,9,11,13,14-Heptahydroxy-3-(hydroxymethyl)-11-isopropyl-7,10-dimethyl-15-oxapentacyclo[7.5.1.0~1,6~.0~7,13~.0~10,14~]pentadec-12-yl 1H-pyrrole-2-carboxylat e	C25 H35 N O11	2.06	525.222	526.229	10.181	70734.4
(1R,2R,3S,4R,5S,6R)-6-Acetoxy-3,5-dihydroxy-1,2,4-cyclohexanetriyl (2Z,2'Z,2''Z)tris(2-methyl-2-butenoate)	C23 H32 O10	2	468.2	486.234	22.361	747267
(1R,2S,3R,4R)-3-[(Cyclopentylmethyl)amino]-4-phenyl-1,2-cyclopentanediol	C17 H25 N O2	2.75	275.189	276.197	19.908	149011
(1R,2S,3S,4S,4aR,11bR)-1-Hydroxy-6-oxo-1,2,3,4,4a,5,6,11b-octahydro[1,3]dioxolo[4,5-j]phenanthridine-2,3,4-triyl triacetate	C20 H21 N O10	2.29	435.118	436.125	10.19	89883
(1R,2S,3S,4S,5R,6R)-5-[(Methoxycarbonyl)amino]-6-(3-methoxyphenyl)-1,2,3,4-cyclohexanetetrayl tetraacetate	C23 H29 N O11	2.4	495.175	496.183	12.54	442106
(1R,4aS)-7-(2-Hydroxypropan-2-yl)-1,4a-dimethyl-9-oxo-3,4,10,10a-tetrahydro-2H-phenanthrene-1-carboxylic acid	C20 H26 O4	-533289	154.1	326.233	23.638	268956
(1R,4R,5R)-3-(4-Fluorophenyl)-1,4,5-trihydroxy-2-cyclohexene-1-carboxylic acid	C13 H13 F O5	-0.14	268.075	269.082	18.103	167642
(1R,4R,5R,8R)-9-Formyl-13-isopropyl-2-({[(2R,5R)-4-(4-methoxybenzyl)-5-methyl-2-morpholinyl]oxy}methyl)-5-methyltetracyclo[7.4.0.0~2,11~.0~4,8~]tridec-12-ene-1-carboxylic acid	C33 H45 N O6	-2.31	551.323	552.331	23.5	45150.1
(1R,9S)-11-(1-Acetyl-4-piperidinyl)-5-[3-(trifluoromethyl)phenyl]-7,11-diazatricyclo[7.3.1.02,7]trideca-2,4-dien-6-one	C25 H28 F3 N3 O2	-4.78	459.211	460.218	6.701	696770
(1R,9S)-11-(2-Furoyl)-5-(2-naphthyl)-7,11-diazatricyclo[7.3.1.02,7]trideca-2,4-dien-6-one	C26 H22 N2 O3	-10.86	410.159	411.166	7.4	1.10961e+06
(1R_2S)-1-Hydroxypropane-1_2_3-tricarboxylate	C6 H8 O7	3.39	192.028	210.061	1.209	5.55014e+06
(1R_6R)-6-Hydroxy-2-succinylcyclohexa-2_4-diene-1-carboxylate	C11 H12 O6	2.92	240.064	241.071	5.375	450150
(1S,2R,3R,5S,7aR)-5-[(1S)-1,3-Dihydroxybutyl]-3-(hydroxymethyl)hexahydro-1H-pyrrolizine-1,2-diol	C12 H23 N O5	3.38	261.159	262.166	1.642	1.23968e+07
(1S,9S,16R)-N,N'-Dibenzyl-17-(cyclopropylmethyl)-16-methyl-17-azatetracyclo[7.6.2.0~2,7~.0~10,15~]heptadeca-2,4,6,10,12,14-hexaene-4,13-diamine	C35 H37 N3	2.15	499.3	500.307	16.617	85569.2
(1ξ)-1,5-Anhydro-1-[2-(3,4-dihydroxyphenyl)-5,7-dihydroxy-4-oxo-4H-chromen-8-yl]-D-galactitol	C21 H20 O11	2.2	448.102	449.109	10.486	3.50983e+06
(2-~2~H)Quinoline	C9 H6 D N	-0.32	130.064	324.145	1.569	1.10736e+06
(2E)-1-[1-Cyclohexyl-5-(cyclohexylamino)-1H-1,2,3-triazol-4-yl]-3-(dimethylamino)-2-propen-1-one	C19 H31 N5 O	-1.34	345.252	346.26	25.528	256585
(2E)-3-(4-{[3-Butyl-2-(4-fluorophenyl)-1-naphthyl]oxy}phenyl)acrylic acid	C29 H25 F O3	4.61	440.181	441.188	1.356	78349
(2E)-3-(4-Hydroxyphenyl)-N-[2-(4-hydroxyphenyl)ethyl]acrylamide	C17 H17 N O3	2.78	283.122	284.129	16.229	1.00351e+06
(2E)-3-[4-(2,3-Dihydroxypropoxy)-3-hydroxyphenyl]-2-methyl-N-[(3aS,4R,5R,6S,7R,7aR)-4,6,7-trihydroxyhexahydro-1,3-benzodioxol-5-yl]acrylamide	C20 H27 N O10	2.57	441.165	442.172	10.055	266600
(2E,2'E)-N,N'-[2-(Benzyloxy)-1,3-propanediyl]bis[2-cyano-3-(3,4-dihydroxyphenyl)acrylamide]	C30 H26 N4 O7	0.02	554.18	555.187	16.931	1.34378e+06
(2E,2'E)-N,N'-1,4-Butanediylbis[3-(4-hydroxyphenyl)acrylamide]	C22 H24 N2 O4	2.63	380.175	381.182	16.936	192491
(2E,4S)-4-[(2-Oxohexadecanoyl)amino]-2-octenoic acid	C24 H43 N O4	2.29	409.32	410.327	25.62	129432
(2E_6E)-(10R_11S)-10_11-Epoxy-3_7_11-trimethyltrideca-2_6-dienoicacid	C16 H26 O3	2.99	266.189	249.186	23.666	816352
(2R)-[(3S,4S)-3-({4-[3-(4-Cyanophenyl)-1H-pyrazol-5-yl]-1-piperidinyl}methyl)-4-phenyl-1-pyrrolidinyl](cyclohexyl)acetic acid	C34 H41 N5 O2	0.24	551.326	552.333	24.279	29102.2
(2R)-2-(β-D-Glucopyranosyloxy)-2-phenylacetamide	C14 H19 N O7	70214.4	335.101	336.109	14.299	165430
(2R)-2-[(4S,5S)-8-(3-Cyclopentyl-1-propyn-1-yl)-4-methyl-5-{[methyl(propyl)amino]methyl}-1,1-dioxido-4,5-dihydro-6,1,2-benzoxathiazocin-2(3H)-yl]-1-propanol	C26 H40 N2 O4 S	-4.59	476.269	477.276	23.766	47113.8
(2R)-2-{[6-O-(alpha-L-Gulopyranosyl)-alpha-L-gulopyranosyl]oxy}-2-phenylacetamide	C20 H29 N O12	3.12	475.17	476.178	9.432	695688
(2R)-2-{[Acetyl(hydroxy)amino]methyl}-N-[(2S)-1-(dimethylamino)-3,3-dimethyl-1-oxo-2-butanyl]hexanamide	C17 H33 N3 O4	2.88	343.248	344.255	12.907	259927
(2R)-2-Amino-3-(4-{[(3R,4S,5S,6R)-3,4,5-trihydroxy-6-(hydroxymethyl)tetrahydro-2H-pyran-2-yl]oxy}phenyl)propanoic acid	C15 H21 N O8	2.96	343.128	344.135	6.568	6.59204e+06
(2R)-N~1~-[(2R)-3,3-Dimethyl-1-(methylamino)-1-oxo-2-butanyl]-N~4~-hydroxy-2-isobutylsuccinamide	C15 H29 N3 O4	2.71	315.217	316.224	11.89	109683
(2R,3R,4R,5S)-1-[5-(Heptyloxy)pentyl]-2-(hydroxymethyl)-3,4,5-piperidinetriol	C18 H37 N O5	3.5	347.268	348.276	23.212	3.54104e+07
(2R,3R,4R,5S)-1-{6-[(2-Ethylcyclohexyl)oxy]hexyl}-2-(hydroxymethyl)-3,4,5-piperidinetriol	C20 H39 N O5	2.62	373.284	374.291	25.505	314311
(2R,4S,4aS)-11-Fluoro-8-[(5R)-5-(hydroxymethyl)-2-oxo-1,3-oxazolidin-3-yl]-2,4-dimethyl-1,2,4,4a-tetrahydro-2'H,6H-spiro[1,4-oxazino[4,3-a][1,2]oxazolo[4,5-g]quinoline-5,5'-pyrimidine]-2',4',6'(1'H,3' H)-trione	C22 H22 F N5 O8	-2.71	503.144	504.151	11.975	1.03426e+06
(2s)-2-({n-[(R)-({[(Benzyloxy)carbonyl]amino}methyl)(Hydroxy)phosphoryl]-L-Leucyl}amino)butanoic Acid	C19 H30 N3 O7 P	-4.25	443.18	444.188	11.363	166596
(2S)-2-[(1S,2S,4aS,7S,8S,8aS)-7-Acetamido-1-hydroxy-4a,8-dimethyldecahydro-2-naphthalenyl]-N-(2-methoxybenzyl)propanamide	C25 H38 N2 O4	51085.8	452.265	453.272	8.137	179351
(2S)-2-{[1-(R)-Carboxyethyl]amino}pentanoate	C8 H15 N O4	2.78	189.101	190.108	1.063	691442
(2S)-2-Acetamido-N-[(2S,3S)-4-{2-[(2S)-2-acetamido-3-methylbutanoyl]-1-isobutylhydrazino}-3-hydroxy-1-phenyl-2-butanyl]-3-methylbutanamide	C28 H47 N5 O5	-0.47	533.357	534.365	26.827	274161
(2S)-4-(4-Hydroxyphenyl)-2-butanyl 6-O-alpha-L-arabinofuranosyl-beta-D-glucopyranoside	C21 H32 O11	2.42	460.196	461.203	4.426	276979
(2S)-4-(4-Morpholinyl)-4-oxo-N-(2-{[4-(trifluoromethoxy)phenyl]amino}ethyl)-2-[4-(trifluoromethyl)phenyl]butanamide	C24 H25 F6 N3 O4	0.44	533.175	534.182	6.914	116718
(2S,2'S,3R)-5,5',7,7'-Tetrahydroxy-2,2'-bis(4-hydroxyphenyl)-2,2',3,3'-tetrahydro-4H,4'H-3,8'-bichromene-4,4'-dione	C30 H22 O10	8.83	542.126	543.133	0.862	3.76168e+07
(2S,3R)-2-Amino-1,3-dodecanediol	C12 H27 N O2	2.95	217.205	218.212	16.74	343651
(2S,3R,4R,5S)-2-(Fluoromethyl)-3,4,5-piperidinetriol	C6 H12 F N O3	-4.25	165.079	166.087	0.946	4.0639e+06
(2S,3R,4S)-4-[(E)-2-{5-Carboxy-1-[(1S)-1-carboxy-3-methylbutyl]-3-pyridiniumyl}vinyl]-2-(beta-D-glucopyranosyloxy)-3-vinyl-3,4-dihydro-2H-pyran-5-carboxylate	C28 H35 N O13	2.1	593.212	594.219	10.387	67866.2
(2S,3S,4R,5R)-5-(6-[(2,2-Diphenylethyl)amino]-2-{[2-(1H-imidazol-4-yl)ethyl]amino}-9H-purin-9-yl)-N-ethyl-3,4-dihydroxytetrahydro-2-furancarboxamide	C31 H35 N9 O4	-1.98	597.28	598.287	13.236	91741.5
(2S,4S)-4-Fluoro-1-{N-[2-methyl-4-oxo-4-(1-piperidinyl)-2-butanyl]glycyl}-2-pyrrolidinecarbonitrile	C17 H27 F N4 O2	-4.71	338.21	339.217	26.035	231735
(2S,5'R,6'R)-7-Fluoro-5'-hydroxy-2',4,6-trimethoxy-6'-methyl-3H,4'H-spiro[1-benzofuran-2,1'-cyclohex[2]ene]-3,4'-dione	C17 H17 F O7	-1.79	352.095	353.102	15.449	93616.2
(2S_3S)-2-Hydroxytridecane-1_2_3-tricarboxylate	C16 H28 O7	2.64	332.184	350.218	13.977	1.15823e+06
(2Z)-[(2S,3R,4S,6R)-2-Hydroxy-6-({2-O-[(2Z)-3-(4-hydroxy-3-methoxyphenyl)-2-propenoyl]-beta-L-glucopyranosyl}oxy)-3,4-dimethoxycyclohexylidene]acetonitrile	C26 H33 N O12	2.38	551.202	552.209	9.712	605199
(2Z)-1H-Benzimidazol-2-yl(2-oxo-1,2-dihydro-3H-indol-3-ylidene)acetonitrile	C17 H10 N4 O	-1.69	286.085	287.092	24.24	104061
(2Z)-2-{[(2,2-Dimethylcyclopropyl)carbonyl]amino}-8-[(phosphonomethyl)amino]-2-octenoic acid	C15 H27 N2 O6 P	-4.83	362.159	363.166	5.547	231061
(2Z)-4-[(1R,2R,7S,16S,18S)-11-Hydroxy-16-methoxy-6,6,7,20,20-pentamethyl-10-(3-methyl-2-buten-1-yl)-13,17-dioxo-3,8,19-trioxahexacyclo[14.4.1.0~2,14~.0~2,18~.0~4,12~.0~5,9~]henicosa-4,9,11,14-tetraen- 18-yl]-2-methyl-2-butenoic acid	C34 H40 O9	-1.81	592.266	593.273	23.72	99732.9
(3,4-Dimethoxyphenyl){(3S)-3-[5-(3-pyridinyl)-1,3,4-oxadiazol-2-yl]-1-pyrrolidinyl}methanone	C20 H20 N4 O4	57833.6	402.134	385.131	14.361	864658
(3,4-Dimethoxyphenyl)acetic acid	C10 H12 O4	2.91	196.074	197.081	9.782	963099
(3aR,4aS,5R,7aS,8S,9aR)-5-Hydroxy-4a,8-dimethyl-3-methyleneoctahydroazuleno[6,5-b]furan-2,6(3H,4H)-dione	C15 H20 O4	3.38	264.137	265.144	8.874	2.53387e+06
(3aR,4S,6R,11aR)-6,9-Dihydroxy-6,10-dimethyl-3-methylene-2,7-dioxo-2,3,3a,4,5,6,7,8,9,11a-decahydrocyclodeca[b]furan-4-yl methacrylate	C19 H24 O7	60374.3	386.138	387.145	20.763	485509
(3aR,6aS,7R,13bR,13cS)-7-Ethyl-3-propyl-10-(trifluoromethyl)-2,3,3a,4,5,6,6a,7,13b,13c-decahydro-1H-dibenzo[de,j][3,7]phenanthroline	C25 H31 F3 N2	-4.01	416.242	417.25	17.077	236029
(3aR,8R,8aR,9aR)-8-Hydroxy-8a-methyl-3,5-bis(methylene)decahydronaphtho[2,3-b]furan-2(3H)-one	C15 H20 O3	3.84	248.142	249.149	5.723	763144
(3E)-N,5-Diphenyl-3-[(4-piperidinylmethyl)imino]-3,5-dihydro-2-phenazinamine	C30 H29 N5	-0.53	459.242	460.249	23.905	35746.5
(3-Phenyl-1H-1,2,4-triazol-5-yl)acetonitrile	C10 H8 N4	-2.51	184.074	185.082	1.276	16088.4
(3R)-3-Amino-1-[(4R)-4-methyl-6-(trifluoromethyl)-3,4-dihydropyrrolo[1,2-a]pyrazin-2(1H)-yl]-4-(2,4,5-trifluorophenyl)-1-butanone	C19 H19 F6 N3 O	0.24	419.143	420.151	1.818	41877.8
(3R)-4-[{[4-(4-Fluorophenyl)-2-isopropyl-6,7-dihydro-5H-benzo[6,7]cyclohepta[1,2-b]pyridin-3-yl]ethynyl}(hydroxy)phosphoryl]-3-hydroxybutanoic acid	C29 H29 F N O5 P	-2.21	521.176	522.183	1.865	303557
(3R)-5-Oxo-6-(sulfanylmethyl)-1-thia-4-azacyclotridecane-3-carboxylic acid	C13 H23 N O3 S2	0.27	305.112	306.119	7.958	331922
(3R)-N-Hydroxy-3-{[(6S)-6-(methoxymethyl)tetrahydro-1(2H)-pyridazinyl]carbonyl}-5-methylhexanamide	C14 H27 N3 O4	2.42	301.201	302.208	8.492	338432
(3R,4R,6E)-2-Amino-2-(hydroxymethyl)-6-icosene-1,3,4,14-tetrol	C21 H43 N O5	2.54	389.315	390.322	25.983	128320
(3R,4S)-6,8-Dihydroxy-3,4,5-trimethyl-1-oxo-3,4-dihydro-1H-isochromene-7-carboxylic acid	C13 H14 O6	3.4	266.08	267.087	15.797	236894
(3R,4S)-7-{[(1S)-4-{[(1S)-4-{[2-(4-{[5-(Ammoniomethyl)-3-furyl]methoxy}phenyl)ethyl]amino}-1-carboxylato-4-oxobutyl]amino}-1-carboxylato-4-oxobutyl]amino}-7-oxo-1,3,4-heptanetricarboxylate	C34 H40 N4 O15	-0.06	744.249	762.283	13.459	4.25447e+06
(3R,5R)-1,3,5-Trihydroxy-4-{[(2E)-3-(4-hydroxy-3-methoxyphenyl)-2-propenoyl]oxy}cyclohexanecarboxylic acid	C17 H20 O9	3.41	368.112	369.119	9.766	8.82074e+06
(3R,5S)-5-[3-(2-Pyridinyl)-1,2,4-oxadiazol-5-yl]-1-(2-thienylmethyl)-3-pyrrolidinol	C16 H16 N4 O2 S	-11.95	328.095	329.103	25.307	2.52691e+07
(3R,5S)-5-[3-(4-Fluorophenyl)-1,2,4-oxadiazol-5-yl]-1-(1H-imidazol-2-ylmethyl)-3-pyrrolidinol	C16 H16 F N5 O2	-5.2	329.127	330.134	15.689	972898
(3S)-3-[5-(2-Fluoroethoxy)-3-pyridinyl]-3-[({(3R)-1-[3-(4-piperidinyl)propanoyl]-3-piperidinyl}carbonyl)amino]propanoic acid	C24 H35 F N4 O5	-2.25	478.258	479.265	22.989	293659
(3S)-3-Hydroxy-2-methyl-4-[(7-oxo-7H-furo[3,2-g]chromen-4-yl)oxy]-2-butanyl β-D-glucopyranoside	C22 H26 O11	2.09	466.148	467.156	5.722	276857
(3S,4R)-3-(1-hydroxyhexyl)-4-(hydroxymethyl)oxolan-2-one	C11 H20 O4	-83327.7	198.126	181.123	23.501	672724
(3S,4R,8R,9E)-10-Methyl-5-methylene-6,14-dioxo-7,13-dioxatricyclo[10.2.1.04,8]pentadeca-1(15),9-dien-3-yl methacrylate	C19 H20 O6	-4.86	344.124	345.132	3.16	594698
(3S,4S)-4-Amino-1-[(4-carboxybutyl)(isopropyl)carbamoyl]-3-pyrrolidinecarboxylic acid	C14 H25 N3 O5	2.35	315.18	316.187	3.081	787670
(3Z)-2-Amino-4-(dimethylamino)-1,3-butadiene-1,1,3-tricarbonitrile	C9 H9 N5	-4.5	187.085	188.092	1.299	1.10243e+06
(3Z)-3-[(3Z)-5-Fluoro-3-(hydroxyimino)-1,3-dihydro-2H-indol-2-ylidene]-5-nitro-1,3-dihydro-2H-indol-2-one	C16 H9 F N4 O4	-3.96	340.059	341.067	19.077	113304
(3β,5ξ,9ξ)-3,23-Dihydroxy-1-oxoolean-12-en-28-oic acid	C30 H46 O5	2.31	486.336	487.343	25.237	324275
(4aR,7aR)-6-(1,3-Benzodioxol-5-ylmethyl)-4-(2-methoxyethyl)hexahydropyrrolo[3,4-b][1,4]oxazin-3(2H)-one	C17 H22 N2 O5	3.86	334.154	335.161	5.822	165640
(4bR,10bR)-4b-hydroxy-10b,12-dihydrodibenzo[c,h][2,6]naphthyridine-5,11(4bH,6H)-dione	C16 H12 N2 O3	3.39	280.086	281.093	11.37	346892
(4E)-1,7-Bis(4-hydroxyphenyl)-4-hepten-3-one	C19 H20 O3	-53941.3	280.167	319.13	6.989	214690
(4E)-2-Oxohexenoicacid	C6 H8 O3	2.55	128.048	129.055	3.525	2.67848e+06
(4-Fluoro-3-methylphenyl)[(2-methoxyethyl)(methyl)amino]acetic acid	C13 H18 F N O3	-1.23	255.127	256.134	19.763	1.82652e+06
(4R)-4-(3-Methoxy-3-oxopropyl)-L-glutamic acid	C9 H15 N O6	2.77	233.091	234.098	4.815	2.51993e+06
(4S)-4-[2-(beta-D-Glucopyranosyloxy)-2-propanyl]-1-cyclohexene-1-carboxylic acid	C16 H26 O8	5.87	346.165	329.161	9.406	148041
(4S)-4-Amino-5-sulfanyl-1-pentanesulfonic acid	C5 H13 N O3 S2	-0.56	199.034	182.03	1.353	77683.4
(5E)-1-[2-(3,4-Dimethoxyphenyl)ethyl]-5-[(4-morpholinylamino)methylene]-2,4,6(1H,3H,5H)-pyrimidinetrione	C19 H24 N4 O6	-1.09	404.169	405.176	12.967	176879
(5R,6S)-5-Hydroxy-4-methoxy-6-(2-phenylethyl)-5,6-dihydro-2H-pyran-2-one	C14 H16 O4	2.9	248.106	249.113	12.852	490369
(5S,5aR,8aS,8bR)-7-Benzyl-8b-methyl-5-(3-methylphenyl)-2-[4-(trifluoromethyl)phenyl]tetrahydropyrrolo[3',4':3,4]pyrrolo[1,2-c]imidazole-1,3,6,8(2H,7H)-tetrone	C30 H24 F3 N3 O4	-2.48	547.171	565.204	14.656	535169
(5'Z)-5'-{[3,5-Bis(3-fluorobenzyl)-1H-pyrrol-2-yl]methylene}-4'-methoxy-1H,5'H-2,2'-bipyrrole	C28 H23 F2 N3 O	-2.05	455.18	456.187	11.992	877501
(6,6-Dimethylbicyclo[3.1.1]hept-2-yl)methyl 6-O-[(2R,3R,4R)-3,4-dihydroxy-4-(hydroxymethyl)tetrahydro-2-furanyl]-β-D-glucopyranoside	C21 H36 O10	37987.9	465.258	466.265	20.345	560491
(6E)-4,5,8-Trihydroxy-10-(2-hydroxypentyl)-3,3-dimethyl-3,4,5,8,9,10-hexahydro-2H-oxecin-2-one	C16 H28 O6	56964.1	334.2	317.197	13.303	804657
(6-Imidazol-1-ylpyridazin-3-yl)(phenyl)amine	C13 H11 N5	-2.46	237.101	238.108	1.221	283527
(6R)-2,6-Anhydro-3,5-dideoxy-5-(heptanoylamino)-6-[(1R,2R)-1,2,3-trihydroxypropyl]-L-threo-hex-2-enonic acid	C16 H27 N O8	2.86	361.175	362.182	6.257	810633
(6Z,9S)-3,4-trans-9-hydroxy-3-methyldodec-6-en-4-olide	C13 H22 O3	2.42	226.157	227.165	8.785	833737
(7E)-11,12,13-Trihydroxy-3-isobutyl-4,5,8-trimethyl-3,3a,4,6a,9,10,11,12,13,14-decahydro-1H-cycloundeca[d]isoindole-1,15(2H)-dione	C24 H37 N O5	2.97	419.268	420.276	26.425	124178
(7S_8S)-DiHODE	C18 H32 O4	2.29	312.231	313.238	24.847	1.58562e+07
(7Z)-14-hydroxy-10,13-dioxoheptadec-7-enoic acid	C17 H28 O5	2.23	312.194	295.191	24.412	6.61835e+06
(8aR,12S,12aR)-12-Hydroxy-4-methyl-4,5,6,7,8,8a,12,12a-octahydro-2H-3-benzoxecine-2,9(1H)-dione	C14 H20 O4	3.07	252.137	253.144	14.986	1.31032e+06
(9aR,9bS)-9a-Hydroxy-6,9-dimethyl-3-methylene-3,3a,4,5,9a,9b-hexahydroazuleno[4,5-b]furan-2,7-dione	C15 H16 O4	2.82	260.106	261.113	14.013	251464
(9E)-3-(4-Methoxyphenyl)-9-(4-methylbenzylidene)-5-(4-methylphenyl)-6,7,8,9-tetrahydro-5H-pyrido[4,3-d][1,3]thiazolo[3,2-a]pyrimidine	C31 H29 N3 O S	-3.03	491.202	492.209	8.97	90441.6
(9Z)-(13S)-12_13-Epoxyoctadeca-9_11-dienoicacid	C18 H30 O3	2.61	294.22	277.217	24.314	2.90678e+06
(9Z)-1-(4-Morpholinyl)-9-octadecen-1-one	C22 H41 N O2	2.98	351.315	352.322	28.014	183491
(9Z_15Z)-(13S)-12_13-Epoxyoctadeca-9_11_15-trienoicacid	C18 H28 O3	2.47	292.205	293.212	21.972	1.00715e+06
(Benzoyl{1-[(carboxymethyl)amino]-1-oxo-3-[3,4,5-trihydroxy-6-(hydroxymethyl)tetrahydro-2H-pyran-2-yl]-2-propanyl}amino)acetic acid	C20 H26 N2 O11	1.85	470.155	471.162	7.089	3.2258e+06
(E)-2-(Methoxycarbonylmethyl)butenedioate	C7 H8 O6	3.17	188.033	206.067	1.646	4.60864e+06
(E)-6-((2-amino-4,5-dimethylphenyl)imino)dihydropyrimidine-2,4,5(3H)-trione	C12 H12 N4 O3	-1.69	260.091	261.098	3.491	395366
(E)-di-tert-butyl diazene-1,2-dicarboxylate	C10 H18 N2 O4	2.95	230.127	213.124	3.539	2.58326e+06
(E)-ectylurea	C7 H12 N2 O2	3.65	156.09	198.124	0.946	3.15407e+06
(E)-Non-2-en-4,6,8-triynoic acid	C9 H4 O2	1.77	144.021	145.029	15.256	274260
(R)-Norcoclaurine	C16 H17 N O3	3.8	271.122	272.129	8.786	70541.8
(R)-Pantolactone	C6 H10 O3	2.33	130.063	131.071	2.235	751877
(S)-(+)-N-Boc-3-pyrrolidinol	C9 H17 N O3	3.22	187.121	188.129	0.949	846830
(S)-2-Acetolactate	C5 H8 O4	2.87	132.043	133.05	1.217	1.76892e+06
(S)-2-Boc-1,2,3,4-tetrahydronorharmane-3-carboxylic acid	C17 H20 N2 O4	2.07	316.143	317.15	10.217	129526
(S)-4-Hydroxymandelonitrile	C8 H7 N O2	3.27	149.048	191.082	1.585	921266
(S)-Cheilanthifoline	C19 H19 N O4	3.7	325.133	358.166	23.677	338342
(S)-Dibenzyl 2-aminosuccinate	C18 H19 N O4	3.18	313.132	314.14	11.678	371971
(S)-Methylmalonatesemialdehyde	C4 H6 O3	3.85	102.032	246.098	1.21	1.96008e+06
(S,S)-Anacine	C18 H22 N4 O3	-1.14	342.169	343.176	11.416	644708
(Z)-N-(4-decenoyl)-L-homoserine lactone	C14 H23 N O3	2.87	253.169	254.176	8.407	321034
(±)-Isoalternatine A	C14 H17 N O3	2.44	247.121	248.129	21.274	340459
?-(Methylenecyclopropyl)glycine	C6 H9 N O2	2.72	127.064	128.071	0.939	2.73016e+06
[(2R,3S,4S,4aR,10bS)-3,4,8,10-Tetrahydroxy-9-methoxy-6-oxo-2,3,4,4a,6,10b-hexahydropyrano[3,2-c]isochromen-2-yl]methyl (2E)-3-(4-cyanophenyl)acrylate	C24 H21 N O10	1.55	483.117	484.125	15.258	1.7014e+06
[(2R,4S,5S)-5-Ethynyl-1-azabicyclo[2.2.2]oct-2-yl]methyl (2,4-difluorophenyl)carbamate	C17 H18 F2 N2 O2	14.07	320.138	321.145	4.095	616823
[(3R)-1-(2-{[(3S)-2-Hydroxy-5-oxotetrahydro-3-furanyl]amino}-2-oxoethyl)-2-oxo-5-phenyl-2,3-dihydro-1H-1,4-benzodiazepin-3-yl]methyl (4-methoxyphenyl)carbamate	C30 H28 N4 O8	-0.95	572.19	573.197	14.61	210915
[(3R,3aS,9aS,9bS)-3,6-Dimethyl-2,7-dioxo-2,3,3a,4,5,7,9a,9b-octahydroazuleno[4,5-b]furan-9-yl]methyl β-D-glucopyranoside	C21 H28 O9	2.79	424.175	425.182	11.953	192534
[(3R,4S)-1-(4-Methoxybenzoyl)-3-{2-[(1R,9S)-6-oxo-7,11-diazatricyclo[7.3.1.02,7]trideca-2,4-dien-11-yl]ethyl}-4-piperidinyl]acetic acid	C28 H35 N3 O5	44571.6	515.243	516.25	18.154	1.3546e+06
[(3S)-4-[N-(4-Carbamimidoylbenzoyl)glycyl]-3-(2-methoxy-2-oxoethyl)-2-oxo-1-piperazinyl]acetic acid	C19 H23 N5 O7	-1.2	433.159	434.166	12.641	293116
[(3S,3aR,6aS)-3,6-Dimethyl-2,3,3a,4-tetrahydro-6aH-cyclopenta[b]furan-6a-yl]methyl 6-O-[(2R,3R,4R)-3,4-dihydroxy-4-(hydroxymethyl)tetrahydro-2-furanyl]-beta-D-glucopyranoside	C21 H34 O11	1.3	462.211	463.218	13.782	2.21868e+07
[(4-{[(4-tert-butylphenyl)sulfonyl]amino}-1-hydroxy-2-naphthyl)sulfanyl]acetic acid	C22 H23 N O5 S2	0.2	445.102	446.109	11.452	152559
[[amino-(cyano-ethyl-diisopropyl-$l^{5}-azanyl)oxy-phosphanyl]oxy-ethyl-diisopropyl-$l^{5}-azanyl]formonitrile	C18 H40 N5 O2 P	4.59	389.294	390.301	26.06	185032
[1-(4-Dimethylaminophenyl)-1H-pyrrol-2-ylmethylene]([1,2,4]triazol-4-yl)amine	C15 H16 N6	-1.13	280.143	281.151	5.737	471870
[2-(4-Amino-1,2,5-oxadiazol-3-yl)-1H-benzimidazol-1-yl]acetic acid	C11 H9 N5 O3	-1.02	259.07	242.067	1.504	738069
[3-({3-[(Cyclopropylmethyl)amino]-3-oxetanyl}methyl)-1,2-oxazol-5-yl]methanol	C12 H18 N2 O3	3.16	238.132	239.14	9.441	281227
[4-{[2-(2-Amino-1,3-thiazol-4-yl)ethyl]amino}-5,8-dihydropyrido[3,4-d]pyrimidin-7(6H)-yl](cyclopropyl)methanone	C16 H20 N6 O S	-1.44	344.141	345.149	14.174	231825
[5-Hydroxy-5-(1H-1,2,4-triazol-3-yl)pentyl]phosphonic acid	C7 H14 N3 O4 P	-3.17	235.071	268.105	1.281	2.8024e+07
[6]-Gingerol	C17 H26 O4	2.69	294.184	277.181	23.541	838949
[FA(16:2)]N-hexadecyl-ethanolamine	C18 H37 N O2	2.43	299.283	282.28	26.68	500167
[FA(18:0)]12R_13S-epoxy-9Z-octadecenoicacid	C18 H32 O3	2.53	296.236	297.243	25.497	866988
[FA(18:1)]9Z-Octadecen-12-ynoicacid	C18 H30 O2	2.91	278.225	279.233	25.074	793674
[FA(18:2)]9Z_11E-octadecadienoicacid	C18 H32 O2	2.64	280.241	281.248	25.004	167461
[FA(18:3)]13S-hydroperoxy-9Z_11E_14Z-octadecatrienoicacid	C18 H30 O4	2.93	310.215	311.223	20.175	409546
[FA(18:4)]6Z_9Z_12Z_15Z-octadecatetraenoicacid	C18 H28 O2	2.97	276.21	277.217	23.991	774062
[FA(20:4)]17R_18S-epoxy-5Z_8Z_11Z_14Z-eicosatetraenoicacid	C20 H30 O3	2.12	318.22	319.227	25.891	119688
[FAdihydoxy(2:0/2:0)]6_9S-epoxy-11R_15S-dihydoxy-5Z_13E-prostadienoicacid	C20 H32 O5	2.31	352.226	353.233	20.53	283863
[FAoxo(12:0)]12-oxo-10E-dodecenoicacid	C12 H20 O3	2.77	212.142	213.149	11.737	90246.7
[FAoxo(4:0)]11-oxo-5Z_9_12E_14E-prostatetraenoicacid	C20 H28 O3	1.74	316.204	317.212	26.304	109934
[FAoxo(6:0)]N-(3-oxo-hexanoyl)-homoserinelactone	C10 H15 N O4	2.75	213.101	214.108	10.558	268008
[FAoxo_amino(6:0)]3-oxo-5S-amino-hexanoicacid	C6 H11 N O3	2.13	145.074	128.071	1.433	3.32243e+06
[FAtrihydroxy(18:0)]9_10_13-trihydroxy-11-octadecenoicacid	C18 H34 O5	2.84	330.242	331.249	22.169	3.06278e+06
[ST(3:0)]estra-1_3_5(10)-triene-2_4_17beta-triol	C18 H24 O3	2.71	288.173	289.181	25.376	242843
[STtrihydrox]3alpha_11beta_21-5alpha-trihydroxy-pregnane-20-one	C21 H34 O4	2.54	350.247	351.254	25.388	1.16674e+06
{(1R,2R)-2-[(2Z)-5-(Hexopyranosyloxy)-2-penten-1-yl]-3-oxocyclopentyl}acetic acid	C18 H28 O9	43865.3	405.201	406.208	7.906	299886
{(3R,4S)-4-[(4-Ethyl-1-piperazinyl)methyl]-1-[(2-isopropyl-5-pyrimidinyl)methyl]-3-pyrrolidinyl}methanol	C20 H35 N5 O	-0.41	361.284	362.291	23.926	126917
{[(5-Oxo-5H-chromeno[2,3-b]pyridin-7-yl)amino]methylene}malononitrile	C16 H8 N4 O2	-2.13	288.064	321.098	8.324	861710
{[[(4-Cyanobenzyl)amino](imino)methyl]amino}methanimidamide	C10 H12 N6	15.11	216.116	217.123	14.973	755075
{[{[(2R,3S,4R)-5-(4-Amino-2-oxo-1(2H)-pyrimidinyl)-3,4-dihydroxytetrahydro-2-furanyl]methoxy}(hydroxy)phosphoryl]amino}acetic acid	C11 H17 N4 O9 P	-0.31	380.073	381.08	0.89	4.06122e+08
{[1-(Ethoxycarbonyl)-3-ethyl-4-oxo-2-azetidinyl]oxy}acetic acid	C10 H15 N O6	2.8	245.091	246.098	8.34	2.10295e+06
{2-[(3S,5R)-3,6-Diamino-5-fluorohexanoyl]-1-methylhydrazino}acetic acid	C9 H19 F N4 O3	-1.7	250.144	251.151	1.619	520235
{3-[(3-{[4-(Hydroxymethyl)cyclohexyl]amino}-3-oxetanyl)methyl]-1,2-oxazol-5-yl}methanol	C15 H24 N2 O4	-60808.1	278.164	279.171	11.64	488292
{3-[(4-Nonylbenzyl)amino]propyl}phosphonous acid	C19 H34 N O2 P	2.15	339.233	340.241	28.228	237288
{3-[(E)-2-(1,3-Benzodioxol-5-yl)vinyl]-2-oxiranyl}(1-piperidinyl)methanone	C17 H19 N O4	3.2	301.132	302.14	5.054	207842
{3-[5-Chloro-4-(1,4-dioxa-8-azaspiro[4.5]dec-8-yl)-6-oxo-1(6H)-pyridazinyl]adamantan-1-yl}acetic acid	C23 H30 Cl N3 O5	-3.24	463.186	464.193	5.606	119279
{4-Amino-6-[(4-methylphenyl)amino]-1,3,5-triazin-2-yl}acetonitrile	C12 H12 N6	-2.11	240.112	224.093	0.946	663461
{5-[({3-[(5-{[Benzyl(methyl)amino]methyl}-1,2-oxazol-3-yl)methyl]-3-oxetanyl}amino)methyl]-2-furyl}methanol	C22 H27 N3 O4	55337.1	419.18	420.187	7.365	800071
1-((3-nitrophenyl)sulfonyl)piperidine	C11 H14 N2 O4 S	3.17	270.068	271.076	5.369	1.21042e+06
1-(1,3,3-Trimethyl-2,3-dihydro-1H-indol-2-yliden)acetone	C14 H17 N O	18.44	215.135	216.142	19.101	2.01984e+06
1-(1,3-Dithian-2-yl)-2-phenyl-1-propanone	C13 H16 O S2	-0.36	252.064	253.071	13.482	446555
1-(1H-Purin-6-yl)-4-piperidinamine	C10 H14 N6	-1.36	218.128	219.135	1.407	483306
1-(2,3-Dideoxy-2-fluoro-beta-D-threo-pentofuranosyl)-5-methyl-2,4(1H,3H)-pyrimidinedione	C10 H13 F N2 O4	-0.92	244.086	277.119	2.44	1.10606e+06
1-(2,3-Dihydro-1,4-benzodioxin-6-yl)-4-({4-[3-(trifluoromethyl)phenyl]-1-piperazinyl}carbonyl)-2-pyrrolidinone	C24 H24 F3 N3 O4	-3.21	475.17	476.178	9.183	712312
1-(2,3-Dihydro-1,4-benzodioxin-6-yl)-5-oxo-3-pyrrolidinecarboxylic acid	C13 H13 N O5	3.56	263.08	264.088	13.266	493422
1-(2,4-Dichlorophenyl)-3-[2-(4-morpholinyl)ethyl]urea	C13 H17 Cl2 N3 O2	4.81	317.071	318.079	0.918	527523
1-(2,5-Dimethylphenyl)-2-(4,6-dimethyl-2-pyrimidinyl)guanidine	C15 H19 N5	-2.59	269.163	270.171	13.919	386995
1-(2,5-Dimethylphenyl)-3-{2-[(4-methylphenyl)sulfanyl]ethyl}thiourea	C18 H22 N2 S2	-0.14	330.122	331.13	7.002	399188
1-(2-Deoxy-2-fluoro-beta-D-arabinofuranosyl)-5-ethyl-2,4(1H,3H)-pyrimidinedione	C11 H15 F N2 O5	-0.17	274.096	275.104	2.181	198949
1-(2-Morpholinophenyl)dihydro-1H-pyrrole-2,5-dione	C14 H16 N2 O3	3.69	260.117	261.124	5.24	1.39763e+06
1-(3,5-Difluoro-2-hydroxyphenyl)-3-(dimethylamino)prop-2-en-1-one	C11 H11 F2 N O2	18.85	227.08	210.077	2.586	778044
1-(3-{[(4',5'-Difluoro-2'-methoxy-4-biphenylyl)oxy]methyl}benzoyl)-L-proline	C26 H23 F2 N O5	0.34	467.155	468.162	8.208	175324
1-(3-Aminopropyl)-2-pyrrolidone	C7 H14 N2 O	2.25	142.111	143.118	8.946	634587
1-(3-Chlorophenyl)piperazine (m-CPP)	C10 H13 Cl N2	-13.63	196.074	197.081	15.764	1.17773e+06
1-(3-Trifluoromethylphenyl)piperazine	C11 H13 F3 N2	13.23	230.106	231.113	8.25	665558
1-(4-{[4-(Trifluoromethyl)phenoxy]methyl}benzyl)piperidine	C20 H22 F3 N O	-1.54	349.165	350.172	10.263	108180
1-(4-Amino-1,2,5-oxadiazol-3-yl)-5-(1-azepanylmethyl)-N'-[(E)-(4-butoxyphenyl)methylene]-1H-1,2,3-triazole-4-carbohydrazide	C23 H31 N9 O3	-2.97	481.254	482.261	12.936	117055
1-(4-Amino-1,2,5-oxadiazol-3-yl)-N'-[(1E)-1-(4-biphenylyl)ethylidene]-5-methyl-1H-1,2,3-triazole-4-carbohydrazide	C20 H18 N8 O2	-4.5	402.153	420.187	8.502	2.81666e+07
1-(4-Amino-1,2,5-oxadiazol-3-yl)-N'-[(E)-4-biphenylylmethylene]-5-[(dimethylamino)methyl]-1H-1,2,3-triazole-4-carbohydrazide	C21 H21 N9 O2	0.57	431.182	454.172	6.905	208984
1-(4-Decylphenyl)-6,6-dimethyl-1,6-dihydro-1,3,5-triazine-2,4-diamine	C21 H35 N5	-0.64	357.289	358.296	24.112	65746.3
1-(4-Fluorobenzyl)-4-(3-methoxy-2-pyrazinyl)-2-piperazinone	C16 H17 F N4 O2	-4.99	316.132	317.139	10.453	306397
1-(4-tert-butylphenyl)-5-(2-methylpropoxy)-3-[3-(trifluoromethyl)phenoxy]-1H-indole-2-carboxylic acid	C30 H30 F3 N O4	-0.11	525.213	526.22	14.674	71999
1-(5,8-Dimethoxy-2,2-dimethyl-2H-chromen-6-yl)ethanone	C15 H18 O4	3.34	262.121	263.129	13.9	556443
1-(5-{[Bis(2,2-dimethyl-1-aziridinyl)phosphoryl]amino}-2,5-dideoxypentofuranosyl)-5-methyl-2,4(1H,3H)-pyrimidinedione	C18 H30 N5 O5 P	-0.03	427.198	428.206	10.962	572793
1-(5-Cyanopyrazin-2-Yl)-3-Isoquinolin-3-Ylurea	C15 H10 N6 O	-0.98	290.091	291.099	9.563	132711
1-(5-Deoxy-5-{[(2R,3R)-2,3-dihydroxy-4-oxo-4-(2-quinolinylmethoxy)butanoyl]amino}-L-lyxofuranosyl)-2,4(1H,3H)-pyrimidinedione	C23 H24 N4 O10	-0.05	516.149	517.156	2.519	1.07437e+06
1-(6-Fluoro-3-{[4-(methylsulfonyl)-1-piperazinyl]carbonyl}-4-quinolinyl)-4-phenyl-4-piperidinecarbonitrile	C27 H28 F N5 O3 S	1.4	521.19	522.198	7.875	255674
1-(Benzylsulfonyl)-3-isopropoxy-2-propanol	C13 H20 O4 S	3.15	272.109	273.116	19.404	719841
1-(beta-D-Ribofuranosyl)-1_4-dihydronicotinamide	C11 H16 N2 O5	3.18	256.107	289.14	1.207	2.01791e+06
1-(Carboxymethyl)cyclohexanecarboxylic acid	C9 H14 O4	2.64	186.09	204.124	8.925	760568
1-(Diethoxyphosphoryl)ethyl (4-methylphenoxy)acetate	C15 H23 O6 P	-1.87	330.123	331.13	9.207	162226
1-(Octylsulfanyl)methanesulfonamide	C9 H21 N O2 S2	-1.67	239.101	240.108	1.106	126149
1,1'-(Methylcarbonimidoyl)bis[3-(2,6-dimethylphenyl)urea]	C20 H25 N5 O2	-1.42	367.2	368.208	19.93	64029.6
1,1'-(sulfanediyldipropane-3,1-diyl)diguanidine	C8 H20 N6 S	-0.24	232.147	233.154	24.869	496660
1,1,1-Trifluoro-3-(hexylsulfonyl)-2,2-propanediol	C9 H17 F3 O4 S	1.02	278.08	279.087	9.434	182502
1,1,6-Trimethyl-1,2-dihydronaphthalene	C13 H16	2.3	172.126	173.133	10.094	513177
1,1'-[Oxybis(2,1-ethanediyloxy-2,1-ethanediyl)]bis(1H-pyrrole-2,5-dione)	C16 H20 N2 O7	3.08	352.128	353.136	1.213	240408
1,1-bis(tert-butylperoxy)-3,3,5-trimethylcyclohexane	C17 H34 O4	2.54	302.246	303.254	24.932	82514.6
1,2,2,6,6-Pentamethyl-4-piperidinyl acrylate	C13 H23 N O2	3.61	225.174	226.181	28.831	142866
1,2,3,4-Tetrahydroisoquinoline-1-acetic acid	C11 H13 N O2	2.76	191.095	192.102	9.507	591227
1,2,3,4-Tetramethyl-1,3-cyclopentadiene	C9 H14	2.14	122.11	123.117	6.699	672516
1,2-di-O-methyl-4-[(2R)-2,4-dihydrobutyramido]-4,6-dideoxy-alpha-D-mannopyranoside	C12 H23 N O7	3.02	293.148	294.156	1.014	8.08605e+06
1,2-Divinylbenzene	C10 H10	1.97	130.079	131.086	10.096	935685
1,3,4,10-Tetrahydro-9(2H)-acridinone	C13 H13 N O	2.09	199.1	200.107	8.658	1.22981e+06
1,3,5-Heptatriene	C7 H10	2.74	94.0785	95.0858	8.927	1.71671e+06
1,3,5-Norcaratriene	C7 H6	1.99	90.0471	91.0544	24.846	440994
1,3-Bis[(6-chloro-3-pyridinyl)methyl]-N-nitro-2-imidazolidinimine	C15 H14 Cl2 N6 O2	1.69	380.056	381.063	17.914	67510.3
1,3-dibutyl-5-(diaminomethylidene)-1,3-diazinane-2,4,6-trione	C13 H22 N4 O3	-1.82	282.169	300.203	6.077	264162
1,3-Dihydro-2H-isoindol-2-yl[5-(4-fluorobenzyl)-2,4-dihydroxyphenyl]methanone	C22 H18 F N O3	-0.95	363.127	364.134	2.47	590258
1,3-Dimethylpteridine-2,4-dione	C8 H8 N4 O2	-3.26	192.064	234.098	0.901	1.19729e+07
1,3-Divinyl-2-imidazolidinone	C7 H10 N2 O	2.32	138.08	139.087	2.63	1.25083e+06
1,4:3,6-Dianhydro-2-[(benzylsulfonyl)amino]-2-deoxy-5-O-[(4-methoxyphenyl)carbamoyl]-D-glucitol	C21 H24 N2 O7 S	38011.3	465.164	466.172	17.391	296323
1,4:3,6-Dianhydro-2-deoxy-2-[4-(methoxycarbonyl)-1H-1,2,3-triazol-1-yl]-D-glucitol	C10 H13 N3 O5	3.98	255.087	256.094	1.304	1.14572e+06
1,4:3,6-Dianhydro-2-deoxy-5-O-(ethylcarbamoyl)-2-[(phenylcarbamoyl)amino]-D-glucitol	C16 H21 N3 O5	2.82	335.149	336.156	7.364	151104
1,4-bis(imidazol-1-ylmethyl)benzene	C14 H14 N4	-2.45	238.121	239.129	8.137	392171
1,4-Cyclohexadiene	C6 H8	3.16	80.0628	161.133	23.211	513009
1,4-Diamino-2-methoxy-9,10-anthraquinone	C15 H12 N2 O3	2.97	268.086	269.093	23.742	103816
1,4-Diisopropylbenzene	C12 H18	2.86	162.141	163.149	15.04	147302
1,4-Dimethylanthraquinone	C16 H12 O2	-14.04	236.08	237.088	2.361	846883
1,4-Dioxacyclotridecane-5,13-dione	C11 H18 O4	2.53	214.121	215.128	16.712	160830
1,4-Pentadiyn-3-one	C5 H2 O	3.75	78.0109	79.0181	0.98	399658
1,5,9,13,17-Pentathiacycloicosane	C15 H30 S5	-0.56	370.095	371.102	28.804	604877
1,5-Anhydro-1-[5,7-dihydroxy-3-(4-hydroxyphenyl)-4-oxo-4H-chromen-8-yl]hexitol	C21 H20 O10	1.39	432.106	433.114	11.939	2.45666e+06
1,5-Diphenylcarbazide	C13 H14 N4 O	-2.64	242.116	243.123	9.847	104878
1,5-Ditetrahydro-1H-pyrrol-1-ylpentane-1,5-dione	C13 H22 N2 O2	92310.3	260.153	261.161	17.508	154552
1,5-Isoquinolinediol	C9 H7 N O2	2.97	161.048	162.055	2.156	1.948e+06
1,6-Bis-O-[(2E)-3-(4-hydroxyphenyl)-2-propenoyl]-β-D-glucopyranose	C24 H24 O10	46566.1	494.123	495.13	23.508	238204
1,6-Dioxacyclododecane-7,12-dione	C10 H16 O4	2.34	200.105	183.102	5.977	4.86919e+06
1',7-Dimethyltetrahydro-4aH-spiro[1,4-dithiino[2,3-c]furan-5,4'-piperidine]	C12 H21 N O S2	-0.59	259.106	242.103	2.22	1.41879e+06
1,7-Diphenylhept-4-en-3-one	C19 H20 O	-12.48	264.148	265.155	7.121	542979
1,9b-Dihydroxy-6,6,9a-trimethyl-5,5a,6,7,8,9,9a,9b-octahydronaphtho[1,2-c]furan-3(1H)-one	C15 H22 O4	63975.4	283.179	284.186	7.655	294009
1-[(2,2-Dimethyl-3,4-dihydro-2H-chromen-6-yl)methyl]-4-[5-(trifluoromethyl)-2-pyridinyl]piperazine	C22 H26 F3 N3 O	-4.65	405.201	406.208	13.857	346568
1-[(2-Hydroxyethyl)amino]-2-dodecanol	C14 H31 N O2	2.91	245.236	246.243	23.255	716417
1-[1-(2,6-Dimethyl-5-hepten-1-yl)-4-piperidinyl]-N-(2-hydroxyethyl)-1H-1,2,3-triazole-4-carboxamide	C19 H33 N5 O2	-0.62	363.263	364.27	19.074	258951
1-[2-(1-Pyrrolidinyl)ethyl]-1H-benzimidazol-2-amine	C13 H18 N4	-3.41	230.152	231.16	12.446	400777
1-[2-(4-Morpholinylcarbonyl)-6-(trifluoromethyl)-4H-furo[3,2-b]indol-4-yl]-1-nonanone	C25 H29 F3 N2 O4	-3.85	478.206	496.24	12.849	953877
1-[2-(Dimethylamino)ethyl]-3-[3-fluoro-5-(1-pyrrolidinyl)phenyl]-1-methylurea	C16 H25 F N4 O	-4.82	308.2	309.207	19.084	567367
1-[4-(1,4,7,10-Tetraazacyclododecan-2-yl)benzyl]guanidine	C16 H29 N7	4.26	319.25	320.257	26.069	47491.8
1-[5-(3-Cyclopropyl-1,2,4-oxadiazol-5-yl)-2-pyridinyl]-5-methyl-1H-pyrazole-4-carboxylic acid	C15 H13 N5 O3	-1.94	311.101	623.21	4.722	2.90138e+06
1-[5-(Trifluoromethyl)-2-pyridyl]piperidine-4-carboxylic acid	C12 H13 F3 N2 O2	12.03	274.096	275.103	5.197	690810
1_2_4-Trimethylbenzene	C9 H12	2.1	120.094	121.101	12.429	611524
1_2-Benzoquinone	C6 H4 O2	2.96	108.021	234.077	2.139	1.57061e+06
1_3_5-trimethoxybenzene	C9 H12 O3	2.83	168.079	201.113	3.922	294543
1_3_6_8-Naphthalenetetrol	C10 H8 O4	3.31	192.043	193.05	4.913	279361
1_3_8-Naphthalenertriol	C10 H8 O3	2.55	176.048	177.055	18.716	620673
1_6_6-Trimethyl-2_7-dioxabicyclo[3.2.2]nonan-3-one	C10 H16 O3	1.97	184.11	185.118	16.252	101071
1_8-Diazacyclotetradecane-2_9-dione	C12 H22 N2 O2	3.08	226.169	227.176	4.934	161218
1-{[5-(2-Hydroxyethoxy)-4-oxopentanoyl]oxy}-2,5-pyrrolidinedione	C11 H15 N O7	3.18	273.086	274.093	1.208	1.75263e+07
1'-{2-[(4-Methoxyphenyl)amino]-2-oxoethyl}-1,4'-bipiperidine-4'-carboxamide	C20 H30 N4 O3	-1.29	374.231	375.239	13.733	594238
1-{3-[(E)-(3-Pyridinylimino)methyl]-1H-indazol-6-yl}-3-(1,3,4-thiadiazol-2-yl)urea	C16 H12 N8 O S	3.8	364.087	203.564	0.837	439944
1-{3-[{4-[(3-Aminopropyl)(3-phenylpropyl)amino]butyl}(3-phenylpropyl)amino]propyl}guanidine	C29 H48 N6	-0.38	480.394	241.204	20.243	4.92437e+06
1-{3-Chloro-4-[(4-methyl-1-piperazinyl)sulfonyl]phenyl}-5-{2-ethoxy-5-[(4-methyl-1-piperazinyl)sulfonyl]phenyl}-3-methyl-1H-pyrazolo[4,3-e][1,2,4]triazine	C29 H36 Cl N9 O5 S2	0.71	689.197	345.606	1.145	15274.8
1-{5-[1-(4-Chlorobenzyl)-4-piperidinyl]-4-ethyl-4H-1,2,4-triazol-3-yl}-N,N-dimethylmethanamine	C19 H28 Cl N5	-0.76	361.203	362.21	25.455	44376.6
10_16-Dihydroxyhexadecanoicacid	C16 H32 O4	2.89	288.231	271.228	23.464	3.85728e+06
10E,12E-tetradecadiene-4,6-diynoic acid	C14 H16 O2	3.28	216.116	249.149	22.003	1.30197e+07
10-fluoro-capric acid	C10 H19 F O2	-3.95	190.136	191.143	13.87	500300
10-HDA	C10 H18 O3	-96763.8	168.115	169.123	10.819	440033
10-Methacryloyloxydecyl dihydrogen phosphate	C14 H27 O6 P	-2.36	322.154	323.161	1.776	844358
10-Nitrolinoleate	C18 H31 N O4	-55376.5	307.215	308.223	26.033	2.31028e+06
10-Nitrooleate	C18 H33 N O4	3.53	327.242	328.249	23.39	196248
10-oxo-docosanoic acid	C22 H42 O3	1.74	354.314	355.321	28.911	171160
11-Amino-6,9-dihydroxy-8-isobutyl-3-oxo-1-phenyl-2,7-dioxa-4,10-diaza-6-phosphadodecan-12-oic acid 6-oxide	C17 H28 N3 O8 P	-2.42	433.16	434.168	2.978	195687
11-amino-undecanoic acid	C11 H23 N O2	2.6	201.173	202.181	8.891	329123
11-Azidoundecanoic acid	C11 H21 N3 O2	3.4	227.164	260.198	1.474	317673
11-Dehydro thromboxane B2	C20 H32 O6	-48910	350.21	351.218	8.385	161035
11-Deoxy prostaglandin F1α	C20 H36 O4	64613.6	362.247	363.254	25.354	188127
11-Hydroxy-9-tridecenoic acid	C13 H24 O3	2.88	228.173	211.17	9.641	127601
11-Methyl-2Z,5Z-dodecadienoic acid	C13 H22 O2	2.82	210.163	228.196	23.927	7.37453e+06
11-oxo-undeca-5,8-dienoic acid	C11 H16 O3	2.48	196.11	197.118	25.78	284788
12,13-Dimethyl-5,14-dioxabicyclo[9.2.1]-tetradeca-1(13),11-dien-4-one	C14 H20 O3	2.75	236.142	237.149	12.916	351915
12-Azidododecyl 2-(trimethylammonio)ethyl phosphate	C17 H37 N4 O4 P	0.68	392.256	393.263	25.88	232622
12-Methoxy-3-fluorododecanoic acid	C13 H25 F O3	-1.84	248.178	249.186	25.071	339586
12-N-methyl-k252c	C21 H16 N4 O	-2	340.132	341.139	16.813	226667
12-oxo-14,18-dihydroxy-9Z,13E,15Z-octadecatrienoic acid	C18 H28 O5	2.85	324.195	325.202	21.531	1.28279e+06
13,14-Dihydro-15-keto-tetranor prostaglandin F1α	C16 H28 O5	-59993.9	282.184	283.191	23.623	321170
14:4(2E,4E,8E,10E)(6Me[S],9Me,12Me[S])	C17 H26 O2	2.93	262.194	263.201	26.222	176713
15-HETE-Gly	C22 H35 N O4	1.94	377.257	378.265	25.542	404208
15-OxoEDE	C20 H34 O3	-55887.2	304.241	305.248	23.667	123696
16-alpha-Hydroxypregnenolone	C21 H32 O3	2.63	332.236	365.27	25.551	157523
16-deethylindanomycin methyl ester	C30 H41 N O4	-2.77	479.302	480.31	25.625	32293.2
16-Heptadecyne-1,2,4-triol	C17 H32 O3	77347.9	306.22	307.227	24.261	284793
17a-Ethynylestradiol	C20 H24 O2	2.88	296.178	297.186	23.585	56296.9
17α-Methyl-androstan-3-hydroxyimine-17β-ol	C20 H33 N O2	-4.82	319.25	320.257	26.167	100705
18-β-Glycyrrhetinic acid	C30 H46 O4	2.22	470.341	471.348	26.389	270378
19-(Methylsulfanyl)androst-4-ene-3,17-dione	C20 H28 O2 S	1.98	332.182	333.189	26.861	59638.1
19-Nortestosterone	C18 H26 O2	3.02	274.194	275.201	19.783	406376
1'-Acetoxyeugenolacetate	C14 H16 O5	3.03	264.101	265.108	14.532	207946
1-acetoxy-N-salicyloyl-2-aminopropan-3-ol	C12 H15 N O5	2.82	253.096	254.103	6.406	1.08055e+06
1-acetyl-2-isobutyrylpyrazolidine-4-carboxylic acid	C10 H16 N2 O4	3.38	228.112	229.119	1.685	2.39931e+06
1-Amino-1-deoxy-scyllo-inositol	C6 H13 N O5	3.11	179.08	218.043	0.85	7.04682e+06
1-Amino-3,6,9,12-tetraoxapentadecan-15-oic acid	C11 H23 N O6	3.48	265.153	266.161	0.858	1.09938e+07
1-Aminocyclohexanecarboxylic Acid	C7 H13 N O2	3.49	143.095	144.102	1.498	2.09124e+06
1-Aminocyclopropane-1-carboxylate	C4 H7 N O2	2.58	101.048	84.0446	1.009	4.04089e+06
1-Benzyl-3-[(3,4-difluorobenzyl)carbamoyl]-2-isopropyl-1H-indol-6-yl pivalate	C31 H32 F2 N2 O3	-0.73	518.238	519.245	9.389	392235
1-Benzyl-3-[2-(2-furyl)vinyl]-4,5-dihydro-1H-pyrazole	C16 H16 N2 O	-12.33	252.123	253.13	2.823	2.21662e+06
1-Carbapen-2-em-3-carboxylicacid	C7 H7 N O3	2.57	153.043	154.05	5.717	1.41101e+07
1-Cyclohexyl-2-azetidinecarboxylic acid	C10 H17 N O2	2.19	183.126	184.134	4.541	285968
1-Ethyl-4-{[4-(1-piperidinylmethyl)-1-piperidinyl]methyl}-1H-pyrrole-2-carbonitrile	C19 H30 N4	-1.13	314.247	332.281	25.769	158624
1-Ethyl-6,7-dimethoxyisoquinolin-3-ol	C13 H15 N O3	2.56	233.106	234.113	8.988	424746
1-hexadecyl-2-amino-2-deoxy-sn-glycerol	C19 H41 N O2	2.16	315.314	316.322	26.027	270649
1H-Inden-1-ylidene	C9 H6	2.86	114.047	132.081	3.948	715889
1-Hydroxycyclohexyl phenyl ketone	C13 H16 O2	3.1	204.116	205.123	17.538	611979
1-Isothiocyanato-8-(methylthio)octane	C10 H19 N S2	-0.22	217.096	250.129	1.278	988317
1-Methoxy-dec-2-ene-4,6,8-triyne	C11 H10 O	1.72	158.073	141.07	12.78	80143.6
1-Methyl-2-[2-(2-methyl-1,3-dithian-2-yl)ethyl]piperidine	C13 H25 N S2	-0.9	259.143	260.15	12.903	159918
1-Methyladenine	C6 H7 N5	1.75	149.07	150.078	1.286	1.11633e+06
1-Methylpyrrolinium	C5 H9 N	3.37	83.0738	84.0811	1.279	831874
1-Methylxanthine	C6 H6 N4 O2	-2.58	166.049	167.056	27.972	1.9072e+06
1-NM-PP1	C20 H21 N5	-0.99	331.179	332.187	13.005	159768
1-O-4-Morpholinyl-D-fructose	C10 H19 N O7	3.97	265.117	266.124	1.091	2.58356e+07
1-palmitoylglycerol;MAG(16:0)	C19 H38 O4	2.17	330.278	331.285	26.477	37489.2
1-Phenyl-1H-pyrazolo[3,4-d]pyrimidin-4-amine	C11 H9 N5	-3.29	211.085	212.092	2.979	2.83811e+06
1-Phenyl-2-butanone	C10 H12 O	1.71	148.089	149.096	25.052	531796
1-Phenyl-4-{1-[2-(trifluoromethyl)benzyl]-3-piperidinyl}piperazine	C23 H28 F3 N3	-4.02	403.222	404.229	9.503	161370
1-phenylcyclohex-1-ene	C12 H14	2.09	158.11	159.117	22.433	638467
1-phenylpropane-1_2-dione	C9 H8 O2	1.76	148.053	149.06	25.579	432813
1-Pyrroline-4-hydroxy-2-carboxylate	C5 H7 N O3	3.17	129.043	147.077	0.898	2.17645e+06
2-((4-Methylphenyl)dithio)ethanamine	C9 H13 N S2	-1.23	199.049	200.056	1.308	598184
2-({[2-(5-Chloro-2-methoxyanilino)ethyl]imino}methyl)-6-methoxyphenol	C17 H19 Cl N2 O3	-6.77	334.106	335.113	16.692	293399
2-({5-[4-(Diethylsulfamoyl)phenyl]-4-ethyl-4H-1,2,4-triazol-3-yl}sulfanyl)-N-(5-ethyl-1,3,4-thiadiazol-2-yl)acetamide	C20 H27 N7 O3 S3	-1.57	509.133	510.14	17.968	205926
2-({9-[(2R,3R,4S,5R)-3,4-Dihydroxy-5-(hydroxymethyl)tetrahydro-2-furanyl]-6-oxo-6,9-dihydro-1H-purin-2-yl}amino)propanoic acid	C13 H17 N5 O7	3.47	355.114	356.121	2.356	2.15122e+06
2-(1,3-Benzodioxol-5-yl)-4,5,6,7-tetramethyl-1H-benzimidazole	C18 H18 N2 O2	3.42	294.138	295.145	19.005	104901
2'-(1,3-Benzothiazol-2-ylamino)-7',8'-dihydro-1'H-spiro[cyclohexane-1,4'-quinazolin]-5'(6'H)-one	C20 H22 N4 O S	-2.21	366.151	367.158	24.853	256642
2-(1H-Benzimidazol-2-yl)ethanamine	C9 H11 N3	1.26	161.095	162.103	1.586	265784
2-(1H-Imidazol-4-yl)ethanol	C5 H8 N2 O	2.37	112.064	96.0447	0.942	1.69724e+07
2-(1-Hydroxycyclohexyl)-1-phenylethanone	C14 H18 O2	3.24	218.131	219.139	17.544	760935
2-(2,3-Dihydro-1,4-benzodioxin-6-yl)-N-(3,5-dimethoxyphenyl)-5-nitro-2H-1,2,3-triazol-4-amine 3-oxide	C18 H17 N5 O7	-0.13	415.113	416.12	6.706	168499
2-(2,5-Dimethyl-1H-pyrrol-1-yl)isoindoline-1,3-dione	C14 H12 N2 O2	-170877	199.064	241.098	10.703	196458
2-(2-Hydroxy-3-propoxypropyl)hexanehydrazide	C12 H26 N2 O3	3.51	246.195	247.202	0.92	745883
2-(2-Hydroxyethyl)-1,3-dioxo-5-isoindolinecarboxylic acid	C11 H9 N O5	2.38	235.049	236.056	13.521	416963
2-(2-Methylphenoxy)ethyl ethylcarbamodithioate	C12 H17 N O S2	0.22	255.075	256.082	4.791	416540
2-(3,3-Dimethyl-2-oxobutyl)-1H-isoindole-1,3(2H)-dione	C14 H15 N O3	3.06	245.106	246.113	6.634	797428
2-(3,4-Dihydroxyphenyl)-5,7-dihydroxy-4-oxo-4H-chromen-3-yl 6-O-β-D-xylopyranosyl-β-D-glucopyranoside	C26 H28 O16	1.86	596.139	597.146	11.161	1.7014e+06
2-(3,4-Dihydroxyphenyl)-5-hydroxy-7-methoxy-4-oxo-4H-chromen-3-yl 2-O-β-D-xylopyranosyl-β-D-glucopyranoside	C27 H30 O16	1.61	610.154	611.162	13.085	317689
2-(3,4-Dihydroxyphenyl)ethyl 3-O-(6-deoxy-β-L-mannopyranosyl)-6-O-[(2E)-3-(3,4-dihydroxyphenyl)-2-propenoyl]-β-D-glucopyranoside	C29 H36 O15	1.78	624.207	642.24	14.186	776369
2-(3,5-Dihydroxy-1,2,4-triazin-6-yl)-N'-[(E)-phenylmethylene]acetohydrazide	C12 H11 N5 O3	-1.29	273.086	274.093	0.952	2.944e+06
2-(4-Benzyl-1-piperazinyl)-4-methyl-6,7-dihydro-5H-cyclopenta[d]pyrimidine	C19 H24 N4	-1.41	308.2	309.207	15.989	359155
2-(4'-Chloro-5-fluoro-3-biphenylyl)propanoic acid	C15 H12 Cl F O2	-2.08	278.05	261.047	0.914	1.27515e+06
2-(4-Chlorophenyl)-5-[(3S)-1-cyclobutyl-3-pyrrolidinyl]-1,3,4-oxadiazole	C16 H18 Cl N3 O	-7.22	303.112	304.119	6.462	154258
2-(4-Cyclohexylphenoxy)-N-(2-propyl-2H-tetrazol-5-yl)acetamide	C18 H25 N5 O2	2.22	343.202	344.209	11.715	114229
2-(4-Methylphenyl)-5-{(3S)-1-[4-(trifluoromethoxy)benzyl]-3-pyrrolidinyl}-1,3,4-oxadiazole	C21 H20 F3 N3 O2	-42238.8	386.122	404.156	9.128	1.21245e+06
2-(4-Morpholinyl)ethyl (4-fluorophenoxy)acetate	C14 H18 F N O4	-0.72	283.122	284.129	22.606	145752
2-(5-tert-butyl-1,3-dithian-2-yl)phenol	C14 H20 O S2	-0.53	268.095	269.103	8.917	160691
2-(6,7-Dimethoxy-3,4-dihydroisoquinolin-1-yl)aniline	C17 H18 N2 O2	-7.97	282.135	346.151	5.417	413483
2-(8-Hydroxy-4a,8-dimethyldecahydro-2-naphthalenyl)acrylic acid	C15 H24 O3	87184.1	274.158	275.165	23.54	289666
2-(Benzotriazol-2-yl)-3-furyl-acrylonitrile	C13 H8 N4 O	-3.5	236.069	269.103	12.017	966721
2-(Bicyclo[2.2.1]hept-2-yl)-1-[(2R)-2-{4-[4-(3-chlorophenyl)-1-piperazinyl]butyl}-1-pyrrolidinyl]ethanone	C27 H40 Cl N3 O	-4.92	457.284	458.291	23.713	58708.3
2-(Carboxycarbonyl)benzoic acid	C9 H6 O5	3.11	194.022	195.029	2.303	584409
2-(Cyclohexylmethylidene)-1,2,3,4-tetrahydronaphthalen-1-one	C17 H20 O	91531.3	262.133	263.14	5.731	2.08769e+06
2-(Decyloxy)ethyl dihydrogen phosphate	C12 H27 O5 P	-1.79	282.159	283.166	5.718	129022
2-(Diethylamino)ethyl 4-{[(2,4,6-trioxotetrahydro-5(2H)-pyrimidinylidene)methyl]amino}benzoate	C18 H22 N4 O5	-0.84	374.159	392.192	12.026	447761
2-(Fluoromethyl)glutamic acid	C6 H10 F N O4	-3.73	179.059	180.066	2.866	1.1269e+06
2-(furan-2-yl)-6-(2S,3S,4-trihydroxybutyl)pyrazine	C12 H14 N2 O4	2.98	250.096	251.103	4.054	785974
2-(pentylthio)-6-benzothiazolamine	C12 H16 N2 S2	-0.13	252.075	253.083	1.209	97710.7
2,15,16-trihydroxy palmitic acid	C16 H32 O5	2.37	304.226	305.233	16.576	401482
2,2'-(Tridecylimino)diethanol	C17 H37 N O2	3.28	287.283	288.291	25.215	3.92059e+06
2,2,6,6-Tetramethyl-1-piperidinol (TEMPO)	C9 H19 N O	2.17	157.147	158.154	23.459	5.20892e+06
2,2'-[(4-Methylphenyl)imino]diethanol	C11 H17 N O2	2.37	195.126	196.134	20.52	757815
2,2-Dimethylpropiophenone	C11 H14 O	2.18	162.105	145.101	9.837	436474
2,2'-ETHYLIDENEBIS(4,6-DI-TERT-BUTYLPHENOL)	C30 H46 O2	2.78	438.351	439.358	23.667	65137
2',3',4',6'-Tetramethoxychalcone	C19 H20 O5	2.62	328.132	311.129	21.377	333339
2,3,4,9-Tetrahydro-1H-beta-carboline-1,3-dicarboxylic acid	C13 H12 N2 O4	3.02	260.08	261.088	7.077	708088
2,3,4,9-Tetrahydro-1H-β-carboline-3-carboxylic acid	C12 H12 N2 O2	3.1	216.091	217.098	6.819	2.18443e+07
2,3-Dicyanospiro[cyclohexane-1,5'-cyclohexano[1,2-e]diazepine]	C16 H20 N4	-2.02	268.168	269.176	22.61	880215
2,3-dihydroxy-N-methoxy-6-propylbenzamide	C11 H15 N O4	3.01	225.101	226.108	7.123	656841
2,3-Dinor-11β-prostaglandin F2α	C18 H30 O5	-55209.2	308.2	309.207	23.028	3.67978e+06
2',3'-O-Isopropylideneadenosine	C13 H17 N5 O4	-1.63	307.128	308.135	1.464	966988
2,4,6-Octatriyn-1-ol	C8 H6 O	2.39	118.042	119.049	7.178	1.85385e+06
2,4,6-Octatriynoic acid	C8 H4 O2	4.04	132.022	165.055	11.029	1.52058e+08
2',4',6'-Trihydroxy-3'-prenyldihydrochalcone	C20 H22 O4	2.16	326.153	327.16	15.472	175366
2,4,6-TRIS(ALLYLOXY)-S-TRIAZINE	C12 H15 N3 O3	-1.12	249.111	250.118	0.905	383603
2,4-Diamino-6-(4-methylphenyl)-1,3,5-triazine	C10 H11 N5	-2.45	201.101	243.135	3.804	508239
2,4-Diaminotoluene	C7 H10 N2	1.03	122.085	123.092	1.311	1.51422e+06
2',4'-Dihydroxy-3,4-dimethoxychalcone	C17 H16 O5	2.87	300.101	301.108	13.866	165688
2',4'-Dihydroxydihydrochalcone	C15 H14 O3	2.36	242.095	243.102	23.842	185556
2,4-Dimethyl-1-vinylbenzene	C10 H12	2.34	132.094	133.101	15.047	3.41553e+06
2,4-Dimethylbenzaldehyde	C9 H10 O	2.3	134.073	135.081	15.05	327539
2,4-heptadienal	C7 H10 O	2.58	110.073	93.0701	23.204	386068
2,5-Anhydro-1-deoxy-1-[(1-hydroxy-2-butanyl)amino]-D-mannitol	C10 H21 N O5	3.07	235.143	236.15	0.934	3.14131e+06
2,5-Dimethyl-2,5-hexandiol	C8 H18 O2	1.76	146.131	147.138	9.8	297933
2,5-Dimethyl-3-hexyne-2,5-diol	C8 H14 O2	2.49	142.1	143.107	3.626	1.22797e+06
2,5-Furandicarboxylic acid	C6 H4 O5	2.54	156.006	139.003	1.212	284637
2,5-undecadienal	C11 H18 O	1.46	166.136	149.133	23.82	501279
2,6-Di(1H-imidazol-1-yl)benzonitrile	C13 H9 N5	-2.18	235.085	236.093	6.637	540075
2,6-Dichloro-4-(trifluoromethyl)nicotinonitrile	C7 H Cl2 F3 N2	-1.85	239.946	240.954	0.788	272046
2,6-Dimethyl-4-nonylphenol	C17 H28 O	2.69	248.215	249.222	26.816	121691
2,6-Dimethylquinoline	C11 H11 N	1.52	157.089	158.097	8.674	114804
2,6-Diphenylbenzoquinone	C18 H12 O2	0.11	260.084	261.091	2.196	144105
2,6-Di-tert-butyl-1,4-benzoquinone	C14 H20 O2	2.3	220.147	221.154	24.763	395636
2,6-di-tert-butyl-4-ethylphenol	C16 H26 O	2.63	234.199	235.206	23.464	1.91534e+06
2,6-Di-tert-butylphenol	C14 H22 O	2.24	206.168	207.175	24.847	322093
2,6-Pyridinecarboxylic acid	C7 H5 N O4	2.44	167.022	168.03	1.76	1.51647e+06
2,7,8-trihydroxy-3-phenyl-1,4-dibenzofurandione	C18 H10 O6	2.59	322.049	323.056	14.815	146138
2,7-Diamino-4-pyridin-3-yl-4H-chromene-3-carbonitrile	C15 H12 N4 O	-2.3	264.101	247.097	11.935	153374
2-[(1,1-Dioxidotetrahydro-3-thiophenyl)(ethyl)amino]-2-oxoethyl (2E)-3-[4-(difluoromethoxy)-3-methoxyphenyl]acrylate	C19 H23 F2 N O7 S	2.44	447.117	448.125	11.295	123332
2-[(1S)-1-Hydroxyethyl]-4(1H)-quinazolinone	C10 H10 N2 O2	2.4	190.075	191.082	11.625	169460
2-[(2,3-Dimethylphenyl)amino]-2-oxoethyl 4-hydroxy-1-[2-(trifluoromethyl)phenyl]-1H-pyrazole-3-carboxylate	C21 H18 F3 N3 O4	-4.76	433.123	434.13	6.355	645942
2-[(2E)-2-Benzylidenehydrazino]-4,6-dimethylpyrimidine	C13 H14 N4	-3.09	226.121	209.118	12.373	669433
2-[(2-Methylimidazo[1,2-a]pyridin-3-yl)carbonyl]hydrazine-1-carboxamide	C10 H11 N5 O2	94314.3	255.075	256.082	1.76	3.39509e+06
2-[(2S,3R,4S,5R)-3,4-Dihydroxy-5-{[(isopropylcarbamoyl)amino]methyl}tetrahydro-2-furanyl]-N-(4-methoxybenzyl)acetamide	C19 H29 N3 O6	13.38	395.211	396.218	22.393	186361
2-[(3,4-Dimethoxyphenyl)amino]-2-oxoethyl 5,6-dihydro-1,4-dioxine-2-carboxylate	C15 H17 N O7	2.67	323.101	324.109	9.224	324450
2-[(3S)-1-(2-Chlorobenzyl)-3-pyrrolidinyl]-5-methyl-1,3,4-oxadiazole	C14 H16 Cl N3 O	-8.03	277.096	278.103	2.441	1.1796e+06
2-[(3S)-1-(2-Methylbenzyl)-3-pyrrolidinyl]-1,3-benzothiazole	C19 H20 N2 S	11	308.138	309.145	2.511	331245
2-[(3S)-1-(3-Methoxybenzyl)-3-pyrrolidinyl]-1,3-benzothiazole	C19 H20 N2 O S	9.95	324.133	325.14	2.907	605376
2-[(3S)-1-Cyclobutyl-3-pyrrolidinyl]-1H-benzimidazole-5-carbonitrile	C16 H18 N4	-2.26	266.153	267.16	21.069	774596
2-[(4-Hydroxyphenyl)amino]-3,7-dihydro-6H-purin-6-one	C11 H9 N5 O2	-3.14	243.075	244.082	1.638	781060
2-[(4-tert-butyl-1,3-thiazol-2-yl)sulfanyl]-N,N-dimethylethanamine	C11 H20 N2 S2	-0.19	244.107	245.114	1.207	1.00087e+06
2-[(6,7-Dimethoxy-4-quinolinyl)methyl]-N-[3-(trifluoromethyl)phenyl]-1,2,3,4-tetrahydro-5-isoquinolinecarboxamide	C29 H26 F3 N3 O3	-4.58	521.19	522.198	6.9	147041
2-[(6-Amino-1-benzyl-2,4-dioxo-1,2,3,4-tetrahydro-5-pyrimidinyl)(2-methoxyethyl)amino]-2-oxoethyl 1H-indol-3-ylacetate	C26 H27 N5 O6	-0.5	505.196	506.203	19.446	5.68182e+06
2-[(6-Amino-1-benzyl-2,4-dioxo-1,2,3,4-tetrahydro-5-pyrimidinyl)(propyl)amino]-2-oxoethyl (2-oxo-1,3-benzoxazol-3(2H)-yl)acetate	C25 H25 N5 O7	-0.71	507.175	508.182	3.667	658554
2-[(6-Amino-9H-purin-9-yl)methoxy]ethyl sulfamate	C8 H12 N6 O4 S	0.32	288.064	289.071	6.31	174822
2-[(Carboxymethyl)sulfanyl]-4-oxo-4-(2,3,4-trimethoxyphenyl)butanoic acid	C15 H18 O8 S	3.19	358.073	359.081	10.838	276223
2-[{[9-Cyclopentyl-2-(4-methoxyphenyl)-6-(4-morpholinyl)-9H-purin-8-yl]methyl}(methyl)amino]-N-hydroxy-5-pyrimidinecarboxamide	C28 H33 N9 O4	-2.18	559.264	560.272	20.961	232436
2-[1-Oxo-1-(2,2,4,6,8-pentamethyl-1(2H)-quinolinyl)-2-propanyl]-1H-isoindole-1,3(2H)-dione	C25 H26 N2 O3	2.41	402.195	403.203	24.104	2.85133e+06
2-[2-(Hexyloxy)ethoxy]ethanol	C10 H22 O3	3.12	190.157	191.165	9.895	242676
2-[2-(Tetradecyloxy)ethoxy]ethanol	C18 H38 O3	3.12	302.283	303.29	28.728	112095
2-[2,2-Bis(phenylsulfanyl)ethyl]cycloheptanone	C21 H24 O S2	0.03	356.127	357.134	15.438	318768
2-[2,5-Dimethoxy-4-(propylsulfanyl)phenyl] ethylamine	C13 H21 N O2 S	-9.49	255.127	256.134	10.732	163021
2-[4-(2,1,3-Benzoxadiazol-5-ylmethyl)-1-(1-isopropyl-4-piperidinyl)-2-piperazinyl]ethanol	C21 H33 N5 O2	-0.19	387.263	388.271	24.347	308224
2-[4-(2-Methoxyphenyl)-1-piperazinyl]-6-methyl-5-propyl-4(1H)-pyrimidinone	C19 H26 N4 O2	-1.56	342.205	325.202	21.006	520775
2-[4-(3-Amino-2-hydroxypropoxy)phenyl]acetamide	C11 H16 N2 O3	3.33	224.117	225.124	2.308	482081
2-[4-(4-Morpholinyl)-3-oxobutyl]-1H-isoindole-1,3(2H)-dione	C16 H18 N2 O4	2.75	302.127	303.135	7.991	2.0617e+06
2-[5-({2-[(4-Isopropylphenyl)amino]-2-oxoethyl}sulfanyl)-3-oxo-2,3-dihydroimidazo[1,2-c]quinazolin-2-yl]-N-(2-phenylethyl)acetamide	C31 H31 N5 O3 S	3.55	553.217	554.224	11.292	116057
2_2'-Iminodipropanoate	C6 H11 N O4	2.91	161.069	162.077	1.211	3.4759e+06
2_3_4_5-Tetrahydrodipicolinate	C7 H9 N O4	3.72	171.054	213.088	1.507	2.25399e+06
2_3'_4_6-Tetrahydroxybenzophenone	C13 H10 O5	2.62	246.053	247.061	12.644	1.41048e+06
2_3_5-Trihydroxytoluene	C7 H8 O3	2.33	140.048	141.055	10.41	342394
2_3-Dihydro-2_3-dihydroxybenzoate	C7 H8 O4	2.6	156.043	330.119	1.222	169089
2_3-Dimethylmaleate	C6 H8 O4	2.78	144.043	145.05	1.362	2.37795e+07
2'_4'-Dihydroxyacetophenone	C8 H8 O3	2.55	152.048	153.055	6.171	634475
2_5-Dihydroxybenzaldehyde	C7 H6 O3	3	138.032	156.066	2.112	2.62565e+06
2_6-Diaminoheptanedioicacid	C7 H14 N2 O4	3.07	190.096	191.103	1.079	119292
2_6-Dihydroxypseudooxynicotine	C10 H14 N2 O3	3.68	210.101	243.135	3.201	441072
2-{[(Diphenylmethyl)sulfinyl]methyl}thiophene	C18 H16 O S2	0.15	312.064	295.061	17.969	185967
2-{[3-(1-Azepanylsulfonyl)-4-methylphenyl]amino}-2-oxoethyl 5-nitro-2-furoate	C20 H23 N3 O8 S	4.33	465.123	466.13	27.981	637628
2-{[5-(1,3-Benzodioxol-5-yl)-1,2-oxazol-3-yl]methoxy}-N-(1-methoxy-2-propanyl)acetamide	C17 H20 N2 O6	2.52	348.133	349.14	8.901	577648
2-{2-[(6-Amino-1-benzyl-2,4-dioxo-1,2,3,4-tetrahydro-5-pyrimidinyl)(isobutyl)amino]-2-oxoethyl} 4-ethyl 3,5-dimethyl-1H-pyrrole-2,4-dicarboxylate	C27 H33 N5 O7	-0.41	539.238	540.245	9.094	396064
2-{2-[4-(3,4,5-Trimethoxybenzyl)-1-piperazinyl]ethoxy}ethanol	C18 H30 N2 O5	2.75	354.216	355.224	6.649	330977
2-{2-[5-(Ethoxycarbonyl)-2-morpholinoanilino]-2-oxoethoxy}acetic acid	C17 H22 N2 O7	3.8	366.144	367.151	5.03	683883
2-{2-Oxo-2-[4-(1H-pyrrol-1-yl)piperidino]ethoxy}acetic acid	C13 H18 N2 O4	3.24	266.128	267.135	6.922	431793
2-{4-[(5-Cyclohexyl-1H-pyrazol-4-yl)methyl]-1-(3-methylbutyl)-2-piperazinyl}ethanol	C21 H38 N4 O	-1.63	362.304	363.311	20.576	77857.6
2-{4-[2-(Trifluoromethyl)benzyl]-1-piperazinyl}-1,3-thiazole-5-carboxamide	C16 H17 F3 N4 O S	-3.18	370.106	403.14	15.137	685332
2-{4-[3-(5-Fluoro-1H-indol-3-yl)propyl]piperazino}-N-phenylacetamide fumarate	C23 H27 F N4 O	-13.97	394.211	395.219	8.325	1.38391e+06
2-{5-[(2S)-1-(3,4-Difluorobenzyl)-2-pyrrolidinyl]-1,2,4-oxadiazol-3-yl}-5-fluoropyridine	C18 H15 F3 N4 O	61053.1	382.106	383.113	19.202	523023
2-{5-[(2S)-2-Amino-3-phenylpropoxy]-3-(3-methyl-1H-indazol-5-yl)-2-pyridinyl}-4,6-difluorophenol	C28 H24 F2 N4 O2	-1.89	486.186	487.193	8.582	621489
25-hydroxy-16,17,23,24-tetradehydrovitamin D3 / 25-hydroxy-16,17,23,24-tetradehydrocholecalciferol	C27 H40 O2	3.42	396.304	397.311	22.612	44842.3
2-Acetamido-1,3,4-tri-O-acetyl-6-O-butyryl-2-deoxy-D-mannopyranose	C18 H27 N O10	2.86	417.165	418.172	9.019	996564
2-Acetamido-2-deoxyhexitol	C8 H17 N O6	4	223.106	262.07	0.857	5.48635e+06
2-Acetamidophenol	C8 H9 N O2	3.08	151.064	303.135	7.356	1.72513e+06
2-Amino-1,3,4-octadecanetriol	C18 H39 N O3	2.09	317.294	318.301	24.747	413265
2-amino-2,3,7-trideoxy-D-lyxo-hept-6-ulosonic acid	C7 H13 N O5	2.71	191.08	174.076	1.429	1.13872e+06
2-amino-3-quinoxalinecarbonitrile-1,4-dioxide	C9 H6 N4 O2	-4.01	202.048	203.056	2.145	321478
2-Amino-4,6-di(1-piperidinyl)-5-pyrimidinecarbaldehyde	C15 H23 N5 O	-1.72	289.19	272.186	12.848	116466
2-AMINO-4,6-DINITROTOLUENE	C7 H7 N3 O4	4.04	197.044	395.096	0.856	6.00255e+06
2-Amino-4-[4-methoxy-3-(4-nitro-pyrazol-1-ylmethyl)-phenyl]-5-oxo-5,6,7,8-tetrahydro-4H-chromene-3-carbonitrile	C21 H19 N5 O5	-1.21	421.138	422.145	21.51	299543
2-Amino-4-methyl-N-phenyl-5-pyrimidinecarboxamide	C12 H12 N4 O	-3.1	228.1	229.108	6.852	378720
2-Amino-5,6,7,8-tetrahydro-4(1H)-quinazolinone	C8 H11 N3 O	3.26	165.091	166.098	28.166	6.32083e+06
2-Amino-7-decyl-9-[(4xi)-D-erythro-pentofuranosyl]-7,9-dihydro-1H-purine-6,8-dione	C20 H33 N5 O6	-1.38	439.242	440.25	17.219	5.36519e+06
2-amino-8-oxo-9,10-epoxy-decanoic acid	C10 H17 N O4	3.35	215.116	216.124	0.939	4.67546e+06
2-Aminomuconate	C6 H7 N O4	2.21	157.038	140.035	1.279	8.93695e+06
2-Aminomuconatesemialdehyde	C6 H7 N O3	2.57	141.043	142.05	1.208	751625
2-Aminooctadec-4-yne-1,3-diol	C18 H35 N O2	2.79	297.268	298.275	26.923	1.08036e+06
2-Anisidine	C7 H9 N O	3.53	123.069	124.076	0.948	473515
2-Benzimidazolemethanol	C8 H8 N2 O	2.36	148.064	149.071	1.273	874471
2-benzylidenehydrazine-1-carboximidamide	C8 H10 N4	3.58	162.091	163.098	29.916	1.52768e+06
2-Carboxy-2_3-dihydro-5_6-dihydroxyindole	C9 H9 N O4	3.21	195.054	196.061	1.206	2.47386e+06
2-Chloro-1,3,2-oxazaphospholidine	C2 H5 Cl N O P	-2.46	124.979	125.987	0.803	3.08387e+06
2-Chloro-N-{2-[(4-methylphenyl)thio]pyridin-3-yl}benzamide	C19 H15 Cl N2 O S	12.62	354.064	355.071	27.026	336746
2-coumarate	C9 H8 O3	2.03	164.048	147.044	6.567	1.83542e+06
2-Decene-4,6-diynoic acid, methyl ester, (E)-	C11 H12 O2	2.05	176.084	177.091	9.745	1.86729e+06
2-Deoxypentose	C5 H10 O4	6.2	134.059	307.08	0.941	1.09559e+06
2-Diethylaminoethyl methacrylate	C10 H19 N O2	2.61	185.142	186.149	3.421	5.19818e+06
2E,4E,8Z,10E-dodecatetraenoic acid	C12 H16 O2	2.27	192.115	193.123	26.153	950855
2E,4E-undecadienoic acid	C11 H18 O2	1.83	182.131	183.138	13.947	478275
2-Ethyl-2-oxazoline	C5 H9 N O	3.38	99.0687	100.076	2.044	6.67108e+06
2-Ethyl-5-methylhexyl benzoate	C16 H24 O2	2.95	248.178	249.186	24.932	93335
2-Fluoro-5-{[(2-methoxyethyl)carbamoyl]amino}benzamide	C11 H14 F N3 O3	-1.69	255.101	256.109	21.847	250146
2-Fluoro-5-methoxytyrosine	C10 H12 F N O4	-3.65	229.074	230.082	13.991	1.11176e+06
2-Furonitrile	C5 H3 N O	3.43	93.0218	135.056	5.732	254374
2-Hexadecylpyridine	C21 H37 N	3.18	303.294	304.301	27.65	706664
2-Hydrazino-6H-spiro[benzo[h]quinazoline-5,1'-cyclopentan]-4-amine	C16 H19 N5	-2.7	281.163	282.171	16.637	249271
2-hydroxy pelargonic acid	C9 H18 O3	2.29	174.126	175.133	25.419	96984.4
2-Hydroxy-1H-pyrrolo[3,2-b]pyridine-3-carbonitrile	C8 H5 N3 O	2.81	159.044	192.077	4.672	8.46443e+06
2-Hydroxy-2_4-pentadienoate	C5 H6 O3	2.14	114.032	115.039	1.78	1.64728e+06
2-Hydroxy2-methylbutyricacid	C5 H10 O3	3.9	118.063	119.07	1.781	69900.6
2-Hydroxy-3-(4-hydroxyphenyl)propenoate	C9 H8 O4	2.34	180.043	181.05	6.683	5.42356e+06
2-Hydroxy-4'-(2-hydroxyethoxy)-2-methylpropiophenone	C12 H16 O4	4.23	224.106	225.113	10.877	367798
2-hydroxy-5-methoxy-6-(3-methylbut-3-en-1-ynyl)benzylalcohol	C13 H14 O3	2.48	218.095	219.102	13.805	628811
2-Hydroxyhepta-2_4-dienedioate	C7 H8 O5	3.59	172.038	214.072	1.644	1.30556e+06
2-hydroxy-heptadecanoic acid	C17 H34 O3	2.83	286.252	287.259	24.406	102178
2-Hydroxyphenethylamine	C8 H11 N O	2.07	137.084	138.092	11.557	367579
2-Hydroxyphenylalanine	C9 H11 N O3	2.74	181.074	182.082	11.198	1.52405e+06
2-Hydroxyquinoline	C9 H7 N O	1.91	145.053	146.06	8.973	2.05393e+06
2-Imino-1-isobutyl-5-oxo-1,5-dihydro-2H-dipyrido[1,2-a:2,3-d]pyrimidine-3-carbonitrile	C16 H15 N5 O	-1.31	293.127	294.135	4.141	720372
2-Isopropyl-6-methyl-4-pyrimidinol	C8 H12 N2 O	2.07	152.095	153.103	4.32	317044
2-Isopropylnaphthalene	C13 H14	1.13	170.11	171.117	14.891	178528
2-Methoxy-N-[(3S,3aS,8S,9S,9aS,9bS)-3,5a,9-trimethyl-2-oxododecahydronaphtho[1,2-b]furan-8-yl]acetamide	C18 H29 N O4	68021.2	345.195	346.202	13.021	471300
2'-Methyl-2',3'-dihydro-1'H,3H-1,2'-biinden-1'-one	C19 H16 O	-2.74	260.119	261.127	5.422	107074
2-methyl-2-dodecenoic acid	C13 H24 O2	1.51	212.178	213.185	13.634	664761
2-Methyl-2-propanyl (3S)-3-{[2-(2,3-dihydro-1,4-benzodioxin-6-ylamino)-2-oxoethyl]carbamoyl}-3,4-dihydro-2(1H)-isoquinolinecarboxylate	C25 H29 N3 O6	1.33	467.206	468.214	13.594	58886.6
2-Methyl-2-propanyl 3-[(E)-(2-furoylhydrazono)methyl]-1H-indole-1-carboxylate	C19 H19 N3 O4	3.12	353.139	354.146	10.243	183707
2-Methyl-2-propanyl D-phenylalanyl-D-alpha-aspartyl-D-phenylalanyl-N-methyl-D-tryptophanate	C38 H45 N5 O7	2.41	683.334	684.341	20.464	1.56516e+06
2-Methyl-5-(2-thienyl)-1-(2,6,6-trimethylcyclohex-2-enyl)penta-1,4-dien-3-one	C19 H24 O S	10.32	300.158	301.165	13.782	8.0585e+06
2-Methyl-6-(4-piperidinyl)-N-[2-(tetrahydro-1H-pyrrolizin-7a(5H)-yl)ethyl]-4-pyrimidinamine	C19 H31 N5	-1.09	329.258	330.265	17.899	115361
2-Methyl-6-nitro-2,3-dihydro-imidazo[2,1-b]oxazole	C6 H7 N3 O3	2.06	169.049	170.056	25.111	125801
2-methylfervenulone	C8 H9 N5 O3	3.51	223.071	224.079	1.455	3.6131e+06
2-Methylhippuricacid	C10 H11 N O3	2.41	193.074	194.082	8.488	3.6645e+06
2-Methyl-N-{1-methyl-2-[2-(4-methyl-1-piperazinyl)ethyl]-1H-benzimidazol-5-yl}propanamide	C19 H29 N5 O	-0.83	343.237	344.244	18.064	131028
2-Methylnicotinamide	C7 H8 N2 O	2.99	136.064	154.098	1.209	1.23604e+06
2-MethylpropanalO-methyloxime	C5 H11 N O	2.48	101.084	102.092	3.411	363257
2-Methylpropanaloxime	C4 H9 N O	3.22	87.0687	70.0654	0.907	1.597e+07
2-Morpholino-5-(1H-pyrrol-1-yl)benzoic acid	C15 H16 N2 O3	3.64	272.117	273.124	8.691	719454
2-Morpholino-5-[({1-[4-(trifluoromethyl)-2-pyrimidinyl]-4-piperidinyl}carbonyl)amino]benzoic acid	C22 H24 F3 N5 O4	4.24	479.18	480.187	2.904	1.95779e+06
2-Naphthylamine	C10 H9 N	2.09	143.074	144.081	5.748	797717
2-Nitro-5-thiocyanatobenzoate	C8 H3 N2 O4 S	5.22	222.983	223.99	0.79	1.52144e+07
2-Oxindole	C8 H7 N O	2.27	133.053	166.087	8.488	1.14593e+06
2-Oxo-delta3-4_5_5-trimethylcyclopentenylacetate	C10 H14 O3	2.54	182.095	183.102	5.654	3.41134e+06
2-Oxooctadecanoicacid	C18 H34 O3	2.49	298.252	299.259	24.983	370819
2-Oxophytanate	C20 H38 O3	2.05	326.283	327.29	20.57	102678
2-Oxovalericacid	C5 H8 O3	2.35	116.048	117.055	1.654	2.7807e+06
2-Phenyl-5-(trifluoromethyl)-2,3-dihydro-1H-pyrazol-3-one	C10 H7 F3 N2 O	13.09	228.054	229.061	15.663	401246
2-Phenylaminopyridine	C11 H10 N2	2.24	170.085	171.092	6.858	313750
2-Phenylethanol	C8 H10 O	1.5	122.073	105.07	8.216	297012
2-Phenylethyl 3-O-(4-carboxy-3-hydroxy-3-methylbutanoyl)-β-D-glucopyranoside	C20 H28 O10	39768.2	445.196	446.203	15.322	1.34422e+06
2-Propenoic acid, 2-phenoxyethyl ester	C11 H12 O3	2.15	192.079	193.086	14.86	562590
2-p-Tolyl-2H-benzotriazol-5-ylamine	C13 H12 N4	-2.49	224.106	257.139	7.928	675294
2-Pyridinyl	C5 H4 N	0.32	78.0344	101.024	1.356	293522
2-Pyridylacetic acid	C7 H7 N O2	2.39	137.048	138.055	4.621	2.38207e+06
2-pyruvylaminobenzamide	C10 H10 N2 O3	2.73	206.07	207.077	2.76	642780
2R-amino-4S-hydroxy-5-hexynoic acid	C6 H9 N O3	3.21	143.059	144.066	1.531	2.46177e+07
2R-aminohexadecanoic acid	C16 H33 N O2	2.99	271.252	272.259	24.911	156082
2-Succinylbenzoate	C11 H10 O5	3.04	222.054	223.061	10.751	690195
2-tert-Butyl-4-methoxyphenol	C11 H16 O2	3.71	180.116	213.149	23.211	6.24665e+06
2-tert-butyl-5-[N-(1-hydroxy-2-methylpropan-2-yl)glycyl-(4S)-4-fluoro-L-prolyl]-1,3,4-oxadiazole	C17 H27 F N4 O4	-3.39	370.2	371.208	15.048	1.19845e+06
2-tridecene-4,7-diynal	C13 H16 O	1.56	188.12	189.128	13.868	815228
3-((1-Methyl-1H-pyrazolo[3,4-d]pyrimidin-4-yl)amino)benzoic acid	C13 H11 N5 O2	-1.62	269.091	270.098	4.092	589278
3-((4-Nitrobenzylidene)amino)-2-phenylquinazolin-4(3H)-one	C21 H14 N4 O3	-0.68	370.106	371.114	12.147	1.43824e+06
3-({1-[(2R)-3,3,3-Trifluoro-2-hydroxypropyl]-3-[3-(trifluoromethoxy)phenyl]-2,3-dihydro-1H-indol-3-yl}methyl)benzonitrile	C26 H20 F6 N2 O2	1.09	506.143	507.151	22.198	463376
3-(1H-Indazol-4-yl)-7-{4-[(1S,4S)-5-methyl-2,5-diazabicyclo[2.2.1]hept-2-yl]-1-naphthyl}-2-(4-pyridinyl)pyrazolo[1,5-a]pyrimidine	C34 H28 N8	0.46	548.244	549.251	27.896	56462
3-(1H-Tetrazol-1-yl)benzoic acid	C8 H6 N4 O2	-3.44	190.048	208.082	1.594	751822
3-(1-hydroxyethyl)-2,3,6,7,8,8a-hexahydropyrrolo[1,2-a]pyrazine-1,4-dione	C9 H14 N2 O3	3.03	198.101	199.108	1.65	1.23689e+07
3-(2,6-Dihydroxycyclohexyl)-1-(2-fluoroethyl)-1-nitrosourea	C9 H16 F N3 O4	-1.57	249.112	250.119	25.114	1.41976e+06
3-(2,6-Dioxocyclohexyl)propanenitrile	C9 H11 N O2	2.42	165.079	166.087	4.146	970995
3-(2-Chloro-5-fluoro-pyrimidin-4-yloxy)-4-methoxy-benzaldehyde	C12 H8 Cl F N2 O3	-3.39	282.02	283.027	0.788	1.0343e+06
3-(2-Hydroxyethyl)indole	C10 H11 N O	1.6	161.084	162.092	18.904	243505
3-(2-Pyridyl)-1,2,3-triazolo[1,5-a]pyridine	C11 H8 N4	-3.58	196.074	229.108	8.637	1.63727e+06
3-(3,4-Difluorophenyl)-2-phenyl-2,3-dihydro-1-benzofuran	C20 H14 F2 O	1.2	308.102	309.109	7.252	58733.9
3-(3,5-di-tert-butyl-4-hydroxyphenyl)propanoic acid	C17 H26 O3	2.2	278.189	279.196	24.667	443695
3-(3_4-Dihydroxypyridin-1-yl)-L-alanine	C8 H12 N2 O4	3.15	200.08	233.114	0.941	899657
3-(3'-hydroxydecanoyloxy)tetradenenoic acid	C24 H46 O5	1.17	414.335	415.342	28.911	177424
3-(3-methylfuran-2,5-diyl)-dipropionic acid	C11 H14 O5	2.36	226.085	227.092	8.215	4.00569e+06
3-(4-(TRIFLUOROMETHYL)PHENYL)PYRIDO[3,4-E][1,2,4]TRIAZINE	C13 H7 F3 N4	-0.61	276.062	277.069	0.948	669720
3-(4-Butylphenyl)-4-(4-fluorophenyl)-1,3-oxazol-2(3H)-one	C19 H18 F N O2	18.87	311.138	312.145	1.63	1.17597e+06
3-(4-Fluorobenzyl)-2-(3-pyridyl)-1,3-thiazolan-4-one	C15 H13 F N2 O S	19.38	288.079	289.086	7.903	901696
3-(4-Hydroxy-5-oxo-3-phenyl-2,5-dihydro-2-furanyl)propanoic acid	C13 H12 O5	2.56	248.069	249.076	15.421	3.55046e+06
3-(4-Methoxyphenyl)-5-[(4-nitrophenoxy)methyl]-4,5-dihydroisoxazole	C17 H16 N2 O5	2.67	328.107	329.114	13.188	265303
3-(4-Methoxyphenyl)-N-(1-naphthyl)-3-(propylamino)-2-propenethioamide	C23 H24 N2 O S	9.66	376.165	377.172	3.397	249963
3-(Acetylamino)-5-ethyl-1-adamantanecarboxylic acid	C15 H23 N O3	-154717	224.142	266.176	7.977	172939
3-(Adamantan-1-yl)-3-(2-methyl-2-propanyl)dithiirane	C15 H24 S2	0.46	268.132	269.139	22.406	137681
3-(Fluoromethyl)-2-pentyl-2-cyclopenten-1-one	C11 H17 F O	-3.14	184.126	185.133	5.725	170976
3-(Octyloxy)-4-(trimethylammonio)butanoate	C15 H31 N O3	2.57	273.231	274.238	20.201	231143
3,3'-(3,4-Dinitro-1,2-phenylene)bis[N-(2,4-dimethoxyphenyl)-2-oxopropanamide]	C28 H26 N4 O12	-0.52	610.154	611.162	12.089	1.36442e+07
3,3',3'',3'''-(1,4-Butanediyldinitrilo)tetrapropanoic acid	C16 H28 N2 O8	3.47	376.186	377.193	1.799	790801
3,3,3-Trifluoropropyl	C3 H5 F3	4.46	98.0348	140.068	0.877	549057
3,3,5-Trimethylcyclohexyl 1-piperidinylacetate	C16 H29 N O2	2.65	267.221	268.228	25.492	137043
3,3'-[7,12-Bis(carboxymethyl)-3,7,12,17-tetramethyl-8,13-dioxo-7,8,12,13-tetrahydroporphyrin-2,18-diyl]dipropanoic acid	C34 H34 N4 O10	0.51	658.228	659.235	19.504	193735
3,3-Diethyl 1-methyl 6-amino-6-oxo-1,3,3-hexanetricarboxylate	C14 H23 N O7	2.97	317.148	318.156	4.193	1.74498e+06
3,4,7,11-Tetramethyl-6E,10Z-tridecadienal	C17 H30 O	2.42	250.23	251.238	24.409	56478.8
3,4,7-Trihydroxy-5-methoxy-8-prenylflavan 7-O-beta-D-glucopyranoside	C27 H34 O11	1.87	534.211	552.245	17.888	484810
3,4-decadiene-6,8-diyn-1-ol	C10 H10 O	2.54	146.074	179.107	9.837	403515
3,4-Diaminopyridine	C5 H7 N3	1.37	109.064	110.072	0.954	624221
3,4-Dihydrocadalene	C15 H20	2.8	200.157	201.164	25.164	290149
3',4'-Dihydroxyphenylacetone	C9 H10 O3	2.44	166.063	167.071	9.536	1.83526e+06
3,4-Dihydroxyphenylpropionic acid	C9 H10 O4	-98925.9	164.048	165.055	10.627	9.3875e+07
3',4'-Dimethoxyacetophenone	C10 H12 O3	2.04	180.079	181.086	9.172	535276
3,4-Dimethoxycinnamic acid	C11 H12 O4	2.52	208.074	209.081	14.574	1.11617e+06
3,4-Dimethoxymethcathinone	C12 H17 N O3	3.25	223.122	224.129	2.308	3.64686e+06
3,4-Dimethoxy-α-pyrrolidinopentiophenone	C17 H25 N O3	2.57	291.184	292.191	15.157	356129
3,4-dimethyl-5-carboxybutyl-2-furanpentanoic acid	C16 H24 O5	1.41	296.163	297.17	11.369	759423
3,4-dimethyl-5-carboxyethyl-2-furanacrylic acid	C12 H14 O5	2.54	238.085	239.092	8.611	640010
3,4-dimethylbenzyl alcohol	C9 H12 O	2.3	136.089	137.096	15.046	2.20286e+06
3,4-Dioxo-1,5-cyclohexadiene-1-carboxylic acid	C7 H4 O4	2.6	152.011	153.019	1.646	908911
3,4-MDPA	C13 H19 N O2	3.08	221.142	222.15	5.547	249682
3',4'-Methylenedioxy-2,4,6,beta-tetramethoxychalcone	C20 H20 O7	2.28	372.122	373.129	16.707	313780
3,5,12-Trihydroxy-3-(N-hydroxyethanimidoyl)-10-methoxy-6,11-dioxo-1,2,3,4,6,11-hexahydro-1-tetracenyl 3-amino-2,3,6-trideoxyhexopyranoside	C27 H30 N2 O10	1.7	542.191	543.198	17.696	301636
3',5,7-Trihydroxy-4'-methoxyflavanone	C16 H14 O6	2.49	302.08	303.087	15.134	803944
3,5,7-Trimethyl-2E,4E,6E,8E-decatetraene	C13 H20	1.24	176.157	177.164	13.717	462287
3,5a,9-Trimethyl-2,3,3a,4,5,5a,8,9b-octahydronaphtho[1,2-b]furan-2,8-dione	C15 H18 O3	3.05	246.126	247.134	21.745	840254
3,5-Dihydroxy-2-(4-hydroxyphenyl)-3,4-dihydro-2H-chromen-7-yl pentofuranoside	C20 H22 O9	-44345	388.117	389.124	11.874	2.15615e+06
3,5-Dihydroxy-2-(4-hydroxyphenyl)-4-oxo-3,4-dihydro-2H-chromen-7-yl hexopyranoside	C21 H22 O11	2.14	450.117	451.124	12.39	795613
3,5-Dihydroxy-2-naphthoic acid	C11 H8 O4	3	204.043	205.05	8.43	1.77043e+06
3,5-Dimethoxyaniline	C8 H11 N O2	2.21	153.079	154.087	8.012	638597
3,5-Dimethylpyrazol-1-ide	C5 H7 N2	4.09	95.0613	96.0686	29.916	1.42389e+06
3,5-di-tert-Butyl-4-hydroxybenzaldehyde	C15 H22 O2	3.3	234.163	235.17	26.402	455228
3,5-di-tert-Butyl-4-hydroxybenzoic acid	C15 H22 O3	2.86	250.158	251.165	20.327	814628
3,5-DITHIA-1,7-HEPTANEDIOL	C5 H12 O2 S2	-1.05	168.028	169.035	27.024	88165.4
3,6-Bis(1-methyl-1H-pyrazol-4-yl)-5-(3-piperidinyl)pyrazolo[1,5-a]pyrimidin-7-amine	C19 H23 N9	-4.81	377.206	378.213	17.188	130811
3,6-Diphenyl-1,2-cyclohexanediol	C18 H20 O2	-67179.1	250.132	251.14	7.766	327097
3,7,11,15-Tetramethyl-6,10,14-hexadecatrien-1-ol	C20 H36 O	2.86	292.277	293.285	21.608	151118
3,7-Diacetyl-1,3,5,7-tetraazabicyclo(3.3.1)nonane	C9 H16 N4 O2	3.19	212.128	254.162	1.474	2.63704e+06
3,7-Dimethyl-8,11-dioxo-2E,6E,9E-dodecatrienal	C14 H18 O3	2.81	234.126	235.134	14.993	696801
3,8-Dimethyl-7,8,9,10-tetrahydro-6-thia-1,2,3a,5-tetraaza-cyclopenta[c]fluorene	C13 H14 N4 S	-14.65	258.09	259.097	19.73	187864
3-[(5-{[Benzyl(methyl)amino]methyl}-1,2-oxazol-3-yl)methyl]-N-[4-(trifluoromethoxy)benzyl]-3-oxetanamine	C24 H26 F3 N3 O3	-3.47	461.191	462.198	2.764	2.05843e+06
3-[(N-{5-[(Benzylcarbamoyl)amino]-2-furoyl}glycyl)amino]-N-[(benzyloxy)carbonyl]-L-alanine	C26 H27 N5 O8	0.22	537.186	538.193	5.694	3.27292e+06
3-[1-(2-Carboxyethyl)-1H-benzo[d]imidazol-2-yl]propanoic acid	C13 H14 N2 O4	3.02	262.096	263.103	6.854	367360
3-[2-(3-Hydroxyphenyl)ethyl]-5-methoxyphenol	C15 H16 O3	3.55	244.111	245.118	22.285	4.59823e+06
3-[4-(2-Pyridinyl)-1-piperazinyl]-1H-1,2,4-triazol-5-amine	C11 H15 N7	-0.41	245.139	246.146	0.943	227994
3-[6-(Dimethylamino)-4-methyl-3-pyridinyl]-2,5-dimethyl-N-(5-methyl-2-hexanyl)pyrazolo[1,5-a]pyrimidin-7-amine	C23 H34 N6	-0.68	394.284	395.291	26.792	44007.1
3-[Hydroxy(phenyl)methyl]-4-[(1-methyl-1H-imidazol-5-yl)methyl]tetrahydrofuran-2-one	C16 H18 N2 O3	3.33	286.133	287.14	9.226	1.53382e+06
3_4'_5-Trihydroxystilbene	C14 H12 O3	2.75	228.079	229.087	24.37	91913.6
3_4-Dihydroxy-L-phenylalanine(L-Dopa)	C9 H11 N O4	3.49	197.069	230.103	1.019	1.80139e+06
3_4-Dihydroxymandelaldehyde	C8 H8 O4	2.07	168.043	151.039	10.377	4.13689e+06
3_5-Dihydroxy-phenylglycine	C8 H9 N O4	3	183.054	216.087	2.843	3.92547e+06
3_6-Nonadienal	C9 H14 O	1.85	138.105	121.101	15.567	338216
3-{[(2,6-Dimethylpyrimidin-4-yl)amino]methylidene}-1-methyl-1,2,3,4-tetrahydro-2λ6,1-benzothiazine-2,2,4-trione	C16 H16 N4 O3 S	-11.07	344.091	345.098	24.86	3.23677e+06
3-{[3-O-(β-D-Glucopyranosyl)-α-L-arabinofuranosyl]oxy}-5-hydroxy-2-(4-hydroxyphenyl)-4-oxo-4H-chromen-7-yl 6-deoxy-α-L-mannopyranoside	C32 H38 O19	1.77	726.202	727.209	12.279	156295
3-{5-Methoxy-2-[4-(methylsulfanyl)phenyl]-1-benzothiophen-3-yl}-2-propyn-1-ol	C19 H16 O2 S2	-0.3	340.059	341.066	17.607	161685
3097-C2	C13 H17 N O4	3.57	251.117	252.124	1.668	4.20481e+06
3-Amino-2-naphthoic acid	C11 H9 N O2	2.08	187.064	188.071	7.082	862855
3-Benzyl-3,6-dihydro-[1,2,3]triazolo[4,5-d]pyrimidin-7-one	C11 H9 N5 O	-2.45	227.08	228.087	1.283	1.05049e+06
3beta-Acetoxy-4-oplopanone	C17 H28 O4	2.85	296.2	279.196	25.314	7.48206e+06
3-Buten-2-one	C4 H6 O	4.04	70.0422	158.118	1.009	293745
3-carboxy-4-methyl-5-(1-hydroxypropyl)-2-furanpropionic acid	C12 H16 O6	3.2	256.096	257.103	8.608	7.45269e+06
3-carboxy-4-methyl-5-(4-hydroxypentyl)-2-furanpropanoic acid	C14 H20 O6	3.56	284.127	285.134	10.244	478456
3-carboxy-4-methyl-5-propyl-2-furanpropanoic acid	C12 H16 O5	3.2	240.101	241.108	9.741	7.58911e+06
3-Dehydrocarnitine	C7 H13 N O3	2.78	159.09	160.097	4.237	1.0731e+06
3-Dehydroxycarnitine	C7 H15 N O2	2.09	145.111	146.118	2.087	477124
3E,7-Dimethyl-1,3,6-octatriene	C10 H18	1.47	138.141	139.148	25.047	130086
3-Fluoro-2,2-dimethoxypropyl benzoate	C12 H15 F O4	-1.38	242.095	243.102	21.737	1.41175e+06
3-Fluoro-4-[1-hydroxy-2-(isopropylamino)ethyl]-1,2-benzenediol	C11 H16 F N O3	-2.13	229.111	230.118	20.581	119117
3-Fluoro-N-{[(1S,4S,6S)-6-isopropyl-3-methyl-4-{2-oxo-2-[(3-pyridinylmethyl)amino]ethyl}-2-cyclohexen-1-yl]methyl}benzamide	C26 H32 F N3 O2	86811.7	475.206	476.213	6.703	3.51717e+06
3-Hydroxy-2,3-dihydropyrrolo[2,1-b]quinazolin-9(1H)-one	C11 H10 N2 O2	-89117.4	184.066	185.073	24.365	1.06812e+06
3-hydroxy-2-methoxy-5-methylpyridin-2(1H)-one	C7 H9 N O3	2.78	155.059	188.092	1.452	2.61952e+06
3-Hydroxy-2-methylpyridine	C6 H7 N O	2.78	109.053	110.06	1.209	3.16133e+06
3-hydroxy-2-N-iso-butyryl-anthranilamide	C11 H14 N2 O3	2.82	222.101	223.108	1.76	3.22679e+06
3-Hydroxy-3,5,5-trimethyl-4-(3-oxo-1-buten-1-ylidene)cyclohexyl β-D-glucopyranoside	C19 H30 O8	2.48	386.195	404.229	8.373	1.67492e+06
3-Hydroxy-4-methylanthranilate	C8 H9 N O3	2.52	167.059	185.093	1.333	3.43262e+06
3-Hydroxy-5-(hydroxymethyl)-2-methylisonicotinaldehyde oxime	C8 H10 N2 O3	3.78	182.07	183.077	2.221	975569
3'-hydroxyacetophenone;3-ACETYLPHENOL	C8 H8 O2	1.81	136.053	137.06	1.261	2.29951e+06
3-Hydroxyaminophenol	C6 H7 N O2	2.62	125.048	126.055	1.824	2.53026e+07
3-hydroxy-cis-5-octenoylcarnitine	C15 H27 N O5	2.22	301.19	302.197	14.326	621438
3-hydroxy-dodecanedioic acid	C12 H22 O5	2.68	246.147	229.144	17.659	127051
3-Hydroxy-L-proline	C5 H9 N O3	137427	149.069	132.066	0.907	1.94434e+06
3-hydroxy-N-(1-hydroxy-3-methylpentan-2-yl)-5-oxohexanamide	C12 H23 N O4	2.98	245.163	246.171	19.318	228167
3-Indolebutyricacid	C12 H13 N O2	3	203.095	236.129	19.912	316983
3-Indolepropionicacid	C11 H11 N O2	2.46	189.079	222.113	16.12	825626
3-Methoxy prostaglandin F1α	C21 H38 O6	-46625.1	368.257	369.264	26.07	246844
3-Methoxy-1-(4-methoxy-1-benzofuran-5-yl)-3-phenyl-1-propanone	C19 H18 O4	-10.16	310.117	311.125	2.585	557890
3-Methoxy-4-(3-methyl-2-buten-1-yl)-5-[(E)-2-phenylvinyl]phenol	C20 H22 O2	-10.39	294.159	295.166	7.244	416656
3-Methoxy-4-hydroxyphenylethyleneglycol	C9 H12 O4	2.3	184.074	185.081	7.95	445316
3-Methoxy-5,7,3',4'-tetrahydroxy-flavone	C16 H12 O7	2.62	316.059	317.066	18.374	248274
3-Methoxycinnamic acid	C10 H10 O3	-101144	160.053	161.06	6.693	1.26683e+06
3-Methoxyflavone	C16 H12 O3	87213.2	274.063	275.07	7.073	473458
3-Methoxytyramine	C9 H13 N O2	3.18	167.095	200.129	0.968	2.52553e+06
3-Methyl-1-(2_4_6-trihydroxyphenyl)butan-1-one	C11 H14 O4	2.67	210.09	211.097	9.076	1.48319e+06
3-Methyl-2(5H)-furanone	C5 H6 O2	3.09	98.0371	116.071	0.908	2.42667e+08
3-Methylcatechol;3-Methyl-1_2-benzenediol	C7 H8 O2	2.76	124.053	107.049	7.541	1.67681e+08
3-Methylcrotonylglycine	C7 H11 N O3	1.89	157.074	158.081	3.782	1.21852e+06
3-Methyldioxyindole	C9 H9 N O2	-2.07	163.063	390.141	1.548	4.71458e+06
3-Methyl-quinolin-2-ol	C10 H9 N O	2.45	159.069	160.076	3.933	367141
3-Methylsulfolene	C5 H8 O2 S	3.49	132.025	150.059	1.207	863273
3-O-{2-[2-(Allyloxy)ethoxy]ethyl}-D-glucopyranose	C13 H24 O8	2.54	308.148	326.182	10.23	689523
3-O-Methylfunicone	C20 H20 O8	2.79	388.117	389.124	25.062	964812
3-Oxo-5beta-cholanate	C24 H38 O3	2.87	374.283	357.28	25.618	801466
3-Oxododecanoicacid	C12 H22 O3	2.84	214.157	215.165	19.571	246841
3-pentadecynoic acid	C15 H26 O2	2.51	238.194	221.191	21.241	1.25141e+06
3-Phenyl-2H-azirene-2,2-dicarbonitrile	C10 H5 N3	-1.22	167.048	168.055	27.971	177369
3-Succinoylpyridine	C9 H9 N O3	2.65	179.059	180.066	3.281	3.13869e+06
3-trifluoromethyl-N-Methylamphetamine	C11 H14 F3 N	14.35	217.111	218.118	2.952	487421
3-Vinyl-2-pyrrolidinone	C6 H9 N O	2.75	111.069	112.076	2.308	1.40937e+06
3-Vinyl-7-oxabicyclo[4.1.0]heptane	C8 H12 O	2.42	124.089	107.086	23.223	653973
3-Vinylaniline	C8 H9 N	1.76	119.074	120.081	10.83	768391
3-Vinyltoluene	C9 H10	2.31	118.079	119.086	8.937	1.17086e+06
4-((1-acetoxy-3-methylpentan-2-yl)amino)-3-methyl-4-oxobutanoic acid	C13 H23 N O5	2.63	273.158	274.166	12.616	601600
4-(1,3-Dithian-2-yliden)-3-methyl-1-(4-methylphenyl)-4,5-dihydro-1H-pyrazol-5-one	C15 H16 N2 O S2	0.56	304.071	305.078	5.383	851835
4-(1H-Benzimidazol-2-yl)-1,2,5-oxadiazol-3-amine	C9 H7 N5 O	-3.92	201.064	184.061	1.209	436943
4-(2,3-Dimethylphenyl)-N-(12-oxo-6,7,8,9,10,12-hexahydroazepino[2,1-b]quinazolin-2-yl)-1-piperazinecarbothioamide	C26 H31 N5 O S	4.43	461.227	462.234	12.639	92386
4-(2-Amino-3-hydroxyphenyl)-2_4-dioxobutanoate	C10 H9 N O5	3.6	223.049	256.082	2.446	2.39517e+06
4-(2-Aminophenyl)-2_4-dioxobutanoate	C10 H9 N O4	2.68	207.054	208.061	2.94	767547
4-(2-Hydroxyethyl)-2-methoxyphenyl β-D-glucopyranoside	C15 H22 O8	51577.8	347.159	348.166	7.094	671405
4-(3,4-Dihydroxyphenyl)-6,7-dihydroxy-2-naphthoic acid	C17 H12 O6	3.17	312.064	313.072	4.894	3.56309e+06
4-(3-Methylbut-2-enyl)-L-tryptophan	C16 H20 N2 O2	1.92	272.153	273.16	13.558	238560
4-(4-{5-[(2S)-1-Methyl-2-pyrrolidinyl]-1,2,4-oxadiazol-3-yl}-2-pyridinyl)morpholine	C16 H21 N5 O2	-101616	283.143	284.15	4.699	369400
4-(5-Nitrobenzimidazol-2-yl)aniline	C13 H10 N4 O2	-1.86	254.08	255.087	9.586	141794
4'-(Imidazol-1-yl)acetophenone	C11 H10 N2 O	11.91	186.082	187.089	24.985	936344
4-(Methoxymethyl)-6-methyl-5-nitro-2-[(3,4,5-trimethoxybenzyl)amino]nicotinonitrile	C19 H22 N4 O6	-0.12	402.154	403.161	8.667	279030
4-(tert-Butyl)-N'-({[2-methyl-5-(morpholinosulfonyl)-3-furyl]carbonyl}oxy)benzenecarboximidamide	C21 H27 N3 O6 S	16.06	449.169	450.177	18.661	346848
4-(β-D-Glucopyranosyloxy)benzyl 4,5-dideoxy-3-C-methylpentonate	C19 H28 O10	40915	433.196	434.203	4.51	914506
4,2'-Dihydroxychalcone 4-glucoside	C21 H22 O8	1.31	402.132	403.139	13.637	92959.7
4,4'-(9H-Xanthene-9,9-diyl)diphenol	C25 H18 O3	3.09	366.127	367.134	27.769	51996.1
4,4'-pyrimidine-2,5-diyldianiline	C16 H14 N4	-1.64	262.121	263.129	13.059	292678
4,5-Dicaffeoylquinic acid	C25 H24 O12	1.6	516.128	517.135	15.257	9.93246e+07
4,5-Difluoro-3-thiatricyclo[5.2.1.0~2,6~]deca-2(6),4-diene	C9 H8 F2 S	4.21	186.032	219.066	12.666	179594
4,6-Di(1-azepanyl)-1,3,5-triazin-2(5H)-one	C15 H25 N5 O	-1.75	291.205	292.213	15.584	364630
4,6-Dimethyl-3-(1H-pyrrol-1-yl)-1H-pyrazolo[3,4-b]pyridine-1-acetonitrile	C14 H13 N5	-1.94	251.117	252.124	9.241	144175
4-[2-({(2E)-3-[1-(Diphenylmethyl)-1H-indol-5-yl]-2-pentenoyl}amino)phenoxy]butanoic acid	C36 H34 N2 O4	1.02	558.252	559.26	11.362	38067.6
4-[2-(4-Allyl-2,6-dimethoxyphenoxy)-1-hydroxypropyl]-2-methoxyphenol	C21 H26 O6	-48131.4	356.163	357.171	25.05	243966
4-[2-(4-Morpholinylmethyl)-2-nitrobutyl]morpholine	C13 H25 N3 O4	3.74	287.186	288.192	8.467	93750.4
4-[3-(4-Piperidinyl)-1H-pyrazol-5-yl]pyridine	C13 H16 N4	-2.67	228.137	229.144	22.666	134094
4-[4-(4-Hydroxy-3-methoxyphenyl)tetrahydro-1H,3H-furo[3,4-c]furan-1-yl]-2-methoxyphenyl hexopyranoside	C26 H32 O11	32733.3	537.222	538.229	14.018	808341
4-[4-(Glycylamino)benzyl]-5-isopropyl-1H-pyrazol-3-yl beta-D-glucopyranoside	C21 H30 N4 O7	-1.94	450.211	468.244	13.64	1.97126e+06
4-[4-Fluoro-5-(4-methyl-1-piperidinyl)-2-nitrophenyl]morpholine	C16 H22 F N3 O3	-1.27	323.164	324.171	21.847	940379
4-[N-(p-Methoxy-benzylidene)amino]-phenyl acetate	C16 H15 N O3	2.67	269.106	270.113	15.914	148278
4-{[(3-{[Isopropyl(methyl)amino]methyl}benzyl)amino]methyl}-N,N,1,3-tetramethyl-1H-pyrazol-5-amine	C20 H33 N5	-1.57	343.273	344.28	27.296	77725.6
4-{[2-(Benzylsulfanyl)-3H-imidazo[4,5-b]pyridin-3-yl]methyl}-N-[4-(dimethylamino)benzyl]benzamide	C30 H29 N5 O S	3.78	507.211	508.218	21.369	127303
4-{1-[1-(2-Methoxyethyl)-1H-tetrazol-5-yl]-2-methylpropyl}morpholine	C12 H23 N5 O2	2.69	269.186	270.193	3.551	650115
4-{1-Hydroxy-2-[(2-methyl-2-propanyl)amino]ethyl}-2-[1-hydroxy-2-(methylsulfonyl)ethyl]phenol	C15 H25 N O5 S	2.94	331.146	332.154	11.496	753146
4-{5-[(3S)-1-Isopropyl-3-pyrrolidinyl]-1,3,4-oxadiazol-2-yl}pyridine	C14 H18 N4 O	-2.47	258.147	241.144	17.151	162744
4-{6-Amino-5-[(E)-{[2-(4-morpholinyl)-2-oxoethoxy]imino}methyl]-4-pyrimidinyl}-N-[4-(1-pyrrolidinyl)phenyl]-1-piperazinecarboxamide	C26 H35 N9 O4	-2.32	537.28	538.287	9.64	251016
4-{8-Amino-3-[(1R,3S)-3-(5-oxo-4,5-dihydro-1,3,4-oxadiazol-2-yl)cyclohexyl]imidazo[1,5-a]pyrazin-1-yl}-N-[4-(trifluoromethyl)-2-pyridinyl]benzamide	C27 H23 F3 N8 O3	1.9	564.186	597.219	15.443	375748
4-Acetamido-5-[2-(4-hydroxyphenyl)ethylamino]-5-oxopentanoic acid	C15 H20 N2 O5	-55252.2	291.112	309.146	1.512	211284
4a'-Methyl-4',4a',7',8'-tetrahydro-3'H-spiro[1,3-dithiolane-2,2'-naphthalen]-5'(6'H)-one	C13 H18 O S2	-1.18	254.08	255.087	8.512	384498
4-Amino-1-{[(1,3-dihydroxy-2-propanyl)oxy]methyl}-5-fluoro-2(1H)-pyrimidinone	C8 H12 F N3 O4	-1.12	233.081	234.088	1.429	819757
4-amino-1-phenyl-6-(phenylimino)-1,2,5,6-tetrahydro-1,3,5-triazin-2-one	C15 H13 N5 O	-1.18	279.112	280.119	3.641	534301
4-Amino-4-deoxychorismate	C10 H11 N O5	3.46	225.065	226.072	2.985	2.27626e+06
4-Amino-4'-fluorobiphenyl	C12 H10 F N	-0.63	187.08	94.5471	0.806	791866
4-Amino-5-phenoxymethyl-4H-[1,2,4]triazole-3-thiol	C9 H10 N4 O S	-2.77	222.057	223.064	26.763	244507
4-Aminophenyl 2-acetamido-2-deoxy-beta-D-glucopyranoside	C14 H20 N2 O6	3.1	312.133	313.14	8.663	842665
4-Aminophenyl 4-O-hexopyranosylhexopyranoside	C18 H27 N O11	2.66	433.16	434.167	8.431	430079
4-Aminopyridine	C5 H6 N2	0.39	94.0531	230.139	1.006	290778
4-Benzyl-1-[1-(1-tert-butyl-1H-tetrazol-5-yl)-2-methyl-propyl]-piperidine	C21 H33 N5	-1.26	355.273	356.28	23.558	221764
4-Coumarylalcohol	C9 H10 O2	2.08	150.068	151.076	1.588	1.07579e+06
4-Coumarylalcohol(4-Hydroxycoumarin)	C9 H6 O3	1.79	162.032	163.039	13.98	1.18519e+07
4-Ethoxy ethylbenzoate	C11 H14 O3	2	194.095	195.102	25.297	373068
4-Ethoxy-3-methoxybenzyl 2-acetamido-2-deoxy-beta-D-glucopyranoside	C18 H27 N O8	3.16	385.175	386.182	17.642	232755
4-Formylphenyl 2-acetamido-3,4,6-tri-O-acetyl-2-deoxyhexopyranoside	C21 H25 N O10	2.03	451.149	452.156	16.585	618013
4-Guanidinobutanal	C5 H11 N3 O	2.07	129.09	130.098	1.207	2.57116e+06
4-Guanidinobutanoate	C5 H11 N3 O2	2.34	145.085	146.093	1.208	2.22615e+06
4H-1,2,4-Trizaole-4-propanol	C5 H9 N3 O	2.94	127.075	160.108	1.21	623935
4-Hydroxy-2-butynal	C4 H4 O2	3.7	84.0214	85.0287	1.166	1.49726e+07
4-hydroxy-3-(3-methylbut-2-enyl)benzamide	C12 H15 N O2	2.97	205.111	206.118	2.462	1.66155e+06
4-Hydroxy-3-[2-(2-hydroxyphenyl)-2-oxoethyl]-2H-chromen-2-one	C17 H12 O5	2.25	296.069	297.076	13.946	769712
4-hydroxy-3-nitrosobenzamide	C7 H6 N2 O3	2.4	166.038	167.046	2.573	805646
4-Hydroxy-5,8-dimethyl-3-methylene-2,7-dioxo-2,3,3a,4,4a,7,9,9a-octahydroazuleno[6,5-b]furan-9-yl 3-methyl-2-butenoate	C20 H22 O6	-50286.8	340.132	341.139	18.64	273412
4-Hydroxy-6-methyl-2-pyrone	C6 H6 O3	2.06	126.032	127.039	9.046	2.50065e+07
4-HydroxyaminoquinolineN-oxide	C9 H8 N2 O2	3.14	176.059	177.066	1.458	130793
4-Hydroxybenzaldehyde	C7 H6 O2	1.78	122.037	123.044	10.627	7.44386e+06
4-Hydroxycinnamoylmethane	C10 H10 O2	2.49	162.068	180.102	1.593	1.13118e+07
4-Hydroxyephedrine	C10 H15 N O2	-99443.6	163.1	164.107	12.746	685931
4-Hydroxyphenylacetylglutamicacid	C13 H15 N O6	2.91	281.091	282.098	6.199	1.16589e+06
4-Hydroxyphenylacetylglycine	C10 H11 N O4	3.23	209.069	210.077	1.613	3.90048e+06
4-Imino-8-(4-methoxyphenyl)-7-methyl-1,4-dihydropyrazolo[5,1-c][1,2,4]triazine-3-carbonitrile	C14 H12 N6 O	-1.63	280.107	281.114	5.42	255914
4-Isobutylbenzoic acid	C11 H14 O2	2.1	178.1	179.107	14.44	468700
4-Isopropyl-1,6-dimethyl-2,7-naphthalenediol	C15 H18 O2	3.5	230.131	263.165	24.713	1.69612e+06
4-Isothiocyanato-2,1,3-benzoxadiazole	C7 H3 N3 O S	-0.77	177	89.5071	28.819	1.28403e+06
4-Methoxy PV8	C18 H27 N O2	2.64	289.205	290.212	22.826	247930
4-Methoxy-2-(4-phenyl-1-piperazinyl)nicotinonitrile	C17 H18 N4 O	-1.65	294.148	277.144	19.815	281891
4'-Methoxy-α-ethylaminovalerophenone	C14 H21 N O2	2.66	235.158	236.165	8.201	708769
4-Methyl-5-acetyl thiazole	C6 H7 N O S	2.55	141.025	142.032	3.721	1.3091e+06
4-Methylbenzophenone	C14 H12 O	-16.83	196.086	229.119	3.764	2.37579e+06
4-Methylbenzotriazole	C7 H7 N3	2.29	133.064	134.072	3.042	1.03057e+06
4-Methylene-L-glutamate	C6 H9 N O4	2.74	159.054	160.061	1.2	495414
4-Methylquinazoline	C9 H8 N2	-1.87	144.068	145.076	6.481	196985
4-Methylumbelliferyl acetate	C12 H10 O4	2.38	218.058	219.066	14.354	796004
4-Methylumbelliferyl-α-D-glucopyranoside	C16 H18 O8	3.09	338.101	339.108	9.181	679309
4-Nitroacetophenone	C8 H7 N O3	2.38	165.043	166.05	2.633	1.11383e+06
4-Nitroaniline	C6 H6 N2 O2	2.68	138.043	171.077	1.866	366457
4-O-(a-D-Glucopyranosyl) moranoline	C12 H23 N O9	3.66	325.138	364.102	0.893	3.02971e+07
4-Octyloxyaniline	C14 H23 N O	2.9	221.179	222.186	27.176	112405
4'-O-Glucosylvitexin 牡荆素葡萄糖苷	C27 H30 O15	2.3	594.16	595.167	10.222	169617
4-one	C9 H14 O2	5.62	154.1	331.191	23.818	136803
4-Oxo-4-[(3-oxo-2-decanyl)amino]butanoic acid	C14 H25 N O4	3.73	271.179	272.187	9.609	599273
4-pentynylbenzene	C11 H12	2.73	144.094	177.128	22.432	675138
4-Phenylazoresorcinol	C12 H10 N2 O2	2.25	214.075	215.082	7.09	415375
4-Propylbenzoic acid	C10 H12 O2	2.31	164.084	165.091	9.509	676768
4-Pyridinyl{(3S)-3-[5-(3-pyridinyl)-1,3,4-oxadiazol-2-yl]-1-pyrrolidinyl}methanone	C17 H15 N5 O2	-563880	140.048	322.13	2.012	512279
4-pyrimidineacetic acid, 6-hydroxy-2-[[imino[(4-methoxyphenyl)amino]methyl]amino]-, ethyl ester	C16 H19 N5 O4	-0.25	345.144	328.14	0.949	508122
4-tert-Butylphenyl salicylate	C17 H18 O3	81374.7	292.107	293.114	5.586	276157
5-((6-(4-Aminopiperidin-1-yl)pyrimidin-4-yl)amino)pyrazine-2-carbonitrile	C14 H16 N8	-1.53	296.149	297.157	3.742	1.14257e+06
5-(1,2-Dithiolan-3-yl)-N-hydroxypentanamide	C8 H15 N O2 S2	0.2	221.054	222.062	1.216	530419
5-(1,3-Dithian-2-yl)-N,N-dimethyl-2-pentyn-1-amine	C11 H19 N S2	-0.65	229.096	230.103	3.096	1.13297e+06
5-(1,3-Dithian-2-yl)-N-ethyl-N-methyl-2-pentyn-1-amine	C12 H21 N S2	-0.3	243.111	244.119	1.208	611005
5-(2,3-Dihydro-1H-inden-5-yl)pyrazolo[1,5-a]pyrimidine-3-carbonitrile	C16 H12 N4	-1.21	260.106	261.113	14.962	107566
5-(2'-Carboxyethyl)-4_6-dihydroxypicolinate	C9 H9 N O6	3.49	227.044	228.051	2.154	3.92842e+06
5-(2-Ethoxyethyl)-5-{[6-(4-fluorophenoxy)-3-pyridinyl]amino}-2,4,6(1H,3H,5H)-pyrimidinetrione	C19 H19 F N4 O5	-4.05	402.132	403.14	13.86	3.30516e+06
5-(2-Hydroxyethyl)-4-methylthiazole	C6 H9 N O S	2.77	143.041	144.048	1.651	1.62068e+06
5-(4-Aminophenyl)-2,4-cyclohexadiene-1,1,2-triamine	C12 H16 N4	-3.54	216.137	199.133	6.854	256566
5-(4-Methylphenyl)-7-(2-methyl-2-propanyl)-6,7-dihydro-5H-pyrazolo[3,4-d]pyrimidin-4-amine	C16 H21 N5	-2.02	283.179	284.186	20.398	373427
5-(Ethylsulfonyl)-2-[(3S)-1-(1-methyl-4-piperidinyl)-3-pyrrolidinyl]-1,3-benzoxazole	C19 H27 N3 O3 S	19.45	377.185	378.192	13.824	3.12319e+06
5-(Ethylsulfonyl)-2-[(3S)-1-(tetrahydro-2H-pyran-4-yl)-3-pyrrolidinyl]-1,3-benzoxazole	C18 H24 N2 O4 S	-6.03	364.143	365.151	10.902	194676
5-(Methylthio)pentyl isothiocyanate	C7 H13 N S2	-1.51	175.049	214.012	1.033	128882
5-(piperidin-1-ylmethyl)-4-[2-(trifluoromethyl)phenyl]-4H-1,2,4-triazole-3-thiol	C15 H17 F3 N4 S	-3.58	342.111	343.119	19.627	516845
5,2'-Dihydroxy-6,7,8,6'-tetramethoxyflavone	C19 H18 O8	2.23	374.101	375.108	23.634	8.79359e+06
5,3'-Dihydroxy-6,7,4',5'-tetramethoxyflavanone	C19 H20 O8	2.88	376.117	377.124	15.754	251655
5,5,5-Trifluoro-4-{[(mesitylsulfonyl)amino]methyl}pentanoic acid	C15 H20 F3 N O4 S	0.24	367.107	400.14	15.284	572316
5,6,7,3',4',5'-Hexamethoxyflavanone	C21 H24 O8	2.31	404.148	437.182	16.447	627125
5,6-Dihydroimidazo[2,1-b][1,3]thiazol-3-ylmethyl N,N'-dicyclohexyl-N-methylcarbamimidothioate	C20 H32 N4 S2	-2.5	392.206	393.213	11.736	88119.6
5,6-undecadien-8,10-diyn-1-ol	C11 H12 O	2.05	160.089	161.096	12.257	669442
5,7-Dihydroxy-2-(4-hydroxy-3-methoxyphenyl)-4-oxo-4H-chromen-3-yl 6-O-(6-deoxy-α-L-mannopyranosyl)hexopyranoside	C28 H32 O16	1.89	624.17	625.177	13.936	1.0563e+06
5,7-Dihydroxy-2-(4-hydroxyphenyl)-4-oxo-4H-chromen-3-yl β-L-xylofuranoside	C20 H18 O10	2.74	418.091	419.098	14.563	226371
5,7-Dihydroxy-4-(4-methoxyphenyl)-2-chromanone	C16 H14 O5	3.09	286.085	287.092	19.097	493987
5,7-Diphenyl-1,7-dihydro[1,2,4]triazolo[1,5-a]pyrimidine	C17 H14 N4	-2.35	274.121	275.128	16.849	86399.8
5-[(1E)-2-Cyano-3-(diethylamino)-3-oxo-1-propen-1-yl]-2-hydroxy-3-nitrophenyl 3-acetoxy-O-acetyl-L-tyrosinate	C27 H28 N4 O10	-0.56	568.18	569.188	12.626	719572
5-[3-(1H-Imidazol-1-yl)propyl]-1,3,5-triazinane-2-thione	C9 H15 N5 S	-17.9	225.101	226.108	2.44	1.29508e+06
5-[3-(2-Chloro-4-fluorobenzyl)-1,2,4-oxadiazol-5-yl]-3-pyrrolidinol	C13 H13 Cl F N3 O2	-0.9	297.068	298.075	14.164	1.5643e+06
5_6-Dihydroxy-3-methyl-2-oxo-1_2-dihydroquinoline	C10 H9 N O3	2.16	191.059	192.066	10.218	437220
5-{5-[(2S)-1-(Tetrahydro-2H-pyran-4-yl)-2-pyrrolidinyl]-1,2,4-oxadiazol-3-yl}-2,4'-bipyridine	C21 H23 N5 O2	-0.67	377.185	378.192	15.14	911709
5-{5-[(2S)-1-Benzyl-2-pyrrolidinyl]-1,2,4-oxadiazol-3-yl}-N-(2-methoxyethyl)-2-pyridinamine	C21 H25 N5 O2	0.48	379.201	380.208	4.623	368933
5-acetamido-3,5-dideoxy-L-arabino-hept-2-ulopyranosonic acid	C9 H15 N O7	4.06	249.086	250.093	1.926	587862
5-alpha-THDOC	C21 H34 O3	2.24	334.252	335.259	25.087	208931
5-Amino-1-methyl-2-(methylsulfanyl)-4,5-dihydro-1H-imidazole-4-carboxamide	C6 H12 N4 O S	3.02	188.074	95.0442	0.802	2.07939e+06
5-amino-1-tert-butyl-3-(1-naphthalenylmethyl)-4-pyrazolecarbonitrile	C19 H20 N4	-2.06	304.168	305.175	25.999	121352
5-Amino-N-{5-[(2S,5R,6S)-5-amino-6-fluoro-2-oxepanyl]-1-methyl-1H-pyrazol-4-yl}-2-cyclopentyl-1,3-thiazole-4-carboxamide	C19 H27 F N6 O2 S	3.9	422.192	423.199	1.533	1.27815e+06
5-Deoxy-5-fluoro-D-xylulose	C5 H9 F O4	1.53	152.049	368.114	17.438	1.03529e+06
5-fluoro AB-PINACA N-(4-hydroxypentyl) metabolite	C18 H25 F N4 O3	-3.97	364.19	365.197	13.422	992109
5-Fluoro-1,3-dimethyldihydro-2,4(1H,3H)-pyrimidinedione	C6 H9 F N2 O2	-3.84	160.064	193.098	1.757	2.29753e+06
5-Fluoroindole-2-carboxylic acid	C9 H6 F N O2	-3.49	179.038	90.5261	0.825	2.70128e+06
5-Hydroxy-2,4-dioxo-N-[3-(trifluoromethyl)phenyl]pentanamide	C12 H10 F3 N O4	4.48	289.057	290.065	0.889	3.82924e+06
5-hydroxy-2_4-dioxopentanoate	C5 H6 O5	3.23	146.022	188.056	1.21	616480
5-Hydroxy-DL-tryptophan	C11 H12 N2 O3	2.51	220.085	221.093	3.955	347305
5-Hydroxyferulate	C10 H10 O5	2.87	210.053	243.087	10.627	7.05497e+07
5-Hydroxyflunixin	C14 H11 F3 N2 O3	10.02	312.075	313.083	20.986	505506
5K8XI641G3	C6 H10 N2	2.84	110.085	111.092	1.502	3.57136e+06
5-Methoxyindoleacetic acid	C11 H11 N O3	3.28	205.075	247.108	6.358	1.37671e+06
5-Methyl-3-pyrazolamine	C4 H7 N3	3.14	97.0643	98.0716	29.733	1.77317e+07
5-Methylcytosine	C5 H7 N3 O	3.01	125.059	158.093	1.211	3.05714e+06
5-methyl-N-[3-(4-nitrophenyl)prop-2-enylideneamino]-1H-pyrazole-3-carboxamide	C14 H13 N5 O3	-1.36	299.101	282.098	2.138	804724
5-O-[(4-Acetylphenyl)carbamoyl]-1,4:3,6-dianhydro-2-deoxy-2-(5-phenyl-1H-tetrazol-1-yl)-D-glucitol	C22 H21 N5 O5	-0.74	435.154	436.161	4.282	247133
5'-O-beta-D-Glucosylpyridoxine	C14 H21 N O8	2.98	331.128	332.135	4.175	2.10489e+06
5-O-Methylvisammioside 5-O-甲基维斯阿米醇苷	C22 H28 O10	2.32	452.169	453.177	14.532	212690
5-oxo-6E,8Z-tetradecadienoic acid	C14 H22 O3	2.3	238.157	239.165	24.389	580435
5-Phenyl-4-piperazinothieno[2,3-d]pyrimidine	C16 H16 N4 S	-13.56	296.106	297.113	15.442	113437
5-Phenyltetrazole	C7 H6 N4	3.98	146.06	179.093	29.916	634525
5-sec-Butyl-2-isopropyl-3-methoxypyrazine	C12 H20 N2 O	2.57	208.158	209.165	21.509	85038.2
5-sec-Butyl-3-methoxy-2-methylpyrazine	C10 H16 N2 O	3.8	180.127	213.16	2.164	454551
5'-S-Methyl-5'-thioadenosine	C11 H15 N5 O3 S	3.17	297.091	298.098	3.748	6.73999e+06
5-Styryl-2H-1,2,3,4-tetraazole	C9 H8 N4	-5.76	172.074	173.081	10.804	1.27167e+06
6-({[(4-Fluorophenyl)carbamoyl]amino}oxy)-N-hydroxyhexanamide	C13 H18 F N3 O4	-0.22	299.128	300.135	8.745	208124
6-(1,3-Benzothiazol-2-yl)-N-({1-[4-(2-pyridinyl)benzyl]-1H-imidazol-5-yl}methyl)-3-biphenylamine	C35 H27 N5 S	-3.11	549.197	550.204	8.242	76947.4
6-(1,3-Dithian-2-yl)-N,N-diethyl-2-hexyn-1-amine	C14 H25 N S2	-0.63	271.143	272.15	15.131	217225
6-(1-Azepanyl)-1-phenyl-4-[4-(2-pyridinyl)-1-piperazinyl]-1H-pyrazolo[3,4-d]pyrimidine	C26 H30 N8	-3.67	454.258	455.265	17.668	68899.9
6-(2,5-Dioxo-2,5-dihydro-1H-pyrrol-1-yl)hexanoic acid	C10 H13 N O4	2.95	211.085	194.082	7.601	9.20338e+06
6-(2-Propynyl)-5H-indeno(1,2-c)isoquinoline-5,11(6H)-dione	C19 H11 N O2	-0.26	285.079	286.086	1.387	289014
6-(3'-methylbuten-2'-yl) isatin	C13 H13 N O2	2.38	215.095	216.102	20.705	477446
6-(3-Methylpiperidino)[1,2,4]triazolo[4,3-b]pyridazine	C11 H15 N5	-2.7	217.132	218.139	2.234	1.13359e+06
6-(6-(6-aminohexanamido)hexanamido)hexanoic acid	C18 H35 N3 O4	2.27	357.264	358.271	14.089	84536.4
6-(Aminosulfanyl)-9-pentofuranosyl-9H-purin-2-amine	C10 H14 N6 O4 S	0.46	314.08	347.113	16.268	408430
6-(Oxomethylene)-2,4-cyclohexadien-1-one	C7 H4 O2	2.82	120.021	153.055	7.539	1.03541e+07
6-(Phosphonomethyl)decahydro-3-isoquinolinecarboxylic acid	C11 H20 N O5 P	-1.15	277.108	278.115	2.344	447089
6,15-diketo-13,14-dihydro Prostaglandin F1α	C20 H34 O6	-108023	330.242	313.238	23.71	342426
6,3',4'-Trihydroxy-4-methoxy-5-methylaurone	C17 H14 O6	2.44	314.08	347.113	15.444	874845
6,4'-Dihydroxy-7-methylaurone 6-rhamnoside	C22 H22 O8	2.33	414.132	415.14	17.947	125710
6,6'-{[5-(3-Aminopropyl)-1,3-phenylene]di-2,1-ethanediyl}bis(4-methyl-2-pyridinamine)	C25 H33 N5	-0.65	403.273	404.281	23.848	114870
6,8-Bis(benzoylsulfanyl)octanoic acid	C22 H24 O4 S2	0.19	416.112	417.119	17.998	150846
6,8-dihydroxy-octanoic acid	C8 H16 O4	1.97	176.105	159.102	8.752	125798
6-[1]-ladderane hexanol	C18 H28 O	3.5	260.215	261.222	26.255	217248
6-{1-[(5-Chloro-3-ethyl-1-methyl-1H-pyrazol-4-yl)methyl]-4-piperidinyl}-2-methyl-4(1H)-pyrimidinone	C17 H24 Cl N5 O	-0.23	349.167	350.174	26.383	45443.9
6-Acetylcodeine	C20 H23 N O4	3.04	341.164	342.171	9.394	828846
6-Amino-3-methyl-4-(1-methyl-1H-pyrazol-4-yl)-2,4-dihydropyrano[2,3-c]pyrazole-5-carbonitrile	C12 H12 N6 O	-1.97	256.107	257.114	1.477	1.03895e+06
6-Amino-5,6,7,8-tetrahydronaphthalene-2,3-diyl diacetate	C14 H17 N O4	2.6	263.116	246.113	3.418	330199
6-Benzyloxypurine	C12 H10 N4 O	-3.42	226.085	227.092	9.304	866317
6-Chloro-N2,N3-diethylquinoxaline-2,3-diamine	C12 H15 Cl N4	-9.44	250.096	251.103	8.005	3.19307e+06
6-Cyano-2-(2-pyridyl)benzimidazole	C13 H8 N4	-3.28	220.074	221.081	11.55	782622
6-Deoxy-8,17-dihydroxyerythronolide B	C21 H38 O8	2.31	418.258	436.291	16.646	820837
6-Ethyl-7-methyl-2-(1-pyrrolidinyl)[1,2,4]triazolo[1,5-a]pyrimidin-5(1H)-one	C12 H17 N5 O	-2.65	247.143	248.15	13.395	139567
6-Hydroxyluteolin 6-xyloside	C20 H18 O11	2.08	434.086	476.12	12.995	441174
6-Hydroxymelatonin	C13 H16 N2 O3	2.76	248.117	249.124	13.371	353761
6-Hydroxypicolinic acid	C6 H5 N O3	129550	157.038	140.035	1.209	9.55773e+06
6-Imino-5-oxocyclohexa-1_3-dienecarboxylate	C7 H5 N O3	2.89	151.027	152.035	3.967	190147
6-Methoxy-2-[2-(trifluoromethyl)benzyl]-3,4-dihydro-1(2H)-naphthalenone	C19 H17 F3 O2	-2.12	334.117	335.125	10.514	223167
6-Methoxyluteolin 7-glucoside	C22 H22 O12	2.37	478.112	479.12	14.365	3.95716e+06
6-Methoxyquinoline N-oxide	C10 H9 N O2	2.95	175.064	176.071	2.149	5.11477e+06
6-Methylnicotinamide	C8 H10 N2 O	2.35	150.08	133.076	1.645	1.15159e+06
6-Monoacetylmorphine	C19 H21 N O4	2.22	327.148	328.155	7.954	63688
6-O-(trans-feruloyl)-beta-D-galactopyranosyl-(1->4)-D-galactopyranose	C22 H30 O14	2.25	518.165	519.172	8.337	1.43304e+06
6-Pyruvoyltetrahydropterin	C9 H11 N5 O3	-1.63	237.086	238.093	0.953	685536
6-Quinolinecarboxylic acid	C10 H7 N O2	2.6	173.048	174.055	4.595	360934
6β-Oxycodol N-oxide	C18 H23 N O5	2.3	333.158	334.166	12.6	458971
7-(2-Hydroxyphenyl)(7H)triazolo[e]benzofurazan	C12 H7 N5 O2	-1.59	253.06	254.067	9.613	377148
7-(2-Pyridinyl)[1,2,4]triazolo[1,5-a]pyrimidine	C10 H7 N5	-2.94	197.07	239.103	1.206	2.58032e+06
7,9-di-tert-butyl-1-oxaspiro[4.5]deca-6,9-diene-2,8-dione	C17 H24 O3	3.24	276.173	309.207	25.252	802241
7_8-Didehydro-4_5-epoxy-3-methoxy-17-methoxy-(5_)-morphinan-6-one	C18 H19 N O3	2.66	297.137	298.145	22.841	74767.6
7-{[(1S,4aS,6R,8aR)-6-Hydroxy-5,5,8a-trimethyl-2-methylenedecahydro-1-naphthalenyl]methoxy}-2H-chromen-2-one	C24 H30 O4	-47129.4	364.201	365.208	6.926	218525
7-{[(4',5'-Difluoro-2'-methyl-4-biphenylyl)oxy]methyl}-2-(4-fluorophenyl)-1,2-dihydro-3H-indazol-3-one	C27 H19 F3 N2 O2	-3.61	460.138	461.145	21.734	103933
7a-acetoxy-15-methoxy-10-O-methyl-deacetyldihydrobotrydial	C19 H32 O7	2.37	372.216	373.223	16.879	130244
7-Cyclohexyl-2-[(4-isopropyl-4H-1,2,4-triazol-3-yl)methyl]-2,7-diazaspiro[4.5]decan-6-one	C20 H33 N5 O	-0.17	359.268	360.276	22.291	75670.8
7-Deazaguanine	C6 H6 N4 O	2	150.054	151.062	1.514	83517.5
7-deoxy-desulfo-cylindrospermopsin	C15 H21 N5 O3	-0.36	319.164	320.172	1.498	164997
7-Formyl-4,7'-dihydroxy-6-(hydroxymethyl)-2',5',5',8a'-tetramethyl-3',4',4a',5',6',7',8',8a'-octahydro-2'H,3H-spiro[1-benzofuran-2,1'-naphthalen]-6'-yl acetate	C25 H34 O7	-6.97	446.227	447.235	1.603	605825
7-Hydroxy-1(3H)-isobenzofuranone	C8 H6 O3	3.02	150.032	151.039	7.539	2.07508e+08
7-Hydroxy-2-(4-hydroxyphenyl)-4-oxo-3,4-dihydro-2H-chromen-5-yl β-D-glucopyranoside	C21 H22 O10	-41485.2	416.112	417.119	10.864	366854
7-hydroxy-5-methoxy-4,6-dimethyl-7-O-β-D-glucopyranosylphthalide	C17 H22 O9	2.89	370.127	412.161	12.358	1.56849e+06
7-Hydroxycoumarinyl arachidonate	C29 H36 O4	16.01	448.269	466.302	18.274	119745
7-Methoxy-5,6:3',4'-bis (methylenedioxy) flavone	C18 H12 O7	3.15	340.059	341.067	5.863	577255
7-Methyl-2-(4-pyridinyl)pyrido[3,4-e][1,2,4]triazolo[1,5-a]pyrimidin-6(7H)-one	C14 H10 N6 O	0.12	278.092	279.099	1.564	85115.7
7-Methyl-2-o-tolyloxymethyl-7H-pyrazolo[4,3-e][1,2,4]triazolo[1,5-c]pyrimidine	C15 H14 N6 O	-1.34	294.123	295.13	4.93	339318
7-methyl-6E-hexadecenoic acid	C17 H32 O2	3.15	268.241	269.248	26.862	102670
7-oxo-11E-Tetradecenoic acid	C14 H24 O3	2.68	240.173	223.17	20.15	266050
7-Phenyl[1,2,4]triazolo[1,5-a]pyrimidine-6-carbonitrile	C12 H7 N5	-3.38	221.069	222.077	6.325	264958
8-({(3S,4S)-1-[(1-Cyanocyclopropyl)carbonyl]-4-ethyl-3-pyrrolidinyl}amino)-2-{1-[(2S)-2-hydroxypropyl]-1H-pyrazol-4-yl}imidazo[1,2-b]pyridazine-7-carboxamide	C24 H29 N9 O3	-3.48	491.238	492.245	13.233	343111
8-(2-Fluorophenoxy)-1,3-dimethyl-7-(3-methylbutyl)-3,7-dihydro-1H-purine-2,6-dione	C18 H21 F N4 O3	-3.74	360.158	378.192	11.472	212296
8-(3-Isopropenyl-2-oxiranyl)-7-methoxy-2H-chromen-2-one	C15 H14 O4	2.41	258.09	259.097	16.113	421065
8-(4-Sulfophenyl) octanoic acid	C14 H20 O5 S	-8.77	300.101	301.108	25.279	419887
8-[(1E)-3-Hydroxy-1-buten-1-yl]-1,5-dimethyl-6-oxabicyclo[3.2.1]octane-3,8-diol	C13 H22 O4	-74374.6	224.142	225.149	23.83	454791
83B7UZO20C	C17 H28 N4 O	-1.42	304.226	305.233	19	230890
8-amino-[1,4]diazonane-2,5-dione	C7 H13 N3 O2	2.55	171.101	172.108	1.319	1.41955e+06
8E-Heptadecenedioic acid	C17 H30 O4	3.13	298.215	281.212	25.397	119416
8'-Hydroxyabscisate	C15 H20 O5	2.67	280.132	281.139	9.277	116460
8-Methyl-2-(4-pyridinyl)-4-quinolinecarboxylic acid	C16 H12 N2 O2	2.36	264.091	265.098	13.753	3.89671e+06
9-(Methylsulfanyl)-6-[2-(1-piperidinyl)ethyl]-6H-quinolino[3,2-b][1,4]benzothiazine	C23 H25 N3 S2	0.94	407.149	408.157	23.909	42025.2
9,10,13-trihydroxy-Octadecanoic acid	C18 H36 O5	2.52	332.257	333.264	22.96	3.90831e+06
9,12,15-Octadecatrien-1-ol	C18 H32 O	3.14	264.246	265.253	24.607	58955.8
9,12-hexadecadienoic acid	C16 H28 O2	2.95	252.21	253.217	23.463	4.68896e+06
9_12-Dioxododecanoicacid	C12 H20 O4	2.25	228.137	229.144	20.452	2.22493e+06
9-amino-nonanoic acid	C9 H19 N O2	2.35	173.142	174.149	1.903	626956
9-Fluoro-2,2,4-trimethyl-5-phenyl-2,5-dihydro-1H-chromeno[3,4-f]quinoline	C25 H22 F N O	4.58	371.17	372.178	7.002	122507
9-hydroxy-hexadecan-1,16-dioic acid	C16 H30 O5	3.16	302.21	285.207	23.291	306825
9-Hydroxylarone	C13 H18 O4	3.42	238.121	239.129	22.484	450215
9-oxo-7E-hexadecenoic acid	C16 H28 O3	2.57	268.205	269.212	24.165	359569
9-Oxo-N-[2-(2H-tetrazol-5-yl)phenyl]-9H-fluorene-1-carboxamide	C21 H13 N5 O2	-0.97	367.107	400.14	18.644	956410
9-Oxononanoicacid	C9 H16 O3	2.29	172.11	173.118	23.269	2.35906e+06
9-Phenyl-1-(2,4,6-trihydroxyphenyl)-1-nonanone	C21 H26 O4	-500004	171.09	172.097	1.938	1.24702e+06
9S-HpHtrE	C16 H26 O4	3.13	282.184	265.181	19.547	265499
A-582941	C17 H20 N4	-1.91	280.168	281.176	15.839	76495.1
AAL Toxin Td1	C27 H49 N O10	1.96	547.337	548.344	26.836	180976
acetamide, 2-[(3-amino-1H-1,2,4-triazol-5-yl)thio]-N-(5-methyl-3-isoxazolyl)-	C8 H10 N6 O2 S	-0.11	254.059	287.092	15.453	188716
Acetamiprid	C10 H11 Cl N4	2.3	222.068	223.075	13.135	704297
Acetanilide	C8 H9 N O	1.76	135.069	136.076	9.153	974982
Acetonecyanohydrin	C4 H7 N O	2.64	85.053	118.086	0.898	2.90839e+07
Acetophenone	C8 H8 O	141823	137.084	121.065	1.363	1.9596e+07
Acetyl-N-formyl-5-methoxykynurenamine	C13 H16 N2 O4	3.13	264.112	265.119	11.773	236118
Ac-Glu(OtBu)-OH	C11 H19 N O5	3.14	245.127	246.134	1.538	4.78077e+06
ACONINE	C25 H41 N O9	1.7	499.279	500.286	12.441	760650
Acromelic acid C	C12 H14 N2 O5	3.27	266.091	267.098	5.311	837562
Actinozine A	C11 H18 N2 O4	2.93	242.127	243.135	7.827	1.78988e+06
ADBICA	C20 H29 N3 O2	-12.65	343.222	344.229	7.828	275301
Adenine	C5 H5 N5	2.65	135.055	136.062	1.209	3.2394e+07
Adenosine	C10 H13 N5 O4	3.56	267.098	268.105	1.21	5.48048e+07
Adenosine 3'5'-cyclic monophosphate	C10 H12 N5 O6 P	-0.58	329.052	330.06	0.95	1.80861e+07
Aflaquinolone E	C16 H15 N O4	2.38	285.101	286.108	13.924	395799
Aflatoxin G2	C17 H14 O7	2.71	330.075	331.082	21.125	1.01822e+07
Aflatoxin M1	C17 H12 O7	67016.1	350.043	351.051	18.035	199263
Agamanone	C18 H16 O8	2.55	360.085	361.093	22.195	2.38984e+06
Agarotetrol 沉香四醇	C17 H18 O6	2.88	318.111	319.119	12.104	415656
Agglomerin B	C17 H24 O4	3.13	292.168	325.202	25.987	480793
Agroclavine	C16 H18 N2	-14.45	238.144	239.151	4.906	1.18555e+06
Akodionine	C10 H16 N2 O2	3.55	196.122	197.129	5.783	3.70889e+06
Alantrypinone	C21 H16 N4 O3	-0.9	372.122	373.129	24.742	904932
Ala-Tyr(Alanyltyrosine)	C12 H16 N2 O4	3.46	252.112	253.119	3.701	646048
albaflavenone	C15 H22 O	2.97	218.168	219.175	21.044	936581
Aliarin	C22 H24 O8	2.77	416.148	417.156	22.92	291997
Alkyldihydropyrone B	C11 H18 O3	2	198.126	181.123	19.544	245279
Allopurinol	C5 H4 N4 O	2.81	136.039	137.046	0.951	1.5721e+06
Allyl 3-phenylpropanoate	C12 H14 O2	2.71	190.1	191.107	10.094	837746
Allyl propyl disulfide	C6 H12 S2	-0.79	148.038	297.083	27.022	4.43278e+06
Alminoprofen	C13 H17 N O2	2.73	219.127	252.16	7.156	337087
Aloenin 芦荟宁	C19 H22 O10	2.9	410.122	411.13	12.65	352260
Aloesin	C19 H22 O9	2.27	394.127	395.135	6.022	875919
Aloin 芦荟苷	C21 H22 O9	2.35	418.127	419.135	16.643	2.228e+06
alpha-Curcumene	C15 H22	2.27	202.173	203.18	21.369	885555
alpha-L-Rhap-(1->3)-beta-D-GlcpO[CH2]5NH2	C17 H33 N O10	2.87	411.212	412.219	11.188	2.66092e+06
Alphaprodine	C16 H23 N O2	2.06	261.173	262.181	17.302	160321
Alpha-Zearalanol	C18 H26 O5	2.47	322.179	323.186	24.458	258544
Alprazolam	C17 H13 Cl N4	-7.63	308.081	309.088	17.72	1.03773e+07
Alprenolol	C15 H23 N O2	2.96	249.174	250.181	8.857	151833
AM2232	C24 H20 N2 O	19.63	352.164	353.172	5.136	244875
Ambrettolic acid	C16 H30 O3	3.41	270.22	312.254	25.908	500697
Amfepramone	C13 H19 N O	3.37	205.147	206.155	22.287	222270
Amidenin	C10 H17 N O	2.34	167.131	168.139	5.521	1.35104e+06
AminoDHQ	C7 H11 N O5	3.21	189.064	228.028	1.001	1.10532e+06
Aminomethanesulfonic acid	C H5 N O3 S	3.71	110.999	112.007	0.798	4.8685e+06
Amygdalin	C20 H27 N O11	1.72	457.159	458.166	12.075	86063.6
Anacardic acid	C22 H36 O3	2.78	348.267	349.275	25.792	371353
Anandamide (18:3, n-6)	C20 H35 N O2	2.44	321.268	322.275	26.822	910715
Ancymidol	C15 H16 N2 O2	2.84	256.122	257.129	6.247	1.10737e+06
Andrographolide	C20 H30 O5	-0.05	350.209	351.217	23.836	966012
Anilic Acid	C6 H4 O4	1.92	140.011	123.008	10.625	542997
Aniracetam	C12 H13 N O3	3.04	219.09	220.097	6.577	2.13237e+07
Anisole	C7 H8 O	2.31	108.058	109.065	11.031	2.46485e+06
Apigenin	C15 H10 O5	3.01	270.054	271.061	20.697	4.1564e+06
Apigenin 7-O-glucuronide	C21 H18 O11	1.92	446.086	447.093	14.723	1.22285e+06
ArachidoylEthanolamide	C22 H45 N O2	2.8	355.346	356.353	26.865	416193
Arbutin;Arbutoside	C12 H16 O7	2.9	272.09	273.098	8.003	94958.3
Arecoline	C8 H13 N O2	2.22	155.095	156.102	4.15	541807
Arenediol	C6 H8 O2	2.33	112.053	113.06	8.931	436855
ascr#6.1	C12 H24 O5	2.94	248.163	249.17	11.578	352032
Aspalathin	C21 H24 O11	2.05	452.133	470.167	6.307	8.93013e+06
Aspartame	C14 H18 N2 O5	3.09	294.122	295.13	2.189	1.16943e+06
Asperglaucide	C27 H28 N2 O4	1.94	444.206	445.213	25.069	4.61328e+06
Asperidine A	C18 H29 N O	3.17	275.226	276.233	25.133	178439
Asperitaconic acid A	C12 H20 O5	2.38	244.132	245.139	15.548	4.32212e+06
Asperitaconic acid C	C11 H16 O5	2.3	228.1	229.108	7.751	391688
Asperulosidic acid	C18 H24 O12	39404.5	449.155	450.162	5.673	429910
Atrazine	C8 H14 Cl N5	6.29	215.095	216.102	2.556	1.84134e+06
Aureoverticillactam	C28 H39 N O4	-2.4	453.287	454.294	26.395	206854
Auricolic acid	C20 H36 O3	2.98	324.267	325.275	25.363	84822.4
Avocadyne 1-acetate	C19 H34 O4	-153370	276.21	277.217	24.684	1.35638e+06
Azelaicacid	C9 H16 O4	2.38	188.105	189.113	14.706	241034
Azoxystrobin	C22 H17 N3 O5	1.86	403.118	404.125	25.001	332805
Bakuchalcone	C20 H20 O5	2.56	340.132	341.139	16.609	82017.3
Banksiamarin B	C13 H10 O8	2.96	294.038	295.046	11.046	1.18137e+07
Bavachinin	C21 H22 O4	-7.84	338.149	339.156	9.225	81051.1
Bendiocarb	C11 H13 N O4	2.91	223.085	224.092	5.426	428965
Benfluorex	C19 H20 F3 N O2	10.16	351.148	352.155	17.808	429211
Benzaldehyde	C7 H6 O	3.31	106.042	107.049	11.03	1.39674e+08
Benzamide	C7 H7 N O	2.61	121.053	122.06	5.039	1.46348e+06
Benzenamine, N,N-dimethyl-4-((4-nitrophenyl)azo)-	C14 H14 N4 O2	-2.41	270.111	253.108	10.519	154559
Benzene	C6 H6	4.94	78.0473	120.081	2.018	7.22497e+07
Benzophenone	C13 H10 O	2.11	182.074	183.081	24.961	430089
Benzoresorcinol	C13 H10 O3	2.62	214.064	215.071	12.372	70054.8
Benzoxazole	C7 H5 N O	1.97	119.037	120.045	2.938	1.23195e+06
Benzoxazolone	C7 H5 N O2	2.21	135.032	136.04	3.012	201430
Benzyl (6R)-5-acetamido-3,5-dideoxy-6-[(1S,2R)-1,2,3-trihydroxypropyl]-beta-L-threo-hex-2-ulopyranosidonic acid	C18 H25 N O9	3.08	399.154	400.161	9.626	1.3913e+06
Benzyl 1-[ethoxy(methyl)phosphoryl]cyclopropanecarboxylate	C14 H19 O4 P	-2.8	282.101	283.109	20.975	136598
Benzyl 2-({[1-(1H-indol-3-ylmethyl)-2-methoxy-2-oxoethyl]amino}carbonyl)pyrrolidine-1-carboxylate	C25 H27 N3 O5	-9.82	449.191	450.198	6.203	678439
Benzyl 2-deoxy-6-O-beta-D-galactopyranosyl-2-(glycoloylamino)-alpha-D-glucopyranoside	C21 H31 N O12	2.17	489.186	490.193	12.769	1.69301e+06
Benzyl Diethyldithiocarbamate	C12 H17 N S2	-0.42	239.08	240.087	2.194	1.24782e+06
Benzyl Î²-primeveroside	C18 H26 O10	2.3	402.154	403.161	14.249	4.07463e+06
Benzyl(2R_3S)-2-methyl-3-hydroxybutanoate	C12 H16 O3	2.36	208.11	209.118	6.981	1.75092e+06
Benzyl2-methyl-3-oxobutanoate	C12 H14 O3	2.33	206.095	207.102	7.986	354024
Benzyladenine	C12 H11 N5	-2.41	225.101	226.108	1.214	2.05236e+06
Benzylamine	C7 H9 N	2.6	107.074	108.081	1.647	150419
Benzyne	C6 H4	3.45	76.0316	118.065	7.557	1.17813e+07
Berberine	C20 H17 N O4	2.5	335.117	336.124	17.882	7.23158e+07
Berkazaphilone A	C13 H16 O3	2.55	220.111	221.118	13.144	327423
Berkeleyamide A	C18 H25 N O3	2.56	303.184	304.192	9.808	127119
beta-Ionone	C13 H20 O	2.26	192.152	193.159	15.208	1.61352e+06
Betalamicacid	C9 H9 N O5	3.01	211.049	212.056	4.018	200071
Betaxolol	C18 H29 N O3	2.57	307.216	308.223	20.791	4.63516e+06
Bicyclo prostaglandin E2	C20 H30 O4	-65776.1	312.231	295.227	24.671	1.15924e+06
Bicyclo(3.3.1)nonane-2,6-dione	C9 H12 O2	1.99	152.084	153.091	8.116	519767
Bicyclohexyliden-2-one	C12 H18 O	2.68	178.136	179.144	26.603	417183
Biochanin A	C16 H12 O5	3.63	284.07	285.077	18.823	136973
Biotin	C10 H16 N2 O3 S	-73798.3	226.075	227.082	7.348	196088
Bis(2,2-dihydroxyethyl) hydrogen phosphate	C4 H11 O8 P	4.07	218.02	219.027	1.106	8.66552e+06
Bis(2-butoxyethyl) adipate	C18 H34 O6	1.8	346.236	347.243	18.302	660255
Bis(2-ethylhexyl) phthalate	C24 H38 O4	2.46	390.278	391.285	29.853	259725
Bis(2-hydroxyethyl) terephthalate	C12 H14 O6	3.14	254.08	255.087	9.939	1.13245e+06
Bis(4-ethylbenzylidene)sorbitol	C24 H30 O6	2.18	414.205	415.212	25.264	1.07391e+06
bis(pyridylimino)isoindoline	C18 H13 N5	-1.47	299.117	300.124	2.441	189924
bk-MDDMA	C12 H15 N O3	2.36	221.106	222.113	3.943	355437
BMS-911543	C23 H28 N8 O	-4.17	432.237	450.271	23.61	260365
BNC210	C17 H23 N3 O3	2.49	317.175	318.182	12.193	115945
B-Nonylglucoside	C15 H30 O6	2.1	306.205	307.212	14.807	361952
Boc-L-Pro(4-oxo)	C10 H15 N O5	3.58	229.096	230.103	1.365	1.02343e+07
Bohemamine F	C14 H18 N2 O2	3.1	246.138	247.145	5.379	2.75878e+06
Botrydial	C17 H26 O5	2.78	310.179	311.186	24.796	4.21564e+06
Botryosphaerilactone A	C14 H24 O5	2.6	272.163	255.16	20.151	247290
Bracteatin	C15 H10 O7	2.32	302.043	303.051	12.446	8.30013e+06
Brasilamide E	C15 H19 N O2	2.78	245.142	246.15	12.087	242478
Brasilamide I	C15 H21 N O5	2.94	295.143	296.15	16.125	764999
Brasilamide M	C15 H19 N O5	3.35	293.127	294.135	16.757	479932
BUDRALAZINE	C14 H16 N4	-3.04	240.137	241.144	21.091	249702
Buflomedil	C17 H25 N O4	2.69	307.179	308.186	12.887	487226
butoctamide	C16 H29 N O5	2.35	315.205	316.213	14.148	73918.7
Butyl {3-[2-(diethylamino)ethyl]-2-imino-2,3-dihydro-1H-benzimidazol-1-yl}acetate	C19 H30 N4 O2	-1.89	346.236	347.243	18.649	954311
Butyl palmitate	C20 H40 O2	54521.8	329.33	330.337	26.648	3.2778e+06
Butylbutyrate	C8 H16 O2	1.69	144.115	127.112	9.088	207498
Butyryl-L-carnitine	C11 H21 N O4	3.2	231.148	232.155	2.078	1.93941e+06
C16 phytosphingosine	C16 H35 N O3	3.2	289.263	290.27	24.802	635270
C20 phytosphingosine	C20 H43 N O3	3.01	345.325	346.333	25.763	118781
Caftaric acid	C13 H12 O9	2.56	312.049	330.083	3.254	2.19536e+06
Calocarpin	C20 H20 O4	-126581	283.107	316.14	1.214	828139
Camptothecin	C20 H16 N2 O4	63152.6	370.095	371.102	27.975	3.01445e+06
Campyrone A	C13 H19 N O4	3.03	253.132	254.14	4.164	766392
Cannabidiolic acid	C22 H30 O4	11.57	358.219	359.226	24.426	390138
Caprolactam	C6 H11 N O	2.48	113.084	114.092	4.311	1.57185e+06
CAPROYL SARCOSINE	C13 H25 N O3	2.74	243.184	226.181	22.906	837142
Capryloylglycine	C10 H19 N O3	3.1	201.137	202.144	2.494	648292
Capsaicin	C18 H27 N O3	2.87	305.2	306.207	25.689	727942
Capsidiol	C15 H24 O2	2.71	236.178	237.186	16.368	761234
CAPSO	C9 H19 N O4 S	-10.78	237.101	238.108	2.114	556389
Captopril	C9 H15 N O3 S	-12.26	217.075	218.082	11.22	411276
Carbazomycin A	C16 H17 N O2	3.13	255.127	256.134	8.337	7.03946e+06
Carbetamide	C12 H16 N2 O3	3.35	236.117	237.124	1.506	1.41564e+06
Carbidopa	C10 H14 N2 O4	3.09	226.096	227.103	2.084	6.79795e+06
Carbofuran, 3OH-	C12 H15 N O4	3.18	237.101	238.108	2.742	1.15349e+06
Carbofuran-3-Keto	C12 H13 N O4	2.76	235.085	236.092	8.636	359589
Carbonarone B	C13 H11 N O3	3.23	229.075	230.082	2.64	4.71789e+06
Carteolol	C16 H24 N2 O3	2.94	292.18	293.187	12.233	154367
Catechol;1_2-Dihydroxybenzene	C6 H6 O2	2.66	110.037	111.044	2.51	1.06799e+06
Cathinone	C9 H11 N O	3.19	149.085	167.118	1.436	780153
CAY10603	C22 H30 N4 O6	-0.8	446.216	464.25	5.718	348849
Cephalosporolide J	C10 H16 O5	2.97	216.1	217.108	10.808	4.77756e+06
Ceriporic acid C	C21 H36 O4	2.89	352.262	353.27	25.566	478133
Cetraxatebenzylester	C24 H29 N O4	0.65	395.21	396.217	22.884	74743.5
Cetyl betaine	C21 H43 N O2	1.65	341.33	342.337	27.756	307259
CHEMBRDG-BB 9032783	C13 H10 N4 O	-2.22	238.085	239.092	10.264	509669
Chlorogenic acid	C16 H18 O9	3.43	354.096	355.104	6.038	4.66969e+08
Choline	C5 H13 N O	3.07	103.1	104.107	0.891	2.05872e+08
Chrysin	C15 H10 O4	2.94	254.059	255.066	24.187	249518
Chuanxiongoside A	C16 H20 O8	3	340.117	341.124	5.377	1.85344e+06
Cinnamoyl-homoserine lactone	C13 H13 N O3	3.36	231.09	232.098	2.491	1.47794e+06
Cinnamyl Anthranilate	C16 H15 N O2	3.07	253.111	254.118	11.52	181390
Circumdatin L	C17 H13 N3 O3	3.37	307.097	308.104	16.33	45097.8
Citridone B	C19 H21 N O5	1.81	343.143	344.15	16.188	140852
Citroflex A-4	C20 H34 O8	2.86	402.227	403.234	27.564	419111
CJ-15,801	C9 H15 N O5	2.94	217.096	218.103	4.952	1.53695e+06
CJ-17,572	C21 H31 N O4	2.84	361.226	362.234	22.124	72286.3
Cladosporester C	C14 H24 O6	2.94	288.158	289.165	14.992	3.68162e+06
Cladosporiumin F	C13 H19 N O5	3.42	269.127	302.161	10.24	5.91743e+06
Cladosporiumin H	C14 H23 N O5	2.84	285.158	286.166	15.974	819586
Clavepictine B	C20 H35 N O	2.61	305.273	306.28	25.697	328267
Colchicoside	C27 H33 N O11	2.36	547.207	548.214	8.319	622662
Collimonin C	C16 H18 O4	2.54	274.121	275.129	20.518	195575
Columbianetin	C14 H14 O4	2.58	246.09	247.097	14.216	148591
Commendamide	C18 H35 N O4	2.94	329.258	313.238	23.21	2.92568e+06
Conagenin	C10 H19 N O6	4.43	249.122	250.13	0.948	3.09792e+06
Confluenine A	C11 H22 N2 O3	2.91	230.164	231.171	5.317	2.24984e+06
Conicasterol B	C29 H44 O	3.52	408.341	409.348	22.617	73870
Coniferin	C16 H22 O8	49770.3	359.159	360.167	5.438	1.33954e+06
Coronafacoyl-L-isoleucine	C18 H27 N O4	2.33	321.195	322.202	16.904	626546
Cortol	C21 H36 O5	3.06	368.257	369.265	26.306	167413
Costunolide	C15 H20 O2	3.04	232.147	233.154	22.123	916095
Cotinine	C10 H12 N2 O	1.01	176.095	177.102	1.294	272609
Coumafuryl	C17 H14 O5	2.76	298.085	299.092	26.073	2.01291e+06
Coumarin	C9 H6 O2	1.85	146.037	147.044	12.995	615218
CP 24,879	C11 H17 N O	1.96	179.131	180.139	15.324	340832
Crotono-betaine	C8 H15 N O	2.34	141.116	142.123	1.71	766653
Curvulalide	C10 H14 O5	3.07	214.085	215.092	6.636	2.21975e+07
Curvularide A	C18 H35 N O5	2.71	345.252	346.26	22.642	9.91363e+06
Curvupallide A	C14 H17 N O5	1.97	279.111	280.118	13.637	608960
CV4355050	C7 H5 F2 N O	-2.81	157.033	158.041	0.872	737285
Cyclizidine G	C17 H29 N O3	1.74	295.215	296.223	24.587	264210
Cyclo(D-Tyr- L-Leu)	C15 H20 N2 O3	3.51	276.148	277.156	8.058	174499
Cyclo-(Ile-Ser)	C9 H16 N2 O3	3.65	200.117	233.15	2.504	857622
Cyclo-(L-Ala-L-Tyr)	C12 H14 N2 O3	3.62	234.101	235.109	4.295	368821
Cyclo-(L-Ala-trans-4-hydroxy-L-Pro)	C8 H12 N2 O3	2.83	184.085	185.093	4.489	792547
Cyclo(leucylprolyl)	C11 H18 N2 O2	2.54	210.137	211.145	10.047	4.71601e+06
Cyclo(L-leucyl-L-trytophyl)	C17 H21 N3 O2	2.35	299.164	300.171	16.009	71339.6
Cyclo-(L-Tyrosyl-cis-4-hydroxy-D-proline	C14 H16 N2 O4	3.44	276.112	277.119	10.381	2.09151e+06
Cyclo(phenylalanyl-prolyl)	C14 H16 N2 O2	2.54	244.122	245.129	11.97	2.78658e+06
Cyclocarbamide A	C14 H20 N2 O4	3.75	280.143	281.151	2.352	863570
Cyclocarbamide B	C15 H22 N2 O4	3.28	294.159	295.166	5.007	282004
Cycloepoxytriol A	C12 H18 O5	2.38	242.116	243.123	12.965	203586
Cyclohex-2-enone	C6 H8 O	2.85	96.0578	79.0545	10.981	799091
Cyclohexamide	C15 H23 N O4	3.47	281.164	282.171	16.246	181044
Cyclohexene	C6 H10	3.17	82.0785	100.112	1.902	1.86916e+07
Cyclohexylmethyl 4-(2-fluorophenyl)-2-methyl-6-oxo-1,4,5,6-tetrahydro-3-pyridinecarboxylate	C20 H24 F N O3	0.11	345.174	346.181	23.373	51099.6
Cyclopenin	C17 H14 N2 O3	2.62	294.101	295.108	16.325	160564
Cyclopenol	C17 H14 N2 O4	2.35	310.096	311.103	17.359	124277
Cyclopentadienone	C5 H4 O	3.74	80.0265	81.0338	7.537	3.18021e+06
cyclopentene-1,2,3-trione	C5 H2 O3	2.68	110.001	111.008	1.205	313662
Cyclopentenone	C5 H6 O	3.26	82.0421	182.118	1.366	1.61015e+06
Cyclopiamine D	C25 H29 N3 O7	1.69	483.201	484.209	13.158	815634
cycloserine diketopiperazine	C6 H12 N4 O4	5.04	204.087	103.051	0.802	1.52938e+06
Cymatherol A	C18 H28 O4	2.67	308.2	309.207	26.221	2.68617e+06
Cyprodenate	C13 H25 N O2	3.27	227.189	228.197	28.916	159083
Cyromazine	C6 H10 N6	18.36	166.1	167.107	9.264	912159
Cytidine	C9 H13 N3 O5	18.61	243.09	244.097	20.477	183787
Cytosine	C4 H5 N3 O	2.56	111.044	112.051	1.05	6.4391e+06
Cytospolide H	C19 H30 O7	2.28	370.2	371.207	14.186	1.52465e+06
CZ1330000	C12 H16	2.48	160.126	161.133	8.936	969361
D-(-)-Salicin	C13 H18 O7	59515	303.133	304.14	4.944	483776
D-(+)-Glucose	C6 H12 O6	94562.5	197.091	198.098	1.177	3.24703e+07
D-(+)-Proline	C5 H9 N O2	3.03	115.064	116.071	2.34	4.7338e+07
d6-DMSO	C2 D6 O S	3.3	84.0519	85.0592	0.965	43911.8
Daidzin	C21 H20 O9	2.5	416.112	417.119	10.251	632284
D-Alanine methyl ester	C4 H9 N O2	-165201	86.0372	104.071	0.899	2.23315e+07
Daminozide	C6 H12 N2 O3	2.4	160.085	161.092	2.856	483207
D-Carnitine	C7 H15 N O3	2.76	161.106	162.113	0.905	8.59935e+06
DE1625000	C7 H6 N2 O	2.81	134.048	135.056	1.902	444919
Decarbamoyloxysaxitoxin	C9 H16 N6 O2	13.46	240.137	241.144	11.855	417532
Decarboxydehydrosanguinone A	C14 H12 N4 O	-2.2	252.101	253.108	11.486	280686
Decoquinate	C24 H35 N O5	2.24	417.252	418.26	23.139	277991
Decyl 3-(1-aziridinyl)propanoate	C15 H29 N O2	3.13	255.221	256.228	25.376	531286
DEET	C12 H17 N O	2.07	191.131	192.139	22.809	835662
Dehydrofusaric acid	C10 H11 N O2	3.24	177.08	210.113	1.011	535830
Dehydromatricaric acid	C10 H6 O2	2	158.037	159.044	8.421	5.72198e+06
Dehydrophytosphingosine	C18 H37 N O3	2.67	315.278	316.285	25.359	1.65578e+06
dehypoxanthinefutalosine	C14 H16 O7	3.64	296.091	297.098	4.183	763325
delta10-13-PhytoF	C18 H32 O6	2.39	344.221	327.217	20.133	612372
Demethylwedelolactone 去甲蟛蜞菊内酯	C15 H8 O7	3.03	300.028	301.035	12.461	512227
Deoxynybomycin	C16 H14 N2 O3	2.95	282.101	283.109	8.281	4.89854e+06
Desloratadine	C19 H19 Cl N2	58067.8	328.132	311.129	10.954	43573.9
Desmodol	C21 H18 O6	2.5	366.111	367.119	13.863	619901
Desnitro-imidacloprid	C9 H11 Cl N4	2.73	210.068	211.075	4.016	1.04417e+06
Dethiobiotin	C10 H18 N2 O3	3.15	214.132	215.14	1.212	1.37756e+06
Diacetone acrylamide	C9 H15 N O2	2.65	169.111	187.145	1.283	873352
Diallyl sulfoxide	C6 H10 O S	3.11	130.046	131.053	4.623	197776
Diatretol	C16 H22 N2 O4	2.75	306.159	307.166	20.162	160811
Dibutyl hexanedioate	C14 H26 O4	2.42	258.184	259.191	26.78	85178.6
Dibutyl Succinate	C12 H22 O4	2.77	230.152	231.16	14.438	234741
Dibutylone	C13 H17 N O3	2.89	235.122	236.129	1.754	1.17e+06
Dichotocejpin B	C15 H16 N2 O5	2.88	304.107	305.114	12.412	234161
Dichotomocej B	C14 H25 N O2	2.91	239.189	240.196	25.12	498847
Dicyclanil	C8 H10 N6	16.15	190.1	191.107	16.203	274907
Didecyldimethylammonium	C22 H47 N	2.3	325.372	326.379	27.545	424316
D-Iditol	C6 H14 O6	3.88	182.08	224.114	0.872	7.20842e+06
Diethyl [(4-methoxyphenyl){[(4-nitrophenoxy)acetyl]amino}methyl]phosphonate	C20 H25 N2 O8 P	-4.09	452.133	453.14	2.59	1.95705e+07
Diethyl [2-(4-fluorophenyl)-2-oxo-1,1-ethanediyl]biscarbamate	C14 H17 F N2 O5	-0.13	312.112	313.119	11.036	81360.5
Diethyl [6-(2,6-dimethoxyphenoxy)hexyl]phosphonate	C18 H31 O6 P	2.42	374.187	375.194	23.66	225064
Diethyl {(3R,5S)-5-[(3-benzoyl-2,4-dioxo-3,4-dihydro-1(2H)-pyrimidinyl)methyl]-2-methyl-1,2-oxazolidin-3-yl}phosphonate	C20 H26 N3 O7 P	-3.99	451.149	452.156	18.394	105977
Diethyl {1-[(4-{[(cyclohexylcarbonyl)amino]methyl}phenyl)amino]-2,2-dimethylpropyl}phosphonate	C23 H39 N2 O4 P	-4.22	438.263	439.27	23.162	595634
Diethyl 4,4'-(3,4-dioxo-1-cyclobutene-1,2-diyl)di(1-piperazinecarboxylate)	C18 H26 N4 O6	-0.55	394.185	412.219	11.386	2.53707e+07
Diethyl2-methyl-3-oxosuccinate	C9 H14 O5	2.2	202.085	203.092	8.46	125794
diethylmaleate	C8 H12 O4	2.72	172.074	155.071	5.039	666905
Difenoconazole	C19 H17 Cl2 N3 O3	3.36	405.066	406.073	26.092	105074
Dihexylcarbamodithioic acid	C13 H27 N S2	-0.69	261.158	262.166	15.741	431546
Dihydromethysticin	C15 H16 O5	3.56	276.101	277.108	12.413	538652
Dihydrothymine	C5 H8 N2 O2	2.43	128.059	129.066	0.9	1.45221e+06
Diisobutylphthalate	C16 H22 O4	3.4	278.153	279.16	26.959	3.95421e+07
Diisopropyl [hydroxy(3,4,5-trimethoxyphenyl)methyl]phosphonate	C16 H27 O7 P	-0.11	362.149	363.157	1.465	152334
Dimethyl (2-nitrophenyl)malonate	C11 H11 N O6	3.94	253.06	254.067	4.936	672346
Dimethyl (3-cyclohexylpropanoyl)carbonodithiohydrazonate	C12 H22 N2 O S2	0.54	274.118	258.098	0.92	2.20063e+06
Dimethyl 1-(tetrahydro-2-furanylmethyl)-4-(3,4,5-trimethoxyphenyl)-1,4-dihydro-3,5-pyridinedicarboxylate	C23 H29 N O8	2.19	447.19	448.198	8.894	184572
Dimethyl 2,6-naphthalenedicarboxylate	C14 H12 O4	2.84	244.074	245.082	19.625	197952
Dimethyl 3-[(2,6-dimethyl-4-morpholinyl)acetyl]-1,3-thiazolidine-2,4-dicarboxylate	C15 H24 N2 O6 S	2.82	360.137	361.144	6.821	252155
Dimethyl isophthalate	C10 H10 O4	2.57	194.058	195.066	6.132	2.21608e+06
Dimetilan	C10 H16 N4 O3	-1.4	240.122	282.156	1.439	1.25782e+06
Dinemasone A	C11 H18 O5	2.54	230.116	213.113	10.795	337219
Diosmetin	C16 H12 O6	2.79	300.064	301.072	21.378	5.13037e+06
Dipentamethylenethiuram monosulfide	C12 H20 N2 S3	-0.59	288.079	289.086	5.78	215851
Diphenylalazine A	C19 H18 N2 O2	1.99	306.137	307.145	15.746	79377.4
Diphenylamine	C12 H11 N	2.31	169.09	170.097	25.528	6.73735e+06
Dipropyleneglycol dibenzoate	C20 H22 O5	3.02	342.148	343.155	26.626	1.82771e+07
dipyridophenazine	C18 H10 N4	-2.18	282.09	315.123	15.443	831133
DL2625000	C8 H8 N2 S	-6.67	164.04	370.114	3.159	965451
DL-Norleucine	C6 H13 N O2	2.24	131.095	132.102	7.269	703210
DL-Tryptophan	C11 H12 N2 O2	1e+06	408.18	409.188	3.943	251042
DL-α-Aminocaprylic acid	C8 H17 N O2	2.04	159.126	160.134	2.792	362727
DMCM	C17 H18 N2 O4	2.16	314.127	315.135	14.214	248212
Docosahexaenoic acid methyl ester	C23 H34 O2	17564.1	348.267	349.275	27.292	183851
dodecanamide	C12 H25 N O	2.1	199.194	200.201	17.88	320377
Dodecyl acrylate	C15 H28 O2	2.46	240.21	241.217	23.57	80993.4
Dodemorph	C18 H35 N O	2.18	281.272	282.28	26.09	101228
Dothiepin	C19 H21 N S	11.83	295.143	296.15	19.883	183169
DPA	C12 H23 N O2	2.03	213.173	214.181	15.837	209376
D-Pipecolicacid	C6 H11 N O2	2.27	129.079	130.087	1.207	3.90223e+06
D-Raffinose	C18 H32 O16	33774.5	521.197	522.204	1.11	8.19792e+06
Drechmerin C	C33 H45 N O5	-2.88	535.328	536.336	25.199	150053
E-2-Benzylidenecyclohexanone	C13 H14 O	2.7	186.105	187.112	17.547	585100
Ecgonine	C9 H15 N O3	3.31	185.106	218.139	1.209	1.7836e+06
Ecgonine methyl ester	C10 H17 N O3	2.73	199.121	200.129	4.622	352622
Edaravone	C10 H10 N2 O	2.13	174.08	175.087	8.757	334277
edotecarin	C29 H28 N4 O11	-0.29	608.175	609.183	14.973	1.95603e+06
Edrophonium	C10 H15 N O	2.55	165.116	166.123	1.541	3.04943e+06
Elephantopinolide L	C15 H18 O5	2.68	278.116	279.123	12.716	323876
Eleutheroside B/Syringin 刺五加苷B	C17 H24 O9	45755.6	389.17	390.177	6.699	2.24947e+06
Eleutheroside E 刺五加苷E	C34 H46 O18	22941.3	759.297	760.304	11.735	158860
Epibatidine	C11 H13 Cl N2	-13.21	208.074	417.155	15.444	4.3132e+06
Epinephrine	C9 H13 N O3	3.48	183.09	225.124	4.185	2.38214e+06
eriojaposide A	C24 H38 O11	1.7	502.242	503.25	13.689	1.17813e+06
Erucamide	C22 H43 N O	2.7	337.335	338.343	29.077	62968.4
Esculetin	C9 H6 O4	1.91	178.027	179.034	6.252	3.59726e+06
Esculin	C15 H16 O9	2.22	340.08	341.087	4.17	1.0332e+06
Ethyl 2,5-dimethyl-1-{methyl[4-(trifluoromethyl)pyridin-2-yl]amino}-1H-pyrrole-3-carboxylate	C16 H18 F3 N3 O2	-5.52	341.133	342.14	0.88	3.03308e+07
Ethyl 2-[4-({3-(benzylsulfonyl)-5-[(3-methylphenyl)carbamoyl]-4-oxo-1-phenyl-4,5-dihydro-1H-pyrazolo[3,4-d]pyrimidin-6-yl}oxy)phenoxy]propanoate	C37 H33 N5 O8 S	1.91	707.206	354.61	0.977	787195
Ethyl 2-[4-(difluoromethyl)phenoxy]-2-methylpropanoate	C13 H16 F2 O3	2.72	258.107	259.115	0.916	384274
Ethyl 2-amino-4-methyl-5-pyrimidinecarboxylate	C8 H11 N3 O2	2.6	181.086	182.093	1.613	2.52508e+06
Ethyl 2-amino-5-carbamoyl-4-methyl-3-thiophenecarboxylate	C9 H12 N2 O3 S	3.11	228.058	229.065	3.407	200719
Ethyl 2-cyano-2-[4-(hydroxymethyl)-5-phenyl-1,3-oxazolan-2-yliden]acetate	C15 H16 N2 O4	76308.4	310.096	311.104	11.269	570553
Ethyl 2-hydroxy-7-({(2R,3R,4S,5R)-3-hydroxy-5-methoxy-6,6-dimethyl-4-[(2-propyn-1-ylcarbamoyl)oxy]tetrahydro-2H-pyran-2-yl}oxy)-8-methyl-4-oxo-4H-chromene-3-carboxylate	C25 H29 N O11	-0.24	519.174	520.181	9.324	118053
Ethyl 2-methyl-4-(6-nitro-1,3-benzodioxol-5-yl)-6-oxo-1,4,5,6-tetrahydro-3-pyridinecarboxylate	C16 H16 N2 O7	2.54	348.097	349.104	8.593	149472
Ethyl 3-hydroxy-5-methyl-6-oxo-1-phenyl-1,6-dihydropyrano[2,3-c]pyrazole-4-carboxylate	C16 H14 N2 O5	1.7	314.091	315.098	13.562	136001
Ethyl 4-({1-isopropyl-5-[(3-methylbutanoyl)amino]-1H-benzimidazol-2-yl}methyl)-1-piperazinecarboxylate	C23 H35 N5 O3	2.24	429.275	430.282	23.595	206794
Ethyl 4-[(3-chlorophenyl)carbamoyl]-1-piperazinecarboxylate	C14 H18 Cl N3 O3	3.58	311.105	312.112	1.203	705768
Ethyl 6,6-dimethyl-4-oxo-3-tetrahydro-1H-pyrrol-1-yl-4,5,6,7-tetrahydrobenzo[c]thiophene-1-carboxylate	C17 H23 N O3 S	-19.72	321.134	322.141	2.231	545406
Ethyl 7-amino-6-cyanopyrazolo[1,5-a]pyrimidine-3-carboxylate	C10 H9 N5 O2	1.98	231.076	232.083	4.391	191939
Ethyl N-(1,4-thiazinan-4-ylcarbothioyl)carbamate	C8 H14 N2 O2 S2	16.43	234.054	235.061	11.379	1.17337e+06
Ethyl oleate	C20 H38 O2	2.45	310.288	311.295	23.626	126288
Ethyl terephthalate	C12 H14 O4	2.69	222.09	205.087	26.96	2.93287e+06
Ethyl3-oxohexanoate	C8 H14 O3	2.5	158.095	141.091	4.373	399250
Ethylbenzene	C8 H10	2.29	106.078	107.086	11.367	2.33153e+06
Ethylmorphine	C19 H23 N O3	1.3	313.168	314.175	7.241	72067.7
Etiracetam	C8 H14 N2 O2	2.93	170.106	203.14	1.948	340347
Etocrilene	C18 H15 N O2	2.42	277.111	278.118	13.697	100316
etoprine	C12 H12 Cl2 N4	2.38	282.045	283.052	0.974	185793
Euvesperins A	C16 H27 N O5	2.82	313.19	314.197	8.325	1.72829e+06
exo-1,7,7-Trimethylbicyclo(2.2.1)hept-2-yl acrylate	C13 H20 O2	2.14	208.147	209.154	8.791	3.04453e+06
Fascicularone H	C15 H24 O5	3.21	284.163	267.16	8.735	570431
FC9C0XB7D4	C11 H18 N2 O4 S3	3.32	338.044	339.051	8.47	453604
Fenoterol	C17 H21 N O4	2.39	303.148	304.155	24.594	59439
Fenpropimorph	C20 H33 N O	3.11	303.257	304.264	25.148	202159
Fenuron	C9 H12 N2 O	-103758	147.069	165.103	4.786	440416
Ferimzone	C15 H18 N4	-2.49	254.153	255.16	18.05	215752
FL1A98GS0001_a	C15 H10 O3	1.78	238.063	239.071	15.784	100087
FL1AAKGM0001_a	C19 H18 O7	2.27	358.106	359.113	24.585	2.6383e+06
FL1C3CGS0019_a	C17 H16 O6	3.07	316.096	317.103	24.347	206089
FL1C3CGS0020_a	C18 H18 O6	3.05	330.111	331.119	19.062	203411
FL2F3GGS0001_a	C17 H16 O7	2.79	332.091	350.124	10.697	695874
FL64DBGM0001_a	C19 H22 O5	2.38	330.148	331.155	12.775	1.37433e+06
Flavoroseoside	C15 H18 O9	2.96	342.096	325.093	4.621	1.03092e+06
Fluphenazine	C22 H26 F3 N3 O S	-12.04	437.17	438.177	5.776	690560
Flupirtine	C15 H17 F N4 O2	-105321	272.102	305.135	1.01	1.99003e+06
Formononetin	C16 H12 O4	3.72	268.075	301.108	23.011	98608.1
Frustulosin	C12 H10 O3	3.11	202.064	235.097	12.418	185615
Fuberidazole	C11 H8 N2 O	1.73	184.064	185.071	17.034	78449.4
Fumigatoside C	C30 H33 N5 O9	0.01	607.228	608.235	12.971	410549
Furanyl fentanyl	C24 H26 N2 O2	-109619	333.18	375.214	1.507	635723
Furanyl norfentanyl	C16 H18 N2 O2	3.16	270.138	271.145	8.282	456304
Furfural;Furan-2-carbaldehyde	C5 H4 O2	2.6	96.0214	97.0287	1.13	9.39081e+06
Furfurylamine	C5 H7 N O	3	97.053	80.0498	0.931	4.67453e+07
Furmecyclox	C14 H21 N O3	3.07	251.153	252.16	11.799	538683
Fusahydronaphthalene	C17 H26 O	3.22	246.199	247.207	22.432	165566
Gabaculine	C7 H9 N O2	2.79	139.064	140.071	4.967	2.31681e+06
Gabapentin	C9 H17 N O2	2.79	171.126	172.134	1.541	3.93542e+06
Galaxolidone	C18 H24 O2	3.03	272.178	273.186	23.029	1.16121e+06
Gallicynoic acid B	C15 H24 O4	2	268.168	269.175	24.17	1.08425e+06
gamma-Glutamyl-gamma-aminobutyraldehyde	C9 H16 N2 O4	2.46	216.112	217.119	0.911	1.82819e+06
Gemifloxacin	C18 H20 F N5 O4	-46284.8	371.138	372.145	13.489	283359
Gentiopicrin 龙胆苦苷	C16 H20 O9	3.65	356.112	389.146	10.357	2.25295e+07
Gentisic acid	C7 H6 O4	2.3	154.027	155.034	2.697	787421
gepirone	C19 H29 N5 O2	-1	359.232	360.239	24.882	211149
Geralcin D	C15 H22 N2 O6	2.14	326.148	327.156	12.2	670386
Geranylacetate	C12 H20 O2	2.35	196.147	197.154	19.582	235367
Geranylgeraniol	C20 H34 O	2.86	290.262	291.269	22.086	69043.6
GibberellinA24	C20 H26 O5	2.72	346.179	347.186	11.715	196915
Glafenine	C19 H17 Cl N2 O4	-5.88	372.086	373.093	23.65	431894
glas#3	C21 H36 O11	2.08	464.227	482.261	12.325	983062
Glaucine	C21 H25 N O4	1.9	355.179	356.186	12.438	121846
Glioperazine C	C15 H17 N3 O3	2.69	287.128	288.135	8.291	457156
Glulisine A	C11 H19 N3 O2	2.96	225.148	226.156	1.33	1.38766e+06
Glycerophospho-N-palmitoyl ethanolamine	C21 H44 N O7 P	2.36	453.287	454.294	26.093	145454
Glycitin	C22 H22 O10	2.32	446.122	447.13	13.203	208740
Glycyl-L-leucine	C8 H16 N2 O3	2.42	188.117	189.124	3.029	427549
Griseorhodin E	C13 H12 O6	3.84	264.064	297.098	10.155	556779
Griseulin	C19 H19 N O5	2.44	341.127	342.134	13.361	568261
Guanine	C5 H5 N5 O	3.66	151.05	152.057	1.237	1.59721e+07
Guanosine 鸟苷	C10 H13 N5 O5	2.9	283.092	284.1	1.238	1.49519e+07
Guvacoline	C7 H11 N O2	-120686	124.053	142.087	2.087	3.92648e+06
H-Ala-pNA	C9 H11 N3 O3	3.62	209.081	210.088	29.854	349838
Hamigeromycin B	C20 H24 O8	3.13	392.148	393.156	9.512	203357
Haplamine	C15 H15 N O3	3.63	257.106	258.113	5.9	165000
Harmalol	C12 H10 N2 O	1.48	198.08	199.087	12.648	105666
Harmine	C13 H12 N2 O	10.92	212.097	442.229	10.832	1.00813e+06
H-ASP-LEU-OH	C10 H18 N2 O5	2.9	246.122	247.13	1.818	1.61124e+06
Heptanophenone	C13 H18 O	2.32	190.136	191.143	24.654	783266
Heronamide D	C27 H35 N O4	2.1	437.258	438.265	23.876	249185
Hesperidin	C28 H34 O15	1.84	610.191	611.198	15.139	3.65048e+06
Hexaconazole	C14 H17 Cl2 N3 O	1.88	313.075	314.083	25.56	58271.3
Hexadecanamide	C16 H33 N O	3.94	255.257	256.264	28.409	709713
Hexadecanedioicacid;Thapsicacid	C16 H30 O4	3.16	286.215	269.212	23.769	2.22483e+06
hexahydrophthalic anhydride	C8 H10 O3	2.29	154.063	155.071	3.145	294693
Hexamethylene diisocyanate	C8 H12 N2 O2	101298	185.117	186.124	2.463	1.92017e+06
Hexanophenone	C12 H16 O	2.24	176.121	209.154	24.848	513480
Hexanoylcarnitine	C13 H25 N O4	2.6	259.179	242.176	16.511	224116
Hexanoylglycine	C8 H15 N O3	2.84	173.106	174.113	1.208	652146
Hexyl fumarate	C16 H28 O4	2.79	284.2	285.207	24.933	254518
His-pro	C11 H16 N4 O3	-1.57	252.122	294.156	1.399	1.71973e+08
Histamine	C5 H9 N3	3.39	111.08	112.087	1.097	97383.6
Homobutein 4-glucoside	C22 H24 O10	2.39	448.138	449.145	17.079	463384
Homoplantaginin 高车前苷	C22 H22 O11	1.75	462.117	463.124	15.484	1.47859e+06
Hopantenic acid	C10 H19 N O5	3.37	233.127	234.134	4.951	525999
Hydroxy-1,4-benzoquinone	C6 H4 O3	2.85	124.016	125.024	7.539	1.82266e+07
hydroxystilbamidine	C16 H16 N4 O	-2.21	280.132	281.139	9.83	237467
Hymexazol	C4 H5 N O2	2.59	99.0323	216.098	1.213	124620
Hymexazol O-glucoside	C10 H15 N O7	3.06	261.086	262.093	2.906	714448
I antigen(d18:1/26:1(17Z))	C98 H174 N4 O43	-1.58	2095.15	699.391	22.722	46535.9
Ibuprofen	C13 H18 O2	2.05	206.131	207.138	12.275	871576
Icosadienoicacid	C20 H36 O2	2.33	308.272	291.269	23.814	310551
ID6475000	C10 H24 N2 O3	3.63	220.179	221.187	0.979	287675
Iedoglucomide A	C30 H53 N O12	1.81	619.358	620.365	19.159	132055
Imazamethabenz-methyl	C16 H20 N2 O3	3.05	288.148	289.156	14.062	169436
Imazapic	C14 H17 N3 O3	3.58	275.128	276.135	6.858	193631
Imazaquin	C17 H17 N3 O3	1.7	311.128	312.135	10.529	52988.6
Imidacloprid	C9 H10 Cl N5 O2	3.32	255.053	256.06	11.405	827967
Imidacloprid-UREA	C9 H10 Cl N3 O	3.11	211.052	212.059	9.667	115847
Imidazoleaceticacid	C5 H6 N2 O2	3.24	126.043	159.077	0.897	2.22459e+06
Imidazolone	C3 H4 N2 O	3.66	84.0327	85.04	1.209	191628
Iminodimethanethiol	C2 H7 N S2	-0.91	109.002	110.009	0.797	3.59321e+07
Indene	C9 H8	2.48	116.063	149.096	22.433	274618
Indole	C8 H7 N	2.92	117.058	118.065	11.03	1.10274e+07
Indole-3-acetyl-beta-1-D-glucoside	C16 H19 N O7	3.56	337.117	370.151	7.638	4.6228e+06
Indole-3-acetyl-L-aspartic acid	C14 H14 N2 O5	3.11	290.091	291.098	11.711	1.53884e+07
Inflatin B	C29 H40 O6	-2.08	484.281	485.289	26.991	166393
Ingenol-3-angelate	C25 H34 O6	-7.84	430.232	431.239	1.441	665959
Inosine 肌苷	C10 H12 N4 O5	3.43	268.082	269.089	1.252	918602
Iofendylate	C19 H29 I O2	-2.43	416.12	417.127	5.972	264290
ionene	C13 H18	1.87	174.141	175.148	23.931	653746
Irgarol 1051	C11 H19 N5 S	-15.03	253.132	254.14	2.559	1.70871e+06
Isoamylamine	C5 H13 N	-195468	70.0786	88.1124	2.05	1.74914e+06
Isobornyl methacrylate	C14 H22 O2	3.06	222.163	223.17	23.434	321605
Isoetharine	C13 H21 N O3	3.08	239.153	240.16	4.374	1.38712e+06
Isoimperatorin	C16 H14 O4	3.32	270.09	271.097	22.935	332196
Isophthalic acid	C8 H6 O4	2.69	166.027	167.034	5.286	1.01899e+06
Isopropyl 4-(4-fluorophenyl)-6-methyl-2-oxo-1,2,3,4-tetrahydro-5-pyrimidinecarboxylate	C15 H17 F N2 O3	-0.17	292.122	293.13	11.514	71290.2
Isopropyl beta-D-1-thiogalactopyranoside	C9 H18 O5 S	2.63	238.088	239.095	3.075	1.63955e+06
Isoquinoline	C9 H7 N	2.45	129.058	171.092	6.82	348144
Itopride	C20 H26 N2 O4	2.64	358.19	359.197	17.182	382091
JNJ-42396302	C19 H23 N5 O2	-0.89	353.185	354.192	19.776	175318
JWH 018 N-(5-hydroxypentyl) β-D-Glucuronide	C30 H31 N O8	41244.3	555.197	556.204	14.975	234025
JWH-147	C27 H27 N O	19.24	381.217	382.224	1.925	2.53628e+06
Kaempferol	C15 H10 O6	2.8	286.049	287.056	18.095	2.36179e+07
Kailuin D	C39 H69 N5 O9	0.3	751.51	752.517	26.534	953224
Katimborine	C22 H29 N O11	1.89	483.175	484.182	10.783	377177
KDM5-C49	C15 H24 N4 O3	-1.54	308.184	326.218	14.874	81390.1
Kinetin	C10 H9 N5 O	102211	237.064	238.072	1.016	1.06726e+06
Kynurenic acid	C10 H7 N O3	2.43	189.043	190.05	4.766	4.04602e+06
L-(-)-Norephedrine	C9 H13 N O	3.26	151.1	152.107	1.469	2.30017e+06
L-(+)-Arginine	C6 H14 N4 O2	3.08	174.112	175.119	0.88	2.48991e+07
L(+)-Citrulline;2-Amino-5-uredovalerate	C6 H13 N3 O3	3.32	175.096	217.13	0.943	293605
Lacosamide	C13 H18 N2 O3	3.19	250.133	251.14	6.31	314681
Laingolide	C21 H37 N O3	2.92	351.278	352.286	27.68	42428.6
Lansai E	C9 H12 N2 O3	0.34	196.085	434.203	6.118	198152
Lariciresinol 4-O-glucoside	C26 H34 O11	32606.9	539.238	540.245	12.568	328428
Laureth-2	C16 H34 O3	3.95	274.252	275.259	27.772	65410.6
Laurixamine	C15 H33 N O	2.5	243.257	244.264	25.276	1.48311e+06
Laurolactam	C12 H23 N O	2.4	197.178	198.186	23.31	403160
Lauroylsarcosine	C15 H29 N O3	3.36	271.216	272.223	21.042	1.02785e+06
Lawsone 劳松黄	C10 H6 O3	2.72	174.032	175.039	7.178	2.98481e+06
L-Ergothioneine	C9 H15 N3 O2 S	-11.17	229.086	230.093	2.15	1.78183e+06
Leucoside 山奈酚3-O-桑布双糖苷	C26 H28 O15	2.3	580.144	581.151	12.105	736575
L-Formylkynurenine	C11 H12 N2 O4	3.07	236.08	237.088	1.704	1.67706e+06
L-Glutamic acid	C5 H9 N O4	3	147.054	180.087	0.899	1.97144e+07
L-Histidine	C6 H9 N3 O2	-109797	138.043	156.077	0.963	2.37071e+06
Limonene-1_2-diol	C10 H18 O2	2.68	170.131	171.138	8.411	848253
Linamarin	C10 H17 N O6	3.48	247.106	248.114	0.905	1.83681e+07
Linarin 蒙花苷	C28 H32 O14	3.06	592.181	593.188	18.808	1.15617e+07
L-Indospicine	C7 H15 N3 O2	2.73	173.117	174.124	1.303	1.07752e+06
Linogliride	C16 H22 N4 O	-1.97	286.179	269.175	13.702	235240
Linoleamide	C18 H33 N O	2.94	279.257	280.264	26.147	1.37165e+06
Linolenic acid ethyl ester	C20 H34 O2	19627.7	312.267	313.274	26.894	161185
Linoleoyl ethanolamide	C20 H37 N O2	2.54	323.283	324.291	25.84	153181
Linoleyl hydroxamic acid	C18 H33 N O2	2.84	295.252	296.259	26.473	4.5176e+06
Lithocholic acid	C24 H40 O3	2.7	376.299	377.306	24.444	77116.1
L-Kynurenine	C10 H12 N2 O3	3.08	208.085	209.093	1.031	460452
L-Leucyl-L-leucyl-L-glutamic acid	C17 H31 N3 O6	2.74	373.222	374.23	12.353	116950
L-Methionine	C5 H11 N O2 S	-2.18	149.051	150.059	0.943	747823
LMFA08020333	C20 H37 N O4	2.51	355.273	356.28	26.742	1.33417e+06
LMFA12000378	C18 H26 O	2.55	258.199	259.206	24.845	1.42012e+06
Loganate	C16 H24 O10	2.69	376.138	377.145	6.614	6.77661e+06
Loganin	C17 H26 O10	43643.5	407.18	408.188	9.08	1.05212e+07
Loline	C8 H14 N2 O	2.45	154.111	155.118	1.212	174712
Lonijaposide D	C26 H31 N O13	2.29	565.181	566.188	4.259	1.98592e+06
Lonijaposide K	C23 H27 N O11	2.28	493.16	494.167	9.891	400463
losoxantrone	C22 H27 N5 O4	-0.91	425.206	426.213	17.373	1.08806e+06
Lotaustralin	C11 H19 N O6	3.84	261.122	262.13	1.207	6.58057e+06
LSM-20838	C15 H17 N5 O	-1.61	283.143	284.15	2.899	342318
LTB4 ethanol amide	C22 H37 N O4	1.79	379.273	380.28	26.754	148392
L-Thyronine	C15 H15 N O4	2.99	273.101	256.098	18.121	1.3755e+06
L-Tyrosinemethylester	C10 H13 N O3	3.51	195.09	196.097	2.216	7.87288e+06
Lucknolide A	C10 H12 O6	3.47	228.064	229.071	7.179	5.37476e+07
Lumichrome	C12 H10 N4 O2	-2.48	242.08	243.087	4.319	604515
Magneson	C12 H9 N3 O4	3.33	259.06	260.067	3.846	356233
Maleamate	C4 H5 N O3	2.31	115.027	133.061	0.941	5.37551e+06
Maleic Hydrazide	C4 H4 N2 O2	2.52	112.028	113.035	1.209	1.96853e+06
Malyngic acid	C18 H32 O5	3.08	328.226	346.26	22.436	2.36004e+07
Maniwamycin A	C10 H18 N2 O2	3.69	198.138	199.145	1.465	479338
Maniwamycin C	C10 H20 N2 O3	3.43	216.148	217.155	1.787	1.34379e+06
Marasin	C9 H8 O	2.14	132.058	133.065	10.412	564347
Maremycin D2	C16 H17 N3 O4	2.9	315.123	316.13	11.286	294111
Margeryl	C16 H14 O S2	0.09	286.049	287.056	12.606	115962
Maristachone B	C11 H16 O4	2.88	212.105	213.113	7.311	3.80262e+06
Massarilactone D	C11 H14 O6	3.37	242.08	243.087	2.781	3.22535e+06
Masticadienonic acid	C30 H46 O3	2.19	454.346	455.353	23.311	96796
MDMA Methylene homolog	C12 H17 N O2	3.26	207.127	208.134	5.66	361002
Mebutamate	C10 H20 N2 O4	2.88	232.143	233.15	2.947	1.02435e+06
Mefenamic acid	C15 H15 N O2	3.41	241.111	242.118	5.83	309124
Meprobamate	C9 H18 N2 O4	3.05	218.127	219.135	2.598	900925
Mesitylethylene	C11 H14	2.64	146.11	147.117	8.936	521570
Mesterolone	C20 H32 O2	3.16	304.241	305.248	25.159	458883
Metalaxyl	C15 H21 N O4	2.84	279.148	262.145	22.903	219822
Metamitron	C10 H10 N4 O	-3.52	202.085	203.092	8.608	155263
Metanephrine	C10 H15 N O3	2.93	197.106	180.102	0.952	4.87601e+06
Metconazole	C17 H22 Cl N3 O	-7.5	319.143	320.15	3.046	278122
Methcathinone	C10 H13 N O	2.54	163.1	164.107	1.583	902451
Methfuroxam	C14 H15 N O2	2.46	229.111	230.118	22.765	309491
Methohexital	C14 H18 N2 O3	3.22	262.133	263.14	2.55	329047
Methyl (1S,7R)-1-(β-D-glucopyranosyloxy)-7-methyl-5-oxo-1,4a,5,6,7,7a-hexahydrocyclopenta[c]pyran-4-carboxylate	C17 H24 O10	-82510.1	356.112	357.119	6.971	322598
Methyl (2R,3R)-3-(3,4-difluorophenyl)-8-thiabicyclo[3.2.1]octane-2-carboxylate 8-oxide	C15 H16 F2 O3 S	3.43	314.08	297.077	22.607	1.02668e+06
Methyl (2R,4S,6S,12bR)-4-(3-chlorophenyl)-2-{[3-(1H-imidazol-1-yl)propyl]amino}-1,2,3,4,6,7,12,12b-octahydroindolo[2,3-a]quinolizine-6-carboxylate	C29 H32 Cl N5 O2	-14.59	517.217	518.224	13.51	1.86558e+06
Methyl (2R,4S,6S,12bR)-4-(4-fluorophenyl)-2-[(2-thienylmethyl)amino]-1,2,3,4,6,7,12,12b-octahydroindolo[2,3-a]quinolizine-6-carboxylate	C28 H28 F N3 O2 S	-5.76	489.186	490.193	7.038	431012
Methyl (2S,3E,4S)-4-[2-(2-cyclohexylethoxy)-2-oxoethyl]-3-ethylidene-2-(beta-D-glucopyranosyloxy)-3,4-dihydro-2H-pyran-5-carboxylate	C25 H38 O11	2.08	514.242	515.25	17.08	142612
Methyl (2S,4S,6S,12bS)-2-[(2-hydroxyethyl)amino]-4-[4-(trifluoromethoxy)phenyl]-1,2,3,4,6,7,12,12b-octahydroindolo[2,3-a]quinolizine-6-carboxylate	C26 H28 F3 N3 O4	-3.49	503.201	504.209	9.957	304278
Methyl (3Z)-3-[(2-isopropylphenyl)imino]-2-thia-4-azaspiro[5.5]undecane-4-carbodithioate	C20 H28 N2 S3	0.71	392.142	393.149	18.41	130508
methyl (Z)-3-(3,4-dihydroxyphenyl)-2-formamidoacrylate	C11 H11 N O5	3.09	237.064	238.072	6.566	5.39547e+06
Methyl (Z)-N-{2-ethyl-2-[(3-formyl-3-pentanyl)disulfanyl]butylidene}glycinate	C15 H27 N O3 S2	0.74	333.143	334.151	2.403	2.06448e+06
Methyl {2-[2-{[(3S)-3-fluoro-1-pyrrolidinyl]methyl}-7,8-dihydro-4H-pyrazolo[1,5-a][1,4]diazepin-5(6H)-yl]-2-oxoethyl}carbamate	C16 H24 F N5 O3	-4.57	353.185	354.192	16.781	3.6728e+06
Methyl 1-(hexopyranosyloxy)-4a-hydroxy-7-methyl-5-oxo-1,4a,5,6,7,7a-hexahydrocyclopenta[c]pyran-4-carboxylate	C17 H24 O11	2.04	404.133	422.166	10.627	4.58836e+07
Methyl 1-{[(2-methyl-2-propanyl)oxy]carbonyl}prolylglycinate	C13 H22 N2 O5	3.65	286.154	287.161	4.959	608078
Methyl 2-[({2-[(4-chlorophenyl)thio]-3-pyridyl}carbonyl)amino]acetate	C15 H13 Cl N2 O3 S	-16.94	336.028	337.035	16.933	255231
Methyl 2-acetamido-2-deoxy-beta-D-glucopyranoside	C9 H17 N O6	3.27	235.106	236.114	0.91	4.48686e+06
Methyl 2-acetamido-3,4,6-tri-O-acetyl-2-deoxyhexopyranoside	C15 H23 N O9	3.05	361.138	362.146	1.782	1.04948e+06
Methyl 3-(4-hydroxyphenyl)-2-{1-[2-(2-methyl-5-nitro-1H-imidazol-1-yl)ethoxy]-3-oxo-1-phenyl-1,3-dihydro-2H-isoindol-2-yl}propanoate	C30 H28 N4 O7	0.2	556.196	557.203	16.331	1.07877e+07
Methyl 3,5-dideoxy-5-(octanoylamino)-6-[(1R,2R)-1,2,3-trihydroxypropyl]hex-2-ulopyranosidonic acid	C18 H33 N O9	3.07	407.217	408.224	9.636	563195
Methyl 3,5-di-tert-butyl-4-hydroxybenzoate	C16 H24 O3	2.73	264.173	265.181	25.409	263859
Methyl 3-[5-(2-oxiranyl)pentyl]undecanoate	C19 H36 O3	2.41	312.267	313.274	26.219	89072.1
Methyl 5-[(1-hydroxycyclopentyl)ethynyl]-1-(2,3,5-tri-O-acetyl-beta-D-ribofuranosyl)-1H-1,2,4-triazole-3-carboxylate	C22 H27 N3 O10	1.59	493.17	494.178	7.44	1.36186e+06
Methyl 6-deoxy-3-O-(6-deoxy-alpha-L-mannopyranosyl)-alpha-L-mannopyranoside	C13 H24 O9	2.96	324.143	342.177	6.679	4.33433e+06
Methyl 7-butyl-8-[(methoxycarbonyl)oxy]-1-azaspiro[5.5]undecane-1-carboxylate	C18 H31 N O5	2.8	341.221	342.228	21.637	901813
methyl 9-(alpha-D-galactosyloxy)nonanoate	C16 H30 O8	2.64	350.195	351.202	7.365	384952
methyl 9,10-epoxy-12,15-octadecadienoate	C19 H32 O3	2.69	308.236	309.243	27.816	131441
methyl 9-hydroperoxy-10,12,13,15-bisepidioxy-16E-octadecenoate	C19 H32 O8	2.71	388.211	389.218	9.17	2.24624e+06
Methyl N-{[1-(2,2-dimethylpropyl)-3-oxo-2-piperazinyl]acetyl}-N-methylglycinate	C15 H27 N3 O4	4.08	313.201	314.209	5.821	130480
Methyl N~2~-benzoyl-N~5~-(diaminomethylene)-L-ornithinate	C14 H20 N4 O3	-1.06	292.153	275.15	12.32	107451
Methyl O-(2,2-dimethylpropanoyl)-2-methyl-N-{[(2-methyl-2-propanyl)oxy]carbonyl}-D-serinate	C15 H27 N O6	2.85	317.185	318.192	9.944	408153
Methyl palmitate	C17 H34 O2	63005.1	287.283	288.291	25.027	4.98134e+06
Methylglyoxal	C3 H4 O2	3.9	72.0214	114.055	1.21	581088
Methylone	C11 H13 N O3	2.79	207.09	208.097	2.569	1.20576e+06
Metolachlor	C15 H22 Cl N O2	-3.7	283.133	284.14	12.795	332212
Metolachlor morpholinone	C14 H19 N O2	2.46	233.142	234.149	11.656	805738
Metoprolol	C15 H25 N O3	3.14	267.184	268.192	24.722	432593
Mexacarbate	C12 H18 N2 O2	2.75	222.137	223.145	10.106	195614
MFCD00023679	C19 H28 N4 O2	-0.5	344.221	362.255	25.14	86306.7
MFCD00025555	C9 H18 N2 O3	2.89	202.132	203.14	1.584	877775
MFCD00033811	C15 H16 N4 O	-2.2	268.132	269.139	19.39	310424
MFCD00049036	C14 H12 N2 O	3.04	224.096	225.103	17.656	88987.6
MFCD00155384	C6 H11 N5 O	-4.32	169.096	170.103	1.134	60004.1
MFCD00159016	C17 H10 N4 O3	-1.68	318.075	319.082	12.148	412908
MFCD00191740	C11 H23 N O5	2.92	249.158	250.166	1.818	1.22924e+07
MFCD02579098	C13 H18 N4 O4	-1.64	294.132	312.166	6.509	1.25979e+06
MFCD03044003	C19 H25 N5 O6	-1.2	419.18	420.187	8.044	3.72893e+06
MFCD03091239	C22 H25 N5	-0.28	359.211	360.218	24.032	84840.6
MFCD04017843	C16 H25 N5 O3	-1.5	335.195	336.203	7.345	913570
MFCD04020245	C16 H24 N6 O4	0.16	364.186	365.193	2.675	840011
MFCD18447748	C14 H8 N4	-1.56	232.075	274.108	9.403	231690
Microsphaeropsisin A	C16 H20 O4	2.64	276.137	277.144	16.976	122137
Midodrine	C12 H18 N2 O4	2.91	254.127	255.135	3.037	1.15629e+06
Mimosamycin	C12 H11 N O4	3.26	233.07	234.077	11.43	424440
Mofezolac	C19 H17 N O5	2.43	339.111	340.119	18.795	129382
Monocillinol B	C11 H13 N O5	3.15	239.08	240.087	1.521	2.32894e+06
Monotropein	C16 H22 O11	2.8	390.117	408.151	7.344	3.01259e+06
Morphine	C17 H19 N O3	2.35	285.137	286.144	13.971	158917
Mortivinacin B	C13 H17 N O5	3.43	267.112	268.119	9.674	181731
Moxonidine	C9 H12 Cl N5 O	6.24	241.075	242.082	19.022	230394
Muramic acid	C9 H17 N O7	-127540	219.075	252.109	0.894	2.77142e+06
Mycestericin B	C21 H41 N O6	2.18	403.294	404.302	24.864	105767
Mycestericin F	C21 H41 N O5	3.09	387.3	388.307	25.592	484734
Mycinonic acid III	C13 H20 O4	3.4	240.137	241.144	11.226	356902
Myclobutanil	C15 H17 Cl N4	2.89	288.115	289.122	25.078	150398
Myricetin	C15 H10 O8	2.84	318.038	319.046	10.51	466284
Myristamine oxide	C16 H35 N O	3.45	257.273	258.28	25.769	237604
Myxalamide D	C23 H35 N O3	2.97	373.263	374.27	25.59	242487
N-({(1R,2S)-2-[(2Z)-5-Hydroxy-2-penten-1-yl]-3-oxocyclopentyl}acetyl)-L-isoleucine	C18 H29 N O5	2.08	339.205	340.213	16.869	811444
N-(1,1-Dioxidotetrahydro-3-thiophenyl)-N-(4-fluorobenzyl)-3,4,5-trimethoxybenzamide	C21 H24 F N O6 S	4.98	437.133	438.14	18.682	129920
N-(1,3-Benzodioxol-5-yl)tetrazolo[1,5-a]quinoxalin-4-amine	C15 H10 N6 O2	-1.46	306.086	307.093	7.068	517749
N-(1-Benzothiophen-3-yl)-N'-(3-cyclopropyl-1-methyl-1H-pyrazol-5-yl)urea	C16 H16 N4 O S	-12.33	312.101	313.108	24.03	234573
N-(1-Hydroxy-2-butanyl)-2-(methylsulfanyl)-N-(2-thienylmethyl)acetamide	C12 H19 N O2 S2	-0.04	273.086	274.093	2.196	983373
N(2)-(5'-phosphopyridoxyl)-L-lysine	C14 H24 N3 O7 P	-4.87	377.133	378.141	2.099	846436
N-(2,2-Dimethyl-3,7,14-trioxo-1,4,8-triazacyclotetradecan-13-yl)-alpha-asparagine	C17 H29 N5 O6	0.33	399.212	382.209	10.417	106989
N-(2,4-Difluorophenyl)-4-(dimethylamino)nicotinamide	C14 H13 F2 N3 O	16.4	277.107	278.114	4.995	291993
N-(2,6-Dimethylphenyl)-N-(methoxyacetyl) alanine	C14 H19 N O4	2.6	265.132	266.139	3.198	1.49431e+06
N-(2-{[4-(2,4-Difluorophenoxy)-3-(4-ethoxy-1-methyl-6-oxo-1,6-dihydro-3-pyridinyl)phenyl]amino}-2-oxoethyl)benzamide	C29 H25 F2 N3 O5	-0.98	533.176	534.183	11.445	114544
N-(2-Aminoethyl)hexadecanamide	C18 H38 N2 O	3.13	298.299	299.307	26.404	69712.6
N'-(2-Chlorophenyl)-N-(2-cyanoethyl)-N-isopropylurea	C13 H16 Cl N3 O	-9.43	265.096	266.103	8.676	379205
N-(2-Hexyl-4-oxo-3(4H)-quinazolinyl)-4-hydroxy-1-isobutyl-2-oxo-1,2,5,6,7,8-hexahydro-3-quinolinecarboxamide	C28 H36 N4 O4	1.75	492.275	493.282	25.435	250139
N-(2-Methoxyethyl)-3-{5-[(2S)-1-methyl-2-pyrrolidinyl]-1,2,4-oxadiazol-3-yl}-2-pyridinamine	C15 H21 N5 O2	3.28	303.171	304.178	3.61	411434
N-(2-methyl-3-oxodecanoyl)pyrrolidine	C15 H27 N O2	2.77	253.205	254.212	24.899	178697
N-(3,4,5-Trihydroxy-6-methyl-2-oxido-1,2-oxaphosphinan-2-yl)-L-leucyl-L-tryptophan	C22 H32 N3 O8 P	-4.1	497.191	498.198	15.44	836258
N-(3,4-Dimethoxybenzyl)-2-[(1S,12bS)-12b-ethyl-1-{[4-(2-furoyl)-1-piperazinyl]carbonyl}-4-oxo-1,2,3,4,6,7,12,12b-octahydroindolo[2,3-a]quinolizin-3-yl]acetamide	C38 H43 N5 O7	2	681.318	682.325	19.211	423790
N-(3,4-Dimethylphenyl)-2-quinoxalinecarboxamide	C17 H15 N3 O	-15.98	277.117	278.124	0.914	4.59881e+07
N-(3-Fluorophenyl)-2-[(4-nitrophenoxy)acetyl]hydrazinecarboxamide	C15 H13 F N4 O5	-4.75	348.085	349.093	8.675	656877
N-(3-hydroxy-dodecanoyl)-homoserine lactone	C16 H29 N O4	1.17	299.21	300.217	24.17	569313
N-(3-hydroxy-octanoyl)-homoserine lactone	C12 H21 N O4	2.04	243.148	244.155	13.76	303637
N-(3-hydroxy-pentanoyl)-homoserine lactone	C9 H15 N O4	2.98	201.101	243.135	8.811	3.84904e+06
N-(3-oxo-butanoyl)-homoserine lactone	C8 H11 N O4	2.95	185.069	186.077	2.369	1.23395e+06
N-(3-oxo-decanoyl)-homoserine lactone	C14 H23 N O4	3.08	269.164	252.16	3.595	343802
N-(3-oxo-heptanoyl)-homoserine lactone	C11 H17 N O4	2.67	227.116	228.124	10.828	410843
N-(3-oxo-octanoyl)-homoserine lactone	C12 H19 N O4	2.29	241.132	242.139	15.974	221537
N-(4-{[(2E)-2-(2-Hydroxy-3-methoxy-5-nitrobenzylidene)hydrazino]carbonyl}phenyl)-4-methylbenzamide	C23 H20 N4 O6	-1.57	448.138	466.171	12.448	2.03614e+06
N'-(4-Cyano-3-methylpyrido[1,2-a]benzimidazol-1-yl)-N,N-dimethyliminoformamide	C16 H15 N5	-2.01	277.132	278.139	10.179	485451
N-(4-Ethoxyphenyl)-4-[4-(4-methoxyphenyl)-1-piperazinyl]-6-(1-pyrrolidinyl)-1,3,5-triazin-2-amine	C26 H33 N7 O2	2.26	475.271	476.278	25.65	581533
n-(4-fluorobenzoyl)morpholine	C11 H12 F N O2	-2.11	209.085	242.118	21.056	608259
N-(4-phenyl-3-oxo-tetranoyl)-homoserine lactone	C14 H15 N O4	2.34	261.101	244.097	8.219	7.58628e+06
N-(5-Benzyl-1,3,4-thiadiazol-2-yl)-1-cyclohexyl-5-oxo-3-pyrrolidinecarboxamide	C20 H24 N4 O2 S	-1.57	384.161	385.169	23.21	234790
N-(6-Amino-1-butyl-2,4-dioxo-1,2,3,4-tetrahydro-5-pyrimidinyl)-N-(2-methoxyethyl)-2-(2-oxo-1,3-benzoxazol-3(2H)-yl)acetamide	C20 H25 N5 O6	-0.89	431.18	432.187	12.415	655330
N-(6-Aminohexanoyl)-6-aminohexanoate	C12 H24 N2 O3	3.21	244.179	245.187	8.32	1.54135e+06
N-(7Z-tetradecenoyl)-homoserine lactone	C18 H31 N O3	2.44	309.231	292.228	25.406	311209
N-(9,12-octadecadienoyl)-glutamic acid	C23 H39 N O5	1.79	409.284	410.291	25.94	84889.5
N-(9,12-octadecadienoyl)-glutamine	C23 H40 N2 O4	2.86	408.3	409.307	26.732	149618
N'-(9-Acridinyl)-4-hydroxybenzohydrazide	C20 H15 N3 O2	3.01	329.117	330.125	16.793	183106
N-(Adamantan-1-yl)-4-(2-pyrimidinyl)-1-piperazinecarboxamide	C19 H27 N5 O	-1.77	341.221	342.228	16.978	355856
N-(p-Toluenesulfonyl)glycine Methyl Ester	C10 H13 N O4 S	2.16	243.057	244.064	3.371	180986
N-(tert-Butyl)-N'-(2-hydroxyethyl)urea	C7 H16 N2 O2	137301	182.106	183.113	3.283	1.30053e+06
N,N'-(2-Hydroxy-1,3-propanediyl)dioctanamide	C19 H38 N2 O3	2.53	342.289	343.296	24.486	243478
N,N,3-Trimethyl-N~2~-[2-(phosphonomethyl)hexanoyl]-L-valinamide	C15 H31 N2 O5 P	-4.85	350.195	351.203	7.864	116280
N,N'-1,2-Propanediylbis(2-ethylhexanamide)	C19 H38 N2 O2	2.41	326.294	327.301	27.715	64271
N,N-Bis(2-hydroxyethyl)dodecanamide	C16 H33 N O3	2.99	287.247	270.244	25.511	96221.6
N,N'-bis[(S)-1-methoxycarbonylethyl]fumaric diamide	C12 H18 N2 O6	3.18	286.117	287.125	4.844	338318
N,N'-Dicyclohexylurea	C13 H24 N2 O	2.98	224.19	225.197	23.788	1.19167e+06
N,N-Diethylethanolamine	C6 H15 N O	-1.47	117.115	273.193	0.939	249776
N,N-DIMETHYL-4-NITROANILINE	C8 H10 N2 O2	1.98	166.075	167.082	5.323	813318
N,N-Dimethyl-5-({2-[2-(2-methyl-1H-imidazol-1-yl)ethyl]-1-piperidinyl}methyl)-2-pyridinamine	C19 H29 N5	-1.49	327.242	360.275	24.263	261494
N,N′-Methylenebisacrylamide	C7 H10 N2 O2	2.89	154.075	187.108	0.944	2.46572e+06
N-[(12S)-hydroperoxy-(5Z,8Z,10E,14Z)-icosatetraenoyl]-gamma-aminobutanoic acid	C24 H39 N O5	2.25	421.284	422.291	20.099	63315.2
N'-[(1E)-(2-morpholin-4-yl-5-nitrophenyl)methylene]-2-(4-nitrophenoxy)acetohydrazide	C19 H19 N5 O7	-0.88	429.128	430.135	11.455	521297
N-[(2-Propyl-2H-tetrazol-5-yl)carbamothioyl]propanamide	C8 H14 N6 O S	-0.34	242.095	243.102	21	218931
N-[(2S,3S)-1-Hydroxy-3-methyl-2-pentanyl]-4-(trifluoromethyl)benzenesulfonamide	C13 H18 F3 N O3 S	-0.33	325.096	326.103	21.013	154612
N-[(3R,4S)-1-Cyclopentyl-4-cyclopropyl-3-pyrrolidinyl]-4-(1H-imidazol-1-yl)butanamide	C19 H30 N4 O	-1.57	330.241	331.249	22.974	516567
N-[(3S,3aS,8S,9S,9aS,9bS)-3,5a,9-Trimethyl-2-oxododecahydronaphtho[1,2-b]furan-8-yl]acetamide	C17 H27 N O3	3.4	293.2	294.207	11.335	180070
N-[(3S,5S)-1-Methyl-5-{3-[4-(trifluoromethoxy)phenyl]-1,2,4-oxadiazol-5-yl}-3-pyrrolidinyl]benzamide	C21 H19 F3 N4 O3	4.86	432.143	433.15	24.502	215348
N-[(5-Fluoro-2,6-dioxohexahydro-4-pyrimidinyl)carbonyl]-L-leucyl-L-leucine	C17 H27 F N4 O6	-3.35	402.19	420.224	12.453	2.04492e+06
N-[(7-Hydroxy-4-methyl-2-oxo-2H-chromen-8-yl)methyl]-N-methylglycine	C14 H15 N O5	3.1	277.096	295.13	5.515	8.65163e+06
N'-[(E)-(3-Nitrophenyl)methylene]-1H-indole-3-carbohydrazide	C16 H12 N4 O3	-2.91	308.09	309.097	16.469	272646
N'-[(E)-(4-Methylphenyl)methylene]-2-(1H-1,2,4-triazol-1-yl)acetohydrazide	C12 H13 N5 O	-2.73	243.111	244.119	6.877	238400
N-[[(4-Methoxyphenyl)thio]carbonyl]-L-glutamic acid	C13 H15 N O6 S	2.56	313.063	314.07	8.28	489694
N-[1-(1H-Tetrazol-5-yl)-3-heptanyl]tridecanamide	C21 H41 N5 O	-0.59	379.331	380.338	27.725	95180.4
N-[1,1'-Biphenyl]-4-ylacetamide	C14 H13 N O	-15.74	211.096	212.104	1.458	3.29073e+06
N-[1-Amino-6-methyl-2-oxo-5-(1H-pyrazol-5-yl)-1,2-dihydro-3-pyridinyl]-4-methylbenzamide	C17 H17 N5 O2	1.15	323.139	324.146	3.993	214137
N-[2-({2-[(2S,4S)-2-Cyano-4-fluoro-1-pyrrolidinyl]-2-oxoethyl}amino)-2-methylpropyl]-2,2-dimethylpropanamide	C16 H27 F N4 O2	-4.68	326.21	309.207	23.327	1.88936e+06
N-[2-(1-Cyclohexen-1-yl)ethyl]-1-(3,4-dimethylphenyl)-1H-pyrazolo[3,4-d]pyrimidin-4-amine	C21 H25 N5	-2.14	347.21	348.218	19.091	99217.8
N-[2-(1-Cyclohexen-1-yl)ethyl]-4-(trifluoromethoxy)benzenesulfonamide	C15 H18 F3 N O3 S	0.39	349.096	350.103	17.414	78003.6
N-[2-(3-Methylphenoxy)ethyl]-5-nitro-2-pyridinamine	C14 H15 N3 O3	3.03	273.112	274.119	7.024	100930
N-[2-(4-Carbamoyl-1-piperidinyl)-2-oxoethyl]-3-(3,4-dimethoxyphenyl)-4-oxo-3,4-dihydro-1-phthalazinecarboxamide	C25 H27 N5 O6	-0.89	493.196	494.203	6.853	1.21356e+06
N'-[2,5-Dimethyl-3-(4-methylphenyl)pyrazolo[1,5-a]pyrimidin-7-yl]-N,N-dimethyl-1,2-ethanediamine	C19 H25 N5	-2.39	323.21	324.217	24.957	102827
N-[2-[3,4-Dihydro-2(1H)-isoquinolinyl]-5-(trifluoromethyl)phenyl]benzamide	C23 H19 F3 N2 O	-4.71	396.143	397.15	6.97	288349
N-[3-(4-Morpholinyl)propyl]-N'-(tetrahydro-2-furanylmethyl)ethanediamide	C14 H25 N3 O4	2.52	299.185	300.193	6.851	319320
N-[3-(Diethylamino)propyl]-N~2~-{[3-(4-morpholinyl)propyl](2-thienylmethyl)carbamothioyl}glycinamide	C22 H39 N5 O2 S2	-2.89	469.253	470.26	16.188	58244.7
N-[3-(Isobutylsulfanyl)propyl]cyclobutanecarboxamide	C12 H23 N O S	2.83	229.151	230.158	22.639	1.84415e+06
N-[3-Chloro-4-(4-morpholinyl)phenyl]-2-{[1-(4-hydroxyphenyl)-1H-tetrazol-5-yl]sulfanyl}acetamide	C19 H19 Cl N6 O3 S	0.83	446.093	447.1	26.454	68142
N-[4-({(2S,4R)-4-Hydroxy-2-[3-(4-methoxyphenyl)-1,2,4-oxadiazol-5-yl]-1-pyrrolidinyl}methyl)phenyl]acetamide	C22 H24 N4 O4	53848.9	430.16	431.167	7.803	349707
N-[4-({[(6S)-2-Amino-5-formyl-4-oxo-1,4,5,6,7,8-hexahydro-6-pteridinyl]methyl}amino)benzoyl]-L-gamma-glutamyl-L-gamma-glutamyl-L-glutamic acid	C30 H37 N9 O13	-3.2	731.249	732.256	7.209	99354.4
N-[4-(4-Methyl-1-piperazinyl)phenyl]-4-(pyrazolo[1,5-b]pyridazin-3-yl)-2-pyrimidinamine	C21 H22 N8	-3.58	386.195	387.203	9.211	532338
N-[5-(4-Chlorophenyl)-3-methylisoxazol-4-yl]-N'-piperidinourea	C16 H19 Cl N4 O2	-188590	271.108	272.115	5.919	963920
N_N-Dihydroxy-L-tyrosine	C9 H11 N O5	3.44	213.064	214.072	2.152	1.36416e+06
N-{(2S,3S)-1-[(2,4-Dimethylbenzyl)amino]-3-hydroxy-2-hexanyl}-N'-[2-methoxy-5-(trifluoromethyl)phenyl]malonamide	C26 H34 F3 N3 O4	-2.88	509.249	510.256	16.41	230517
N'-{(E)-[4-(Trifluoromethyl)phenyl]methylene}isonicotinohydrazide	C14 H10 F3 N3 O	0.09	293.078	294.085	1.64	122410
N'-{(E)-[5-(4-Fluorophenyl)-1H-pyrazol-4-yl]methylene}-2-(5-methyl-1H-pyrazol-1-yl)acetohydrazide	C16 H15 F N6 O	-4.68	326.128	327.135	6.116	737809
N-{[(2R,4S,5R)-5-Ethyl-1-azabicyclo[2.2.2]oct-2-yl]methyl}-2-thiophenesulfonamide	C14 H22 N2 O2 S2	12.29	314.116	315.123	24.084	6.01311e+06
N-{[6-Amino-2-({[(2S)-2,3-diamino-3-oxopropyl]amino}methyl)-4-pyrimidinyl]carbonyl}histidyl-L-alanine	C18 H26 N10 O5	4.66	462.211	480.245	18.534	224044
N-{3-Methoxy-4-[(2-thienylcarbonyl)amino]phenyl}-2,3-dihydro-1,4-benzodioxine-6-carboxamide	C21 H18 N2 O5 S	-4.19	410.092	411.099	0.917	2.1845e+06
N-{4-[(2R,3R)-3-(Hydroxymethyl)-4-methyl-5-oxo-2-morpholinyl]phenyl}-2,2-dimethylpropanamide	C17 H24 N2 O4	-56249.5	302.164	303.171	5.144	94159.3
N-{4-[(2R,3R)-3-(Hydroxymethyl)-5-oxo-2-morpholinyl]phenyl}methanesulfonamide	C12 H16 N2 O5 S	2.78	300.079	301.086	3.492	174918
N-{6-[(6-Aminohexyl)amino]hexyl}-Nalpha-butyryl-L-tyrosinamide	C25 H44 N4 O3	-0.86	448.341	449.348	23.491	2.84503e+06
N~2~-(3,4-Dimethoxyphenyl)-N-(1,5-dimethyl-3-oxo-2-phenyl-2,3-dihydro-1H-pyrazol-4-yl)-N~2~-(phenylsulfonyl)glycinamide	C27 H28 N4 O6 S	4.18	536.175	519.172	8.686	654028
N~2~-[(3,4-Dimethoxyphenyl)acetyl]-N-hydroxy-N-(3-phosphonopropyl)glycinamide	C15 H23 N2 O8 P	-4.53	390.117	408.151	7.179	5.60352e+07
N~4~-(3-Fluorophenyl)-5-nitro-N~2~-(tetrahydro-2-furanylmethyl)-2,4,6-pyrimidinetriamine	C15 H17 F N6 O3	-4.43	348.133	349.14	12.99	262256
N1-(2-Methoxy-5-methylphenyl)-2-{[4-methyl-5-(trifluoromethyl)-4H-1,2,4-triazol-3-yl]thio}acetamide	C14 H15 F3 N4 O2 S	-3.57	360.086	361.093	21.394	5.25282e+06
N1-[4-(1,3-Oxazol-5-yl)phenyl]cyclopropane-1-carboxamide	C13 H12 N2 O2	2.4	228.09	229.098	8.321	774944
N1-[5-(tert-Butyl)-1,3-oxathiol-2-yliden]-2,4,5-trimethylaniline	C16 H21 N O S	-116390	243.111	276.145	1.011	2.86171e+06
N2_N5-Dibenzoyl-L-ornithine	C19 H20 N2 O4	3	340.143	341.151	20.966	118317
N2-Acetyl-L-aminoadipate	C8 H13 N O5	2.77	203.08	204.087	3.769	2.09318e+06
N4-(2,2-DIMETHYL-1-METHYLCARBAMOYL-PROPYL)-2,N1-DIHYDROXY-3-ISOBUTYL-SUCCINAMIDE	C15 H29 N3 O5	2.82	331.212	332.219	9.658	103922
N4-Acetylsulfamethoxazole	C12 H13 N3 O4 S	-10.47	295.06	296.067	0.853	1.35224e+07
N5-Ethyl-L-glutamine	C7 H14 N2 O3	1.54	174.101	175.108	7.262	366765
N6,N6-dimethyladenosine	C12 H17 N5 O4	-1.49	295.128	296.135	0.909	2.62204e+06
N6-Me-Adenosine	C11 H15 N5 O4	2.62	281.113	282.121	1.538	3.65299e+06
Nabumetone	C15 H16 O2	3.18	228.116	229.123	17.543	1.76807e+06
N-Acetoxy-4-aminobiphenyl	C14 H13 N O2	2.38	227.095	228.102	18.127	759879
N-acetyl-3,5,11,18-tetrahydroxyoctadecyl-2-amine	C20 H41 N O5	2.94	375.3	376.307	25.884	87135.6
N-acetyl-3-amino-3,6-dideoxy-d-galactose	C8 H15 N O5	3.03	205.096	206.103	0.893	1.77809e+06
N-Acetyl-beta-D-galactosamine	C8 H15 N O6	3.07	221.091	204.087	0.909	6.18063e+06
N-Acetyl-DL-tryptophan	C13 H14 N2 O3	2.27	246.101	247.108	12.201	693514
N-Acetyl-D-sphingosine	C20 H39 N O3	2.84	341.294	342.301	27.934	128446
N-Acetylkynuramine	C11 H14 N2 O2	2.98	206.106	207.113	2.778	1.24322e+06
N-Acetyl-L-2-amino-6-oxopimelate	C9 H13 N O6	3.17	231.075	232.082	1.675	4.76149e+06
N-Acetyl-L-alanyl-L-arginyl-L-cysteinamide	C14 H27 N7 O4 S	1.89	389.185	390.193	23.17	102208
N-Acetyl-L-seryl-O-octanoyl-L-seryl-L-phenylalanyl-L-leucinamide	C31 H49 N5 O8	-0.74	619.358	620.365	25.803	280833
N-Acetyl-L-valyl-3,3-dimethyl-L-alpha-aspartyl-N~4~,N~4~-dimethyl-N~1~-(4,4,4-trifluoro-3-oxo-2-butanyl)-L-aspartamide	C23 H36 F3 N5 O8	3.4	567.254	568.261	7.989	404131
N-Acetylneuraminic acid	C11 H19 N O9	71106.2	331.085	332.093	27.085	372751
N-Acetyl-O-phosphono-L-tyrosyl-N-(3-cyclohexylpropyl)-N-methyl-L-alpha-glutamine	C26 H40 N3 O9 P	-2.76	569.249	570.256	13.239	196664
N-Acetyltyramine	C10 H13 N O2	2.01	179.095	180.102	6.134	2.59634e+06
Nalidixic acid	C12 H12 N2 O3	94728.5	254.07	255.077	21.665	1.73843e+06
n-Amylbenzene	C11 H16	2.68	148.126	149.133	23.21	1.8548e+06
Nanaomycin C	C16 H15 N O5	2.22	301.096	302.103	18.583	112340
Naphthaleneacetamide	C12 H11 N O	2.3	185.084	186.092	17.974	306211
N-arachidonoyl dihydroxypropylamine	C23 H39 N O3	2.97	377.294	378.301	27.624	149544
Naringenin 7-O-beta-D-glucoside 6"-acetate	C23 H24 O11	2.48	476.133	477.14	15.959	465048
Naringeninchalcone	C15 H12 O5	2.22	272.069	273.076	14.604	1.54348e+06
Naringin	C27 H32 O14	1.71	580.18	581.187	14.604	521026
Naringin dihydrochalcone	C27 H34 O14	2.53	582.196	565.193	13.459	845798
Nb-acetyltryptamine	C12 H14 N2 O	2.26	202.111	203.118	14.372	446742
N-Benzoyl-4-O-methoxyanthranilate	C15 H13 N O4	3.61	271.085	272.093	5.211	835312
N-Benzoyl-l-leucine methyl ester	C14 H19 N O3	2.93	249.137	250.144	6.689	851931
N-BOC-CIS-4-HYDROXY-D-PROLINE	C10 H17 N O5	3.37	231.111	232.119	1.277	1.66748e+06
N-Butyl-4-[({4-[3-ethyl-7-(4-morpholinyl)-3H-[1,2,3]triazolo[4,5-d]pyrimidin-5-yl]phenyl}carbamoyl)amino]benzamide	C28 H33 N9 O3	-3.29	543.269	544.276	10.583	228727
N-Butyryl-L-homoserinelactone	C8 H13 N O3	4.12	171.09	213.124	1.227	3.92194e+06
N-Carbamoylputrescine	C5 H13 N3 O	2.59	131.106	132.113	1.205	94073.9
N-Cyclohexyl-2-(1H-pyrazol-1-yl)-N-(2-pyridinylmethyl)butanamide	C19 H26 N4 O	-1.91	326.21	327.217	16.834	451209
N-Cyclopentyl-N-(2,6-difluorobenzyl)-2-(methylsulfamoyl)acetamide	C15 H20 F2 N2 O3 S	3.41	346.117	347.125	7.746	1.01907e+06
n-decanohydroxamic acid	C10 H21 N O2	2.2	187.158	188.165	4.062	1.04165e+06
N-decanoyl-homoserine lactone	C14 H25 N O3	2.09	255.184	256.191	20.187	144938
N-D-Glucosylarylamine	C12 H17 N O5	2.94	255.111	238.108	1.313	5.77273e+06
Nemotinic acid	C11 H10 O3	3.59	190.064	191.071	11.026	2.54392e+06
Neolinustatin	C17 H29 N O11	2.52	423.175	424.182	3.738	229120
Neosaxitoxin	C10 H17 N7 O5	10.81	315.133	316.14	0.925	2.2999e+06
Neovasipyridone A	C21 H35 N O3	3.09	349.263	350.27	27.126	236654
N-Ethyl-N-(2-{[4-(4-morpholinyl)phenyl]amino}-2-oxoethyl)-4-(trifluoromethyl)benzamide	C22 H24 F3 N3 O3	0.57	435.177	458.167	13.124	9.60281e+06
N-Ethylretinamide	C22 H33 N O	2.79	327.257	328.264	27.165	422932
Nevirapine	C15 H14 N4 O	-10.95	266.114	267.121	15.739	56576.9
N-Feruloylglycine	C12 H13 N O5	3.21	251.08	252.087	10.05	8.72121e+06
N-Feruloyloctopamine	C18 H19 N O5	-54720.3	311.116	312.124	13.858	512859
N-formylloline	C9 H14 N2 O2	2.01	182.106	165.103	1.449	1.08924e+06
N-fumaryl-L-alanine dimethyl ester	C9 H13 N O5	2.79	215.08	216.087	1.546	1.5699e+06
N-heptanoyl-homoserine lactone	C11 H19 N O3	2.39	213.137	214.144	10.073	299399
N-Hydroxy-2-acetamidofluorene	C15 H13 N O2	2.64	239.095	240.102	7.709	692086
N'-Hydroxy-5,7-dimethylpyrazolo[1,5-a]pyrimidine-3-carboximidamide	C9 H11 N5 O	-156156	173.069	206.103	0.944	3.99062e+06
N-Hydroxy-8-(methylsulfanyl)octanethioamide	C9 H19 N O S2	-0.11	221.091	222.098	1.212	508206
Nicaraven	C15 H16 N4 O2	2.83	284.128	285.135	3.669	283810
Niceritrol	C29 H24 N4 O8	0.43	556.16	557.167	18.747	774952
Nicotinamide	C6 H6 N2 O	2.19	122.048	123.056	1.282	7.0961e+06
Nicotinic acid	C6 H5 N O2	2.31	123.032	124.04	1.015	8.24792e+06
Nigerapyrone C	C13 H14 O4	2.3	234.09	235.097	7.004	316028
Nigerloxin	C13 H15 N O5	2.96	265.096	266.103	11.171	1.0094e+06
Nimesulide reduced	C13 H14 N2 O3 S	-9.39	278.07	279.077	21.465	629086
N-Lauryldiethanolamine	C16 H35 N O2	3.21	273.268	274.275	24.679	1.28164e+07
N-linolenoyl glutamic acid	C23 H37 N O5	2.61	407.268	408.276	26.494	117363
N-linolenoyl-glutamine	C23 H38 N2 O4	2.63	406.284	407.292	26.178	563694
N-Methyl-3-[5-(4-phenylbutyl)-1,3,4-oxadiazol-2-yl]-N-(2,2,6,6-tetramethyl-4-piperidinyl)propanamide	C25 H38 N4 O2	-0.95	426.299	444.333	26.717	5.3325e+06
N-Methyl-4-(4-{2-[4-(1-naphthyl)-1-piperazinyl]ethyl}phenyl)-1,3-thiazol-2-amine	C26 H28 N4 S	4.73	428.205	429.213	12.993	85466.2
N-Methylcaprolactam	C7 H13 N O	141707	145.111	146.118	1.21	542597
N-Methyl-N-[(4-methyl-5-thioxo-4,5-dihydro-1H-1,2,4-triazol-3-yl)methyl]benzenesulfonamide	C11 H14 N4 O2 S2	-1.89	298.055	299.063	26.539	94830.1
NN-Dimethyllauramide	C14 H29 N O	2.96	227.226	228.233	27.369	192765
N-octanoyl-homoserine lactone	C12 H21 N O3	2.37	227.153	228.16	22.825	144237
Nodulisporipyrone B	C13 H20 O5	3.04	256.132	257.139	16.133	168304
Nonane-4_6-dione	C9 H16 O2	2.15	156.115	330.265	25.399	1.56905e+06
Norbenzoylecgonine	C15 H17 N O4	3.82	275.117	276.124	2.781	327705
Norepinephrine	C8 H11 N O3	3.49	169.074	211.108	1.207	4.1317e+06
Norethindrone	C20 H26 O2	2.58	298.194	299.201	24.769	157297
Norharman	C11 H8 N2	-244104	127.043	169.076	8.974	2.41838e+06
Noroxymorphone	C16 H17 N O4	3.93	287.117	288.124	2.339	1.12524e+06
Norsufentanil	C16 H24 N2 O2	3.37	276.185	277.192	21.118	392486
Northienamycin	C10 H14 N2 O4 S	3.59	258.068	259.076	4.999	1.39114e+06
NP-101A	C9 H10 N2 O2	3.11	178.075	179.082	9.205	208951
NP25301	C11 H11 N O4	2.19	221.069	222.077	8.256	1.75361e+06
N-palmitoyl alanine	C19 H37 N O3	3.22	327.278	328.286	26.257	93512.6
N-palmitoyl glycine	C18 H35 N O3	2.73	313.263	314.27	25.168	163355
N-palmitoyl proline	C21 H39 N O3	3.52	353.294	354.302	28.567	99568.9
N-Palmitoyl taurine	C18 H37 N O4 S	-6.61	363.242	364.249	24.597	416439
N-palmitoyl threonine	C20 H39 N O4	2.94	357.289	358.296	24.361	138035
N-PHTHALOYL-DL-PHENYLALANINE	C17 H13 N O4	2.8	295.085	296.093	20.278	169018
NQ8650000	C7 H11 N O	1.88	125.084	126.092	8.749	1.79598e+06
N-Ribosylnicotinamide	C11 H14 N2 O5	3.53	254.091	255.098	1.624	1.29379e+06
NSC 207895	C11 H13 N5 O4	0.64	279.097	280.104	1.194	178396
NSC 403928	C9 H10 O3 S	2.26	198.036	199.043	5.421	190304
N-stearoyl valine	C23 H45 N O3	3.05	383.341	384.348	29.089	65182.6
N-tetradecanoyl-homoserine lactone	C18 H33 N O3	2.67	311.247	312.254	24.725	247045
N-undecanoyl-L-Homoserine lactone	C15 H27 N O3	3.14	269.2	270.207	23.726	241367
Obscuraminol A	C18 H31 N O	2.61	277.241	278.249	27.238	140162
Obscurolide A1	C15 H17 N O5	-61865.7	273.101	274.108	3.163	888289
Ochramide C	C13 H22 N2 O3	3.3	254.164	255.171	1.619	424016
Octyl 2-acetamido-2-deoxy-6-O-[3-hydroxy-2,2-bis(hydroxymethyl)propyl]-alpha-D-glucopyranoside	C21 H41 N O9	2.35	451.279	452.286	13.684	88100.4
octyl methoxycinnamate	C18 H26 O3	2.5	290.189	291.196	24.222	5.98071e+06
Octylaldehyde	C8 H16 O	1.78	128.12	111.117	10.013	321448
Octylphosphonic acid	C8 H19 O3 P	-4.8	194.106	195.114	2.999	1.46189e+07
O-heptanoylcarnitine	C14 H27 N O4	3.27	273.195	274.202	19.504	238327
Oleanolic acid	C30 H48 O3	-39463.4	438.351	439.358	28.079	136796
Oleoyl ethanolamide	C20 H39 N O2	2.82	325.299	326.306	28.115	152164
Oleyl anilide	C24 H39 N O	16825.5	363.315	364.322	26.572	511299
OPEO	C16 H26 O2	3.19	250.194	251.201	23.99	763513
O-Propanoylcarnitine	C10 H19 N O4	3.24	217.132	218.139	5.655	1.07207e+06
Oroxylin A-7-O-β-D-glucuronide 千层纸素A-7-0-β-D-葡萄糖醛酸苷	C22 H20 O11	1.82	460.101	461.109	20.157	161743
Oxadixyl	C14 H18 N2 O4	3.76	278.128	279.135	2.519	1.1958e+06
oxazine	C4 H5 N O	3.29	83.0374	116.071	1.585	1.66327e+07
Oxepanone	C6 H10 O2	-157891	96.0578	79.0545	7.533	5.09886e+06
OxidizedLatialuciferin	C13 H22 O	1.67	194.167	177.164	14.024	827710
Oxopropaline D	C15 H14 N2 O3	3.08	270.101	271.109	17.656	592376
Oxyisocyclointegrin	C21 H20 O7	3.13	384.122	385.129	13.458	374303
Oxyphenonium	C21 H33 N O3	3.09	347.247	348.254	25.231	305571
PA-789-80	C7 H4	2.55	88.0315	121.065	11.057	9.37141e+06
Paclobutrazol	C15 H20 Cl N3 O	2.86	293.13	294.138	24.439	517240
Paecilomycone C	C15 H13 N O5	3.26	287.08	288.088	5.047	844363
Paeoniflorin 芍药苷	C23 H28 O11	35462.9	497.191	498.198	10.161	186136
Pantothenic acid	C9 H17 N O5	3.7	219.111	220.119	2.218	1.72092e+07
Paroxetine	C19 H20 F N O3	16.86	329.148	330.156	1.272	4.74279e+06
p-cymene	C10 H14	2.01	134.11	135.117	15.212	1.31513e+06
PE(21:0/0:0)	C26 H54 N O7 P	2.5	523.365	524.372	27.933	223653
PEG n5	C10 H22 O6	2.93	238.142	239.15	3.62	650690
Penbutolol	C18 H29 N O2	-58463.7	274.194	275.201	20.754	898210
Penicillic acid	C8 H10 O4	2.69	170.058	171.066	5.584	481829
Penidienone	C14 H18 O	2.9	202.136	235.17	24.757	1.19545e+06
Penipacid B	C14 H20 N2 O3	3.1	264.148	265.155	6.201	1.4662e+06
Penipacid E	C12 H10 N2 O3	2.9	230.07	248.104	10.566	428375
Peniproline A	C15 H20 N2 O6	3.17	324.133	325.14	5.772	951949
Pentosidine	C17 H26 N6 O4	-0.88	378.201	379.209	4.504	259858
Pentyl azide	C5 H11 N3	5.33	113.096	114.103	1.418	469996
Permethrin	C21 H20 Cl2 O3	15.62	390.085	391.092	25.534	114880
Pestaloficiol V	C16 H20 O3	3.32	260.142	261.149	23.538	332504
Pestalotiopamide D	C12 H19 N O5	3.11	257.127	258.134	1.408	2.10397e+06
Pestalotiopamide E	C11 H17 N O5	3.56	243.112	261.146	4.19	1.19015e+06
Pestalotiopsoid A	C11 H15 N O5	3.78	241.096	259.13	1.208	2.75563e+06
Pestalotiopyrone J	C14 H18 O8	2.93	314.101	332.135	1.938	1.51994e+06
Pestarhamnose B	C15 H22 O6	3.52	298.143	299.15	6.466	520491
phenanthro[9,10-g]pteridin-13-ol	C18 H10 N4 O	-1.62	298.085	299.092	25.3	116862
Phenaziterpene B	C23 H26 N2 O2	2.76	362.2	363.208	23.017	79117.8
Phenazopyridine	C11 H11 N5	-3.02	213.101	214.108	4.388	1.54441e+06
Phenethylamineglucuronide	C14 H19 N O6	3.48	297.122	298.13	2.187	4.44783e+06
phenicarbazide	C7 H9 N3 O	3.4	151.075	152.082	29.916	246622
Phenol	C6 H6 O	3.42	94.0422	95.0495	7.538	2.7427e+07
Phenolicsteroid	C18 H24 O	3.45	256.184	257.191	22.436	611392
Phenyl cyclohexylcarbamodithioate	C13 H17 N S2	-0.53	251.08	234.077	4.578	576964
Phenylacetylene	C8 H6	3.24	102.047	103.055	2.014	9.47577e+06
Phenylglyoxal	C8 H6 O2	2.77	134.037	167.071	10.41	2.56378e+06
Phloretin	C15 H14 O5	3.45	274.085	275.092	15.844	659043
PHODiA-PA	C27 H49 O11 P	2.64	580.303	581.31	26.52	60730.3
Phomalichenone B	C13 H18 O6	3.05	270.111	288.145	6.995	5.20039e+06
Phomaligin A	C16 H25 N O5	1.94	311.174	312.181	15.281	471317
Phthalic Acid, Bis-N-Pentyl Ester	C18 H26 O4	2.8	306.184	289.181	24.178	1.75347e+06
Phthalic anhydride	C8 H4 O3	2.65	148.016	149.024	26.963	6.30268e+07
Phyllostictine B	C15 H23 N O5	2.76	297.158	298.166	15.572	508217
PI(16:0/0:0)	C25 H49 O12 P	1.93	572.297	555.294	26.222	551107
PI(18:3(6Z,9Z,12Z)/0:0)	C27 H47 O12 P	2.32	594.282	577.279	25.278	1.14871e+06
Picolinaldehyde, 2-quinolylhydrazone (8CI)	C15 H12 N4	-2	248.106	249.113	15.844	293906
Pidotimod	C9 H12 N2 O4 S	3.44	244.053	245.06	3.721	1.27796e+07
Pigment Yellow 74	C18 H18 N4 O6	1.95	386.123	404.157	8.442	330740
Pilocarpine	C11 H16 N2 O2	2.98	208.122	209.129	6.537	301705
Piperalin	C16 H21 Cl2 N O2	-9.95	329.092	330.099	26.377	71913.8
Pipericine	C22 H41 N O	2.52	335.32	336.327	27.816	132468
Piperidine	C5 H11 N	4.15	85.0895	86.0968	1.463	2.98174e+07
Piracetam	C6 H10 N2 O2	2.1	142.075	143.082	27.817	7.56345e+06
Pityriacitrin B	C21 H13 N3 O3	2.14	355.096	356.104	25.097	96509.1
Plantamajoside 大车前苷	C29 H36 O16	26596.3	657.227	658.235	11.708	224121
Poncirin	C28 H34 O14	2.39	594.196	595.204	19.096	3.02981e+06
posatirelin	C17 H28 N4 O4	-0.98	352.211	353.218	8.677	291015
Prazosin	C19 H21 N5 O4	-0.89	383.159	384.166	11.827	226264
Probenecid	C13 H19 N O4 S	-7.52	285.101	286.109	4.958	305114
Procyanidin B2 原花青素B2	C30 H26 O12	2.14	578.144	579.151	4.542	907703
Prohexadione	C10 H12 O5	3.46	212.069	213.076	5.68	940675
Prolylleucine	C11 H20 N2 O3	3.72	228.148	229.156	3	2.47194e+06
Promethazine sulfoxide	C17 H20 N2 O S	11.16	300.133	301.14	8.372	391440
Propachlor ESA	C11 H15 N O4 S	70051.1	275.08	258.077	1.701	3.44477e+06
Propizepine	C17 H20 N4 O	-1.85	296.163	297.17	15.893	344235
Propoxur	C11 H15 N O3	3.08	209.106	210.113	5.883	1.08886e+07
Propyl phosphate	C9 H21 O4 P	-4.12	224.117	225.124	5.47	1.07514e+06
Prostaglandin A3	C20 H28 O4	-3.16	332.198	333.205	25.036	261407
Prostaglandin B1	C20 H32 O4	2.21	336.231	319.227	24.161	784016
Prostaglandin H1	C20 H34 O5	-50840.7	336.231	337.238	25.168	142882
Proversilin C	C26 H33 N O5	-3.16	439.234	440.242	15.005	116520
PS(18:2(9Z,12Z)/0:0)	C24 H44 N O9 P	2.48	521.277	522.284	25.994	75531.2
PS(20:1(11Z)/0:0)	C26 H50 N O9 P	2.2	551.324	552.331	22.564	62763.6
Pseudouridine	C9 H12 N2 O6	3	244.07	245.078	1.278	721137
Psychrophilin C	C21 H18 N4 O5	-0.41	406.128	389.124	12.147	3.65472e+06
Pt-1	C17 H24 N4 O3	-1.32	332.184	315.181	11.369	1.07094e+06
Pukeleimide G	C14 H16 N2 O5	2.74	292.107	293.114	4.118	883095
Pyocyanine	C13 H10 N2 O	3	210.08	211.087	22.71	671184
Pyrenoline B	C14 H13 N O3	3.19	243.09	244.098	22.145	238786
Pyridine-3-aldehyde	C6 H5 N O	2.47	107.037	108.045	0.941	6.55617e+06
Pyrido[2,3-b]pyrazine	C7 H5 N3	3.75	131.049	149.083	29.916	723779
Pyridostigmine	C9 H12 N2 O2	2.7	180.09	181.098	4.447	686707
pyridoxal isonicotinoyl hydrazone	C14 H14 N4 O3	-1.65	286.106	269.103	9.281	101516
Pyrifluquinazon	C19 H15 F7 N4 O2	6.97	464.112	465.119	23.729	715271
Pyrimethanil	C12 H13 N3	-10.57	199.109	200.116	1.652	1.16298e+06
Pyroquilon	C11 H11 N O	2.72	173.085	174.092	1.577	1.03836e+06
Pyrrole-2-carbonitrile	C5 H4 N2	4.25	92.0378	134.072	29.916	636839
Pyrrole-2-carboxylic acid	C5 H5 N O2	2.63	111.032	112.04	5.718	7.85405e+06
Pyrrolidine	C4 H9 N	4.15	71.0738	104.107	1.233	2.0515e+07
Pyrulic acid	C17 H28 O2	3.06	264.21	297.243	22.961	1.87294e+06
Quercetin-3β-D-glucoside	C21 H20 O12	2.3	464.097	465.104	12.454	2.76933e+07
Queuine	C12 H15 N5 O3	-1.24	277.117	278.124	1.09	2.19991e+07
Queuosine	C17 H23 N5 O7	-0.53	409.16	410.167	1.547	7.85672e+06
Quinolobactin	C11 H9 N O4	3.16	219.054	220.061	8.666	463165
Quinomeran	C14 H13 N O4	3.54	259.085	260.093	1.97	1.46114e+06
Quipazine	C13 H15 N3	2.54	213.127	214.134	15.586	184848
Quizalofop-methyl	C18 H15 Cl N2 O4	2.57	358.073	359.08	7.334	430345
Quwenzhi	C11 H21 N O3	3.07	215.153	216.16	9.094	426791
R(-)-Apocodeine	C18 H19 N O2	3.07	281.142	282.15	17.434	182420
R-1 Methanandamide phosphate	C23 H40 N O5 P	-2.26	441.263	442.271	11.527	87435.8
Rabenzazole	C12 H12 N4	-3.78	212.105	213.113	15.425	397222
Ramalinic acid A	C22 H26 O8	1.87	418.164	401.16	18.563	803250
renzapride	C16 H22 Cl N3 O2	1.63	323.141	324.148	23.827	63814.8
Rhodiocyanoside A	C11 H17 N O6	3.66	259.107	260.114	0.913	1.60825e+07
Rhoifolin	C27 H30 O14	1.8	578.165	579.172	14.698	2.16742e+06
Riboflavin	C17 H20 N4 O6	2.94	376.139	377.147	8.742	2.81681e+06
Robinin	C33 H40 O19	1.04	740.217	741.224	12.579	256421
Roburic acid 栎樱酸	C30 H48 O2	2.16	440.366	441.374	24.167	583161
Rubratoxin acid B	C26 H38 O11	3.07	526.243	527.25	11.893	291593
Rubrumline E	C25 H31 N3 O4	2.39	437.233	438.24	12.859	1.38735e+06
S-(2,2-Difluoroethyl)homocysteine	C6 H11 F2 N O2 S	4.45	199.049	241.083	1.208	384692
S-{2-[(5-Cyclohexylpentyl)amino]ethyl} hydrogen sulfurothioate	C13 H27 N O3 S2	0.3	309.143	310.151	5.305	247473
S-Acetyldihydrolipoamide	C10 H19 N O2 S2	0.66	249.086	282.119	0.942	2.99237e+06
Salfredin A3	C18 H19 N O9	2.23	393.107	394.114	3.677	642488
Salvianolic acid A	C26 H22 O10	2.11	494.122	512.156	18.101	1.22573e+06
Salvianolic acid B	C36 H30 O16	23710.4	735.181	736.188	14.814	2.85886e+06
Saxitoxin	C10 H17 N7 O4	-60197.6	281.127	282.134	2.96	1.28927e+06
Schaftoside	C26 H28 O14	2.11	564.149	565.156	10.564	3.51238e+06
Sclerotiorumin C	C12 H20 N2 O5	3.65	272.138	255.135	1.42	2.26324e+06
Scoparone	C11 H10 O4	2.84	206.058	207.066	4.147	2.39025e+06
Scutellarin	C21 H18 O12	2.1	462.081	463.088	12.751	1.49195e+06
SDZ WAG 994	C17 H25 N5 O4	-0.82	363.19	364.198	11.946	374068
Sebacicacid	C10 H18 O4	2.33	202.121	185.118	10.052	1.15885e+06
Sedanolide	C12 H18 O2	-92773.1	176.121	159.117	23.211	1.3329e+06
Selsun	S Se	1.13	111.889	112.896	0.86	3.05262e+06
Senecionine	C18 H25 N O5	2.53	335.174	336.181	21.012	304189
Sesamolin	C20 H18 O7	-48660.4	352.096	353.103	12.15	608373
Sesbanimide A	C15 H21 N O7	2.91	327.133	328.14	1.875	5.87772e+07
Shanzhiside methyl ester	C17 H26 O11	41923.8	423.175	424.182	4.156	1.25602e+06
Shikonin	C16 H16 O5	2.99	288.101	289.108	17.783	154778
Siastatin B	C8 H14 N2 O5	3.06	218.091	219.098	0.902	509118
Simazine	C7 H12 Cl N5	7.46	201.08	202.087	2.15	899556
Simplifungin	C18 H37 N O4	2.33	331.273	332.28	20.447	253501
Sinapic acid 芥子酸	C11 H12 O5	2.6	224.069	207.066	9.091	490777
Sinapoylcholine	C16 H23 N O5	2.92	309.159	310.166	13.447	229106
Skimmin 茵芋苷	C15 H16 O8	3.12	324.086	325.093	5.483	1.22795e+06
SMCC	C16 H18 N2 O6	2.52	334.117	335.125	16.79	705252
Soboliferamide	C9 H14 N2 O4	2.69	214.096	198.077	1.315	2.73322e+06
Sorbicillin	C14 H16 O3	2.42	232.111	233.118	20.404	495524
Sphinganine;2-Amion-1_3-octadecanediol	C18 H39 N O2	2.44	301.299	302.306	25.709	3.65827e+06
Spirotetramat	C21 H27 N O5	3.27	373.19	374.197	15.323	154586
Spisulosine	C18 H39 N O	1.33	285.304	286.311	26.703	150694
ST31IIO5EW	C16 H16 N4	-1.25	264.137	265.144	5.735	1.99487e+06
Staphyloamide B	C10 H16 N2 O3	2.87	212.117	213.124	2.514	2.21456e+06
Stearamide	C18 H37 N O	3.15	283.288	284.296	29.379	80923.9
Stearidonoyl glycine	C20 H31 N O3	3.02	333.231	334.239	21.564	313922
Stearyldiethanolamine	C22 H47 N O2	3.49	357.362	358.369	27.548	2.27103e+06
Stieleriacine B1	C22 H33 N O4	2.51	375.242	376.249	22.832	155228
Strepphenazine B	C20 H16 N4 O2	-2.19	344.127	345.134	13.518	130706
Streptimidone	C16 H23 N O4	2.7	293.163	294.171	8.602	967347
Styrene	C8 H8	2.43	104.063	105.07	3.335	3.28699e+06
Subtipyrroline A	C11 H11 N3 O2	4.03	217.086	218.093	2.735	270277
Succinyladenosine	C14 H17 N5 O8	3.43	383.109	384.116	2.074	2.58404e+06
Sulcatone	C8 H14 O	1.87	126.105	109.101	14.555	589218
Sulfamethazine	C12 H14 N4 O2 S	-14.56	278.08	279.087	15.414	406500
Sweroside 獐芽菜苷	C16 H22 O9	2.98	358.127	359.135	9.047	1.13183e+08
Swertiamarin 獐牙菜苦甙	C16 H22 O10	3.25	374.123	375.13	7.567	7.48906e+07
Syringic acid	C9 H10 O5	2.72	198.053	199.061	2.856	1.3548e+06
Szentirazine	C16 H15 N5 O4	-0.75	341.112	324.109	2.74	326918
Taxifolin	C15 H12 O7	-562413	133.052	305.067	3.658	725927
Tazettine	C18 H21 N O5	3.54	331.143	332.15	2.488	454201
t-Boc-N-amido-PEG2-CH2CO2H	C11 H21 N O6	3.72	263.138	264.145	1.495	7.34228e+06
TC-E 5002	C15 H27 N O4	3.67	285.195	286.202	11.295	302878
TC-E 5005	C15 H18 N4 O	-1.9	270.148	253.144	19.758	455881
TCMDC-123470	C9 H15 N3 O2	3.51	197.117	236.08	0.855	5.14008e+06
tcmdc-123859	C15 H16 N4	-1.81	252.137	253.144	16.047	198353
TCMDC-124718	C19 H25 N5 O	-1.95	339.205	340.213	13.936	996501
TCMDC-140815	C26 H32 F3 N3 O3	-4.22	491.238	492.245	14.159	252428
Tebuconazole	C16 H22 Cl N3 O	2.25	307.146	308.153	25.334	315750
TEGADIFUR	C12 H15 F N2 O4	-1.6	270.101	271.108	16.704	287741
Tegaserod	C16 H23 N5 O	-1.31	301.19	302.197	14.623	212192
Telephioidin	C21 H20 O13	2.08	480.091	481.099	10.517	1.45336e+06
Terbuthylazine	C9 H16 Cl N5	5.86	229.111	230.118	21.414	464663
Terezine B	C16 H22 N2 O5	3.25	322.154	323.161	2.192	664352
Tetracenomycin-F2	C20 H16 O8	2.55	384.086	385.093	17.755	405452
Tetraethyleneglycol dimethacrylate	C16 H26 O7	2.73	330.169	331.176	12.894	770476
tetraethynylethene	C10 H4	-1.43	124.031	83.5361	0.806	1.03425e+07
Tetranor-PGE1	C16 H26 O5	2.21	298.179	299.186	13.364	189810
Thalassotalic acid A	C19 H27 N O4	2.68	333.195	334.202	17.222	93890.9
Thiamethoxam	C8 H10 Cl N5 O3 S	3.52	291.02	292.028	8.64	246822
Thielavin J	C29 H30 O10	2.47	538.185	539.192	18.957	619734
Thiophanate-methyl	C12 H14 N4 O4 S2	2.48	342.046	343.054	19.712	302010
TI5270000	C9 H7 N O3	2.48	177.043	178.05	2.886	1.04314e+06
tilisolol	C17 H24 N2 O3	2.83	304.18	305.187	12.883	153716
Tilivalline	C20 H19 N3 O2	2.73	333.149	334.156	18.387	64010.4
Tirandamycin C	C22 H29 N O5	2.93	387.206	388.213	26.653	193519
Toluene	C7 H8	2.91	92.0629	93.0701	10.973	1.51522e+06
Tomaymycin	C16 H20 N2 O4	2.45	304.143	305.15	14.778	205899
Tranexamic Acid	C8 H15 N O2	2.94	157.111	158.118	0.938	236065
trans-2-Dodecenoylcarnitine	C19 H35 N O4	2.06	341.257	342.265	20.279	1.08737e+06
trans-3-Hydroxycotinine	C10 H12 N2 O2	2.86	192.09	193.098	3.794	628578
Trans-6-hydroxymethyl-3-methyl-7-oxo-undecan-4-olide	C14 H24 O4	2.89	256.168	257.175	18.886	619547
Trans-7,9-dihydroxy-3-methyl-8-oxo-dodecan-4-olide	C13 H22 O5	2.44	258.147	241.144	16.015	194992
Trans-Non-2-en-(4.6.8)-triyn-1-ol	C9 H6 O	3.65	130.042	163.076	5.441	1.23916e+06
Trapoxin A	C34 H42 N4 O6	-4.35	602.308	603.315	9.968	37326.6
Tributyl citrate	C18 H32 O7	2.48	360.216	361.223	16.776	528836
Tributyl phosphate	C12 H27 O4 P	3.65	266.166	267.173	26.338	131135
Trichoderide A	C22 H35 N5 O7	-0.64	481.253	482.261	11.369	3.07084e+06
Tricin 5-O-β-D-glucoside	C23 H24 O12	2.81	492.128	493.135	21.689	196045
Trifluoromethyl-bismethyl ketone	C5 H7 F3 O	-4.79	140.044	71.0295	0.812	2.06582e+07
Triphenyl phosphate	C18 H15 O4 P	2.32	326.072	327.079	26.202	370024
Triphenylphosphine oxide	C18 H15 O P	3.05	278.087	279.094	23.91	1.55236e+06
tris(2-(((2-methylimidazol-4-yl)methylidene)amino)ethyl)amine	C21 H30 N10	5.08	422.268	440.301	25.563	271952
Tropinone	C8 H13 N O	3.13	139.1	172.134	1.214	173048
Trovafloxacin	C20 H15 F3 N4 O3	52835.8	438.095	439.102	6.862	316368
Tryptoline	C11 H12 N2	2.73	172.101	173.108	6.819	154039
Tryptoquivaline Q	C23 H22 N4 O5	-1.21	434.158	435.166	15.529	4.85349e+06
Tryptoquivaline U	C23 H20 N4 O4	-0.51	416.148	417.156	20.467	760007
Tuliposide B	C11 H18 O9	2.59	294.096	295.103	8.501	431018
Unanisoflavan	C22 H26 O5	3.06	370.179	371.186	25.689	172030
UNII:04CQ74YVIS	C10 H22 O2	1.71	174.162	175.17	15.572	378479
UNII:120GN9C472	C9 H14 O3	2.27	170.095	171.102	5.536	978477
UNII:212JQJ15PS	C8 H12	2.79	108.094	109.101	23.205	638138
UNII:2O70KL79K2	C15 H24 O6	3.17	300.158	283.155	17.811	950286
UNII:DU5YP0O31R	C10 H18 O5	3.19	218.116	201.113	11.182	224588
UNII:OL56191M6N	C12 H18 O4	2.95	226.121	227.128	9.835	2.16484e+07
UNII:TYL476W27Y	C18 H30 O	3.48	262.231	280.264	27.841	703330
UNII:X3FZE77O60	C11 H16 O	1.65	164.12	147.117	20.446	876399
Usnic acid	C18 H16 O7	1.74	344.09	327.087	24.047	1.60753e+06
Variecolorin L	C29 H39 N3 O2	2.03	461.305	462.312	26.775	42937.2
Venezueline B	C14 H14 N2 O4	3.66	274.096	275.104	9.34	501060
Versicomide D	C19 H25 N3 O4	2.18	359.185	360.193	16.585	125524
Viloxazine	C13 H19 N O3	3.87	237.137	255.171	1.805	869372
V-Pyrro/NO	C6 H11 N3 O2	2.81	157.086	158.093	1.283	1.51633e+06
VU0080241	C19 H23 N5	-1.97	321.195	304.192	24.264	200493
[truncated: 19 more rows]

## Sheet: Neg
Name	Formula	DeltaMass [ppm]	Calc. MW	m/z	RT [min]	Area (Max.)
((1-(Phenylthio)cyclopentyl)thio)benzene	C17 H18 S2	-3.37	286.084	285.077	18.663	153474
(-)-Agaridiol	C12 H17 N O4	0.04	239.116	238.108	17.119	2.3252e+06
(-)-cereolactam	C17 H17 N O4	0.23	299.116	298.109	14.139	181676
(-)-Corey lactone	C8 H12 O4	-1.23	172.073	171.066	11.959	364231
(-)-Quebrachitol	C7 H14 O6	-1.82	194.079	193.071	0.95	3.8133e+06
(+/-)12(13)-DiHOME	C18 H34 O4	0.19	314.246	313.238	25.294	5.37316e+06
(+/-)-6-Hydroxy-3-oxo-alpha-ionone	C13 H18 O3	-0.21	222.126	221.118	15.379	130330
(+/-)9(10)-EpOME	C18 H32 O3	-0.21	296.235	295.228	26.41	1.55689e+07
(+/-)9,10-dihydroxy-12Z-octadecenoic acid	C18 H34 O4	-0.68	314.245	313.238	25.425	8.41392e+06
(+/-)9-HpODE	C18 H32 O4	-0.32	312.23	311.223	25.539	3.24495e+06
(+/-)-C75	C14 H22 O4	-0.73	254.152	253.144	23.99	122426
(+/-)-Gingerol	C17 H26 O4	0.34	294.183	293.176	25.248	229845
(10-Hydrazono-9(10H)-anthracenylidene)malononitrile	C17 H10 N4	-4.59	270.089	269.082	23.705	306277
(12Z,14E,24E)-5,6,17,19-tetrahydroxy-23-methoxy-2,4,12,16,18,20,22-heptamethyl-1,11-dioxo-1,2-dihydro-2,7-(epoxypentadeca[1,11,13]trienoimino)naphtho[2,1-b]furan-21-yl acetate	C37 H47 N O11	1.05	681.316	680.308	19.215	74920.3
(15Z)-9,12,13-Trihydroxy-15-octadecenoic acid	C18 H34 O5	-0.22	330.241	329.233	23.211	5.84296e+07
(1-Amino-4-{(E)-[amino(nitroamino)methylene]amino}butyl)phosphonic acid	C5 H14 N5 O5 P	4.13	255.074	254.067	2.456	786535
(1E,2E)-Bis(2-nitrobenzylidene)hydrazine	C14 H10 N4 O4	-4.08	298.069	297.062	7.811	1.03249e+06
(1H-[1,3]Oxazolo[3,4-c][1,3]oxazol-7a(7H)-ylmethoxy)methanol	C7 H13 N O4	-0.54	175.084	174.077	1.253	772432
(1R,2R)-2-[(6-Deoxy-alpha-L-gulopyranosyl)oxy]cyclohexyl 3-O-[(1S)-1-carboxy-2-phenylethyl]-alpha-L-allopyranosiduronic acid	C27 H38 O14	-0.32	586.226	585.219	11.473	707121
(1R,3S,5R)-N~2~-[1-Carbamoyl-5-(2-hydroxyethoxy)-1H-indol-3-yl]-N~3~-[3-(trifluoromethoxy)phenyl]-2-azabicyclo[3.1.0]hexane-2,3-dicarboxamide	C25 H24 F3 N5 O6	1.99	547.169	546.162	14.162	226789
(1R,4S,4aS,8aS)-1-(Hydroxymethyl)-2,5,5,8a-tetramethyl-1,4,4a,5,6,7,8,8a-octahydro-1,4-naphthalenediol	C15 H26 O3	0.44	254.188	253.181	24.866	112635
(1R,9R)-N-(4-Methylphenyl)-6-oxo-5-[4-(trifluoromethoxy)phenyl]-7,11-diazatricyclo[7.3.1.02,7]trideca-2,4-diene-11-carboxamide	C26 H24 F3 N3 O3	-5.92	483.174	482.167	10.786	232732
(1R_2S)-1-Hydroxypropane-1_2_3-tricarboxylate	C6 H8 O7	-1.25	192.027	191.019	1.271	7.4792e+07
(1-Ribosylimidazole)-4-acetate	C10 H14 N2 O6	-0.54	258.085	257.078	1.496	601641
(1S,3R,4R,5S)-N-[(2R)-1-Amino-1-oxo-2-propanyl]-1,3,4-trihydroxy-5-{[(4-methylphenyl)carbamoyl]amino}cyclohexanecarboxamide	C18 H26 N4 O6	116707	440.189	439.182	12.088	358619
(1S,4aS,7aS)-4-[(beta-D-Glucopyranosyloxy)methyl]-7-(hydroxymethyl)-7a-methyl-1,4a,5,7a-tetrahydrocyclopenta[c]pyran-1-yl 3-methylbutanoate	C22 H34 O10	-0.41	458.215	457.208	19.162	191297
(1S,7R,7aS)-1-(beta-D-Glucopyranosyloxy)-7-hydroxy-7-methyl-1,3,7,7a-tetrahydrocyclopenta[c]pyran-6-yl beta-D-glucopyranosiduronic acid	C21 H30 O15	-0.95	522.158	521.151	9.368	100580
(1S_4S)-4-Hydroxy-3-oxocyclohexane-1-carboxylate	C7 H10 O4	-2.05	158.058	157.05	7.433	1.06814e+06
(1ξ)-1,5-Anhydro-1-[(2R,3R)-3,5,7-trihydroxy-2-(4-hydroxyphenyl)-4-oxo-3,4-dihydro-2H-chromen-6-yl]-D-glucitol	C21 H22 O11	-40013.4	432.106	431.098	14.598	2.06583e+06
(1ξ)-1,5-Anhydro-1-[2-(3,4-dihydroxyphenyl)-5,7-dihydroxy-4-oxo-4H-chromen-8-yl]-D-galactitol	C21 H20 O11	-102668	402.095	447.093	10.48	1.54888e+06
(2-{[(1S,11aS)-7-(2,4-Difluorophenyl)-5,11-dioxo-2,3,5,10,11,11a-hexahydro-1H-pyrrolo[2,1-c][1,4]benzodiazepin-1-yl]amino}-2-oxoethoxy)acetic acid	C22 H19 F2 N3 O6	-9.63	459.12	458.112	14.162	9.5089e+06
(2E)-1-(4-Nitrophenyl)-3-(2-pyridinyl)-2-propen-1-one	C14 H10 N2 O3	-0.15	254.069	253.062	21.672	185954
(2E)-3-(2-Furyl)-N-{2-[(2E)-2-(4-nitrobenzylidene)hydrazino]-2-oxoethyl}acrylamide	C16 H14 N4 O5	-4.11	342.095	341.088	5.682	6.89954e+06
(2E)-3-(3-Bromo-4,5-dimethoxyphenyl)-1-(3,4,5-trimethoxyphenyl)-2-propen-1-one	C20 H21 Br O6	-2.83	436.051	435.044	0.883	95073.5
(2E)-3-(4-Acetoxy-2,3-dihydroxy-2,5,5,8a-tetramethyldecahydro-1-naphthalenyl)acrylic acid	C19 H30 O6	8.96	354.207	353.2	26.594	179282
(2E)-3-[4-({2-O-[(2S,3R,4R)-3,4-Dihydroxy-4-(hydroxymethyl)tetrahydro-2-furanyl]-β-D-glucopyranosyl}oxy)-3-methoxyphenyl]acrylic acid	C21 H28 O13	7.08	488.156	487.149	9.807	141107
(2E)-3-{4-Methoxy-3-[2-nitro-4-(trifluoromethyl)phenoxy]phenyl}-2-(6-methyl-1H-benzimidazol-2-yl)acrylonitrile	C25 H17 F3 N4 O4	1.42	494.121	493.114	22.606	4.43015e+06
(2E)-5-Bromo-2-(3,5-dibromo-4-hydroxybenzylidene)-1H-indene-1,3(2H)-dione	C16 H7 Br3 O3	2.92	483.796	482.789	0.035	2.01951e+06
(2E,4Z)-4-(Carboxymethylene)-5-hydroxy-2-heptenedioic acid	C9 H10 O7	-0.95	230.042	229.035	1.945	430315
(2E_6E)-(10R_11S)-10_11-Epoxy-3_7_11-trimethyltrideca-2_6-dienoicacid	C16 H26 O3	0.31	266.188	265.181	25.07	75176.9
(2-hydroxybenzoyl-2-aminoethyl)-bis(2,3-dihydroxybenzoyl-2-aminoethyl)amine	C27 H30 N4 O8	-2.36	538.205	537.198	16.345	524495
(2R)-2,3-Dihydroxypropanoic acid	C3 H6 O4	-3.09	106.026	105.019	0.995	1.22855e+07
(2R)-9,10,11-Trihydroxy-2-(4-hydroxyphenyl)-7-oxo-2,3-dihydro-7H-benzo[c]furo[2,3-f]chromen-4-yl beta-D-glucopyranoside	C27 H24 O13	-0.39	556.121	555.114	11.252	828240
(2R)-N-[(2S)-1-Amino-3-cyclohexyl-1-oxo-2-propanyl]-4-(3-fluorobenzoyl)-1-(phenylsulfonyl)-2-piperazinecarboxamide	C27 H33 F N4 O5 S	0.49	544.216	543.209	6.8	233918
(2R,3R)-N-{4-[(Diaminomethylene)amino]butyl}-5-[(1E)-3-({4-[(diaminomethylene)amino]butyl}amino)-3-oxo-1-propen-1-yl]-2-(4-hydroxyphenyl)-7-methoxy-2,3-dihydro-1-benzofuran-3-carboxamide	C29 H40 N8 O5	-4.77	580.309	579.302	22.322	103148
(2R,3S,4R)-2-(Dimethoxymethyl)-4-{(1H-imidazol-2-ylmethyl)[4-(trifluoromethoxy)phenyl]amino}-2-methyl-6-nitro-3-chromanol	C24 H25 F3 N4 O7	1.29	538.168	537.161	15.759	1.20697e+06
(2R,4R)-2-(4-Fluorophenyl)-1,3-thiazolidine-4-carboxylic acid	C10 H10 F N O2 S	4.89	227.043	226.035	2.096	794745
(2R_3S)-2_3-Dimethylmalate	C6 H10 O5	-1.28	162.053	161.045	0.999	2.05119e+07
(2S)-1-{[3-(3-Chlorophenyl)-1-methyl-1H-pyrazol-4-yl]methyl}-2-isopropyl-4-methylpiperazine	C19 H27 Cl N4	-4.14	346.191	345.184	24.277	126694
(2S)-2-({[3,4,5-Trihydroxy-6-({methyl[(2S)-1-phenyl-2-propanyl]amino}methyl)tetrahydro-2H-pyran-2-yl]acetyl}amino)pentanedioic acid	C23 H34 N2 O9	2.52	482.228	481.22	18.71	109315
(2S)-2-{[1-(R)-Carboxyethyl]amino}pentanoate	C8 H15 N O4	-1.76	189.1	188.093	1.385	705743
(2S)-2-Heptanyl 6-O-beta-D-xylopyranosyl-beta-D-glucopyranoside	C18 H34 O10	-0.38	410.215	409.208	8.653	103023
(2S)-2-Isopropyl-3-oxosuccinate	C7 H10 O5	-2.01	174.052	173.045	1.659	1.13576e+06
(2S)-3-Phenyl-2-{[(1S,3R,8R,10R,12S,13S,14S,15R,20S,21S,22S,23S)-13,21,22,23-tetrahydroxy-12-(hydroxymethyl)-17-oxo-2,9,11,16,24-pentaoxatetracyclo[18.3.1.0~3,8~.0~10,15~]tetracos-14-yl]oxy}propanoic acid	C29 H40 O14	-1.15	612.241	611.234	20.309	87200
(2S)-N2-[(2S)-1-amino-3-cyclohexyl-1-oxo-2-propanyl]-N1-isopropyl-N4-phenyl-1,2,4-piperazinetricarboxamide	C25 H38 N6 O4	-12.86	486.289	485.282	27.305	232098
(2S,3S)-2-{[(2E)-3-(3,4-Dihydroxyphenyl)-2-propenoyl]oxy}-3,4-dihydroxy-2-methylbutanoic acid	C14 H16 O8	0.1	312.085	311.077	7.807	240950
(2S_3R)-3-Hydroxybutane-1_2_3-tricarboxylate	C7 H10 O7	0.28	206.043	205.035	1.247	921519
(2Z)-2-Octyl-2-pentenedioic acid	C13 H22 O4	-0.56	242.152	241.144	23.787	188932
(3aS,6aS)-1-[4-(Trifluoromethyl)-2-pyrimidinyl]octahydropyrrolo[3,4-b]pyrrole	C11 H13 F3 N4	4.39	258.11	257.103	15.135	140337
(3E)-3-(9-Fluorodibenzo[b,e]thiepin-11(6H)-ylidene)-N,N-dimethyl-1-propanamine	C19 H20 F N S	4.58	313.131	312.124	15.661	97885.6
(3-Fluoro-4-methoxyphenyl)[1-({5-[(4-methyl-4H-1,2,4-triazol-3-yl)sulfanyl]-2-furyl}methyl)-3-piperidinyl]methanone	C21 H23 F N4 O3 S	-0.89	430.147	429.14	15.123	67367.3
(3R,4S)-4,6,8-Trihydroxy-7-methoxy-3-methyl-3,4-dihydro-1H-isochromen-1-one	C11 H12 O6	-0.21	240.063	239.056	6.564	4.20527e+06
(3R,4S,6R)-6-{[4-(3-Aminophenyl)-1H-1,2,3-triazol-1-yl]methyl}-N-(4-fluorobenzyl)quinuclidine-3-carboxamide	C24 H27 F N6 O	105930	480.221	479.213	13.674	1.12051e+06
(3R,4S,6R)-N-(2-Furylmethyl)-6-({4-[(phenylsulfanyl)methyl]-1H-1,2,3-triazol-1-yl}methyl)quinuclidine-3-carboxamide	C23 H27 N5 O2 S	105244	483.2	482.193	12.571	634232
(3R,4S,6R)-N-(2-Methoxybenzyl)-6-{[4-(2-pyridinyl)-1H-1,2,3-triazol-1-yl]methyl}quinuclidine-3-carboxamide	C24 H28 N6 O2	-0.86	432.227	431.22	26.223	443689
(3R,5R)-1,3,5-Trihydroxy-4-{[(2E)-3-(4-hydroxy-3-methoxyphenyl)-2-propenoyl]oxy}cyclohexanecarboxylic acid	C17 H20 O9	0.16	368.111	367.104	10.546	224993
(3R,6R)-6-{[4-(2-Hydroxyethyl)-1H-1,2,3-triazol-1-yl]methyl}-N-(3-pyridinylmethyl)quinuclidine-3-carboxamide	C19 H26 N6 O2	97165.9	406.184	405.176	6.991	1.54923e+06
(3S)-4-Oxo-3-{[N-(oxo{[2-(1H-pyrrol-2-yl)phenyl]amino}acetyl)-L-alanyl]amino}-5-(2,3,5,6-tetrafluorophenoxy)pentanoic acid	C26 H22 F4 N4 O7	-0.41	578.142	577.135	9.151	298979
(3S)-N-(1H-Benzimidazol-2-ylmethyl)-2-(2,6-difluoro-L-tyrosyl)-1,2,3,4-tetrahydro-3-isoquinolinecarboxamide	C27 H25 F2 N5 O3	3.83	505.194	504.187	19.443	2.91658e+06
(3S)-N-(2-Methoxyphenyl)-3-[5-(4-methylphenyl)-1,3,4-oxadiazol-2-yl]-1-pyrrolidinecarboxamide	C21 H22 N4 O3	-4.24	378.168	377.16	17.818	127653
(3S,4R,8R,9E)-10-Methyl-5-methylene-6,14-dioxo-7,13-dioxatricyclo[10.2.1.04,8]pentadeca-1(15),9-dien-3-yl (2Z)-2-methyl-2-butenoate	C20 H22 O6	128457	404.147	403.14	15.554	137769
(3S,4S)-4-(beta-D-Glucopyranosyloxy)-3-methyloctanoic acid	C15 H28 O8	-0.45	336.178	335.171	18.469	1.46855e+06
(3Z,5Z)-3,5-Bis(2,3,4-trimethoxybenzylidene)tetrahydro-4H-thiopyran-4-one	C25 H28 O7 S	4.76	472.158	471.15	12.347	86380.9
(3β,5ξ,9ξ)-3,23-Dihydroxy-1-oxoolean-12-en-28-oic acid	C30 H46 O5	-0.64	486.334	531.332	25.145	177354
(4-(6-Amino-9H-purin-9-yl)-2-cyclopenten-1-yl)methylphosphonic acid	C11 H14 N5 O3 P	3.18	295.084	294.077	20.268	668639
(4aS,9aR)-7-(2-Acetamidoethyl)-N-allyl-6-oxodecahydro-2H-pyrido[3,4-d]azepine-2-carboxamide	C17 H28 N4 O3	136829	382.22	381.213	15.578	2.32892e+06
(4E)-2-Oxohexenoicacid	C6 H8 O3	-3.56	128.047	127.04	1.592	566034
(4S)-4-[(1R)-4,8-Dithiaspiro[2.5]oct-1-yl]-2,2-dimethyl-1,3-dioxolane	C11 H18 O2 S2	-3.4	246.074	227.056	3.242	279301
(4S)-4-[2-(beta-D-Glucopyranosyloxy)-2-propanyl]-1-cyclohexene-1-carboxylic acid	C16 H26 O8	-0.63	346.163	345.155	12.412	1.42889e+06
(5-Amino[1,2,3]triazolo[1,5-a]quinazolin-3-yl)(morpholino)methanone	C14 H14 N6 O2	-4.75	298.116	297.109	2.898	491916
(5-Azido-1,3-dioxo-1H-benzo[de]isoquinolin-2(3H)-yl)acetic acid	C14 H8 N4 O4	-4.66	296.053	295.046	5.402	1.33026e+07
(5R)-5-{[(1S,3R)-3-(Cyclohexylamino)cyclohexyl]methyl}-5-(2-cyclohexylethyl)-2-imino-3-methyl-4-imidazolidinone	C25 H44 N4 O	-4.1	416.35	415.343	27.411	59526.4
(5R)-5-{3-[3-(6-Methoxy-1,2-benzoxazol-3-yl)-2-oxo-6-(trifluoromethyl)-2,3-dihydro-1H-benzimidazol-1-yl]phenyl}-5-methyl-1,3-oxazolidine-2,4-dione	C26 H17 F3 N4 O6	1.44	538.111	537.104	19.487	700948
(5Z)-5-[2-(Methoxymethoxy)-3-(trifluoromethyl)benzylidene]-1,3-thiazolidine-2,4-dione	C13 H10 F3 N O4 S	-3.18	333.027	332.02	14.715	150704
(6R)-2,6-Anhydro-3,5-dideoxy-5-[({4-[4-(trifluoromethyl)phenyl]-1H-1,2,3-triazol-1-yl}acetyl)amino]-6-[(1R,2R)-1,2,3-trihydroxypropyl]-L-threo-hex-2-enonic acid	C20 H21 F3 N4 O8	1.82	502.132	501.125	5.756	553959
(6R)-5-Acetamido-2,6-anhydro-6-{(1R,2R)-3-[4-(4-carboxyphenyl)-1H-1,2,3-triazol-1-yl]-1,2-dihydroxypropyl}-3,5-dideoxy-L-threo-hex-2-enonic acid	C20 H22 N4 O9	-3.22	462.137	461.13	6.879	680106
(6S)-2-Nitro-6-[2-({5-[4-(trifluoromethoxy)phenyl]-2-pyridinyl}oxy)ethoxy]-6,7-dihydro-5H-imidazo[2,1-b][1,3]oxazine	C20 H17 F3 N4 O6	1.27	466.111	465.103	3.695	1.43988e+06
(6S)-2-Nitro-N-{1-[4-(trifluoromethoxy)phenyl]pentyl}-6,7-dihydro-5H-imidazo[2,1-b][1,3]oxazin-6-amine	C18 H21 F3 N4 O4	2.02	414.152	413.145	13.083	1.86729e+06
(6S)-5-(4-Chlorobenzyl)-N-cyclohexyl-4,5,6,7-tetrahydro-1H-imidazo[4,5-c]pyridine-6-carboxamide	C20 H25 Cl N4 O	17.65	372.178	431.192	16.565	292119
(6S)-N-(4-Chlorobenzyl)-5-{[5-(hydroxymethyl)-2-furyl]methyl}-4,5,6,7-tetrahydro-1H-imidazo[4,5-c]pyridine-6-carboxamide	C20 H21 Cl N4 O3	16.2	400.137	399.129	17.091	158002
(7E)-7-(4-Methylbenzylidene)-4-(4-methylphenyl)-1,3-diphenyl-1,2-diazaspiro[4.4]non-2-en-6-one	C34 H30 N2 O	-0.11	482.236	481.228	20.825	65981.4
(7S_8S)-DiHODE	C18 H32 O4	-0.5	312.23	311.223	24.692	1.98981e+06
(7Z)-14-hydroxy-10,13-dioxoheptadec-7-enoic acid	C17 H28 O5	-0.76	312.193	311.186	24.412	6.5448e+06
(8S)-9-(2-Ethyl-2-hydroxybutyl)-2-[(1S,4S)-2-oxa-5-azabicyclo[2.2.1]hept-5-yl]-8-(trifluoromethyl)-6,7,8,9-tetrahydro-4H-pyrimido[1,2-a]pyrimidin-4-one	C19 H27 F3 N4 O3	2	416.204	415.197	15.051	2.93115e+06
(9alpha,11alpha,15R)-9,11,15-Trihydroxy-16,16-dimethylprostan-1-oic acid	C22 H42 O5	-0.79	386.303	385.296	28.691	69509.8
(9R,10R)-2-(1,1-Dibromoethyl)-8,8-dimethyl-4-oxo-9,10-dihydro-4H,8H-pyrano[2,3-f]chromene-9,10-diyl (1S,4R,1'S,4'R)bis(4,7,7-trimethyl-3-oxo-2-oxabicyclo[2.2.1]heptane-1-carboxylate)	C36 H40 Br2 O11	2.32	806.096	402.041	4.61	349033
(9S_10S)-9_10-Dihydroxyoctadecanoate	C18 H36 O4	-0.65	316.261	315.254	24.977	152567
(9Z,12Z)-6,8-Dihydroxy-9,12-octadecadienoic acid	C18 H32 O4	-0.21	312.23	311.223	26.015	412239
(Benzoyl{1-[(carboxymethyl)amino]-1-oxo-3-[3,4,5-trihydroxy-6-(hydroxymethyl)tetrahydro-2H-pyran-2-yl]-2-propanyl}amino)acetic acid	C20 H26 N2 O11	-0.43	470.153	469.146	7.091	2.31516e+06
(Diethoxymethoxy)ethene	C7 H14 O3	-2.17	146.094	145.087	14.229	1.42451e+06
(E)-1-[3-Nitro-4,5-bis(3-nitrophenyl)-2-furyl]-N-phenylmethanimine	C23 H14 N4 O7	-2.65	458.085	457.078	13.006	2.15118e+06
(E)-Glutaconate	C5 H6 O4	-2.68	130.026	189.04	1.589	1.55146e+07
(E)-N-Hydroxy-1-[1-methyl-2-(4-methyl-1-piperazinyl)-1H-indol-3-yl]methanimine	C15 H20 N4 O	-4.24	272.163	271.155	14.136	157564
(R)-10-Hydroxystearate	C18 H36 O3	-1.16	300.266	299.259	27.158	596505
(R)-2_3-Dihydroxy-3-methylbutanoate	C5 H10 O4	-1.96	134.058	133.05	1.258	770634
(R)-2_3-Dihydroxy-3-methylpentanoate	C6 H12 O4	-3.09	148.073	147.066	1.394	364763
(R)-3-(4-Hydroxyphenyl)lactate	C9 H10 O4	-0.77	182.058	181.05	5.039	466204
(R)-3-Hydroxy myristic acid	C14 H28 O3	-0.39	244.204	243.196	26.69	1.93737e+06
(R)-3-Hydroxybutanoate	C4 H8 O3	-4.31	104.047	103.04	1.447	2.37754e+06
(R)-Lactaldehyde	C3 H6 O2	-3.81	74.0365	73.0292	1.335	2.1007e+06
(R)-Lactate	C3 H6 O3	-2.43	90.0315	89.0241	1.193	2.07334e+07
(R)-Malate	C4 H6 O5	-1.85	134.021	133.014	1.25	1.61234e+07
(R)-Pantolactone	C6 H10 O3	-2.76	130.063	129.055	5.354	2.04722e+06
(S)-2-(2-oxo-1,2-dihydroquinoline-4-carboxamido)succinic acid	C14 H12 N2 O6	-0.11	304.07	303.062	5.416	640232
(S)-2-Acetolactate	C5 H8 O4	-2.2	132.042	113.024	1.186	3.87788e+06
(S)-4-Amino-5-oxopentanoate	C5 H9 N O3	-3.63	131.058	130.05	1.339	561257
(S)-Binol	C20 H14 O2	-13.98	286.095	285.088	12.962	247216
(–)-4-O-(4-O-β-D-glucopyranosylcaffeoyl)quinic acid	C22 H28 O14	-0.72	516.148	515.14	11.631	123403
(±)-Abscisic acid	C15 H20 O4	0.19	264.136	263.129	17.544	4.26981e+06
[({1-[(2,6-Diamino-1-hydroxy-1,6-dihydro-4-pyrimidinyl)oxy]-2-propanyl}oxy)methyl]phosphonic acid	C8 H17 N4 O6 P	4.14	296.09	295.083	10.36	310973
[(1-Bromovinyl)sulfanyl]benzene	C8 H7 Br S	0.89	213.945	272.959	0.788	2.76911e+07
[(2R,3R,3aR,9aR)-3-{[3-(Heptyloxy)propanoyl]oxy}-6-imino-2,3,3a,9a-tetrahydro-6H-furo[2',3':4,5][1,3]oxazolo[3,2-a]pyrimidin-2-yl]methyl 3-(heptyloxy)propanoate	C29 H47 N3 O8	2.27	565.338	564.33	26.295	1.16487e+06
[(2R,5R)-5-{[(5-Fluoro-2-pyridinyl)oxy]methyl}-2-methyl-1-piperidinyl][5-fluoro-2-(2-pyrimidinyl)phenyl]methanone	C23 H22 F2 N4 O2	4.49	424.173	423.166	20.525	112814
[(4-Anilino-5-cyano-6-oxo-1,6-dihydro-3-pyridinyl)methylene]malononitrile	C16 H9 N5 O	-4.28	287.079	286.072	5.043	187402
[(6,7-Dimethyl-3-phenyl-2-quinoxalinyl)methyl]phosphonic acid	C17 H17 N2 O3 P	-3.66	328.096	327.089	17.01	130798
[(6-O-Hexopyranosylhexopyranosyl)oxy](phenyl)acetonitrile	C20 H27 N O11	-0.33	457.158	456.151	13.121	3.25284e+06
[1-Amino-4-(N'-nitrocarbamimidamido)butyl]phosphinic acid	C5 H14 N5 O4 P	2.02	239.079	238.072	2.509	203229
[2,3-Dioxo-7-(3-{[(phenylacetyl)amino]methyl}-1H-pyrrol-1-yl)-6-(trifluoromethyl)-3,4-dihydro-1(2H)-quinoxalinyl]acetic acid	C24 H19 F3 N4 O5	1.7	500.132	499.124	17.33	2.25341e+06
[4-(1-Azepanylsulfonyl)-1-methyl-1H-pyrrol-2-yl][4-(4-fluorophenyl)-1-piperazinyl]methanone	C22 H29 F N4 O3 S	0.14	448.195	447.187	10.852	124051
[5-(6-aminopurin-9-yl)-3,4-dihydroxy-tetrahydrofuran-2-yl]methyl [[5-(7,8-dimethyl-2,4,6-trioxo-1H-benzo[g]pteridin-10-yl)-2,3,4-trihydroxy-pentoxy]-hydroxy-phosphoryl] hydrogen phosphate	C27 H33 N9 O16 P2	2.14	801.154	800.146	7.482	135182
[6]-Gingerol	C17 H26 O4	0.86	294.183	293.176	25.818	301895
[8-(2-Amino-6-oxo-3,6-dihydro-9H-purin-9-yl)octyl]phosphonic acid	C13 H22 N5 O4 P	2.77	343.142	342.135	17.571	270892
[FA(18:0)]12R_13S-epoxy-9Z-octadecenoicacid	C18 H32 O3	-0.61	296.235	295.228	26.546	3.16386e+06
[FA(18:3)]13S-hydroperoxy-9Z_11E_14Z-octadecatrienoicacid	C18 H30 O4	-1	310.214	309.207	24.533	3.55148e+06
[FAamino(5:0)]2S-amino-pentanoicacid	C5 H11 N O2	-2.5	117.079	116.071	0.996	1.15884e+06
[FAhydroxy(18:0)]12_13-dihydroxy-9Z-octadecenoicacid	C18 H34 O4	-0.19	314.246	313.238	25.07	1.141e+06
[FAhydroxy(22:0)]13-hydroxy-docosanoicacid	C22 H44 O3	-1.52	356.329	355.321	29.081	179362
[FAhydroxy(4:0)]N-(3S-hydroxy-butanoyl)-homoserinelactone	C8 H13 N O4	-0.92	187.084	232.083	1.494	305727
[FAhydroxy(4:1/2:0)]2-hydroxy-2-butenedioicacid	C4 H4 O5	-1.01	132.006	191.02	1.192	9.67453e+07
[FAtrihydroxy(18:0)]9_10_13-trihydroxy-11-octadecenoicacid	C18 H34 O5	0.18	330.241	329.233	24.244	3.77166e+06
{(1R,2R)-2-[(2Z)-5-(Hexopyranosyloxy)-2-penten-1-yl]-3-oxocyclopentyl}acetic acid	C18 H28 O9	0.68	388.174	387.166	8.826	1.90588e+07
{(1S,2S,3R,4R)-3-[(1S)-1-Acetamido-2-ethylbutyl]-4-carbamimidamido-2-hydroxycyclopentyl}phosphonic acid	C14 H29 N4 O5 P	2.31	364.188	363.181	16.237	120218
{(2R,4S,5R)-5-[1-Methyl-3-(2-naphthyl)-1H-pyrazol-5-yl]-1-azabicyclo[2.2.2]oct-2-yl}methyl (4-methoxyphenyl)carbamate	C30 H32 N4 O3	92715.3	542.257	541.25	12.249	163509
{(3S)-3-{2-[(4-carbamimidamidobenzoyl)amino]ethyl}-4-[N-(4-carbamimidamidobenzoyl)glycyl]-2-oxopiperazin-1-yl}acetic acid	C26 H32 N10 O6	1.78	580.252	579.244	13.245	110744
{(7R,9aS)-7-[8-Amino-1-(4-{[4-(trifluoromethyl)-2-pyridinyl]carbamoyl}phenyl)imidazo[1,5-a]pyrazin-3-yl]-4-oxooctahydro-2H-pyrido[1,2-a]pyrazin-2-yl}acetic acid	C29 H27 F3 N8 O4	0.35	608.211	607.204	9.754	196527
{[{[2-(4-Amino-2-oxo-1,3,5-triazin-1(2H)-yl)ethoxy]methyl}(hydroxy)phosphoryl]oxy}methyl pivalate	C12 H21 N4 O7 P	2.86	364.116	363.109	9.696	127105
{[1-(Ethoxycarbonyl)-3-ethyl-4-oxo-2-azetidinyl]oxy}acetic acid	C10 H15 N O6	-0.14	245.09	244.083	8.325	523528
{[2-({[(2R,4S,5R)-5-{2-Methyl-6-[4-(trifluoromethyl)phenyl]-4-pyrimidinyl}-1-azabicyclo[2.2.2]oct-2-yl]methyl}amino)-2-oxoethyl]sulfanyl}acetic acid	C24 H27 F3 N4 O3 S	6.22	508.179	507.171	8.217	1.05935e+07
{[26,28-Dihydroxy-25,27-dipropoxypentacyclo[19.3.1.1~3,7~.1~9,13~.1~15,19~]octacosa-1(25),3(28),4,6,9(27),10,12,15(26),16,18,21,23-dodecaen-5-yl](hydroxy)methylene}bis(phosphonic acid)	C35 H40 O11 P2	-0.24	698.204	697.197	20.48	126728
{[4-(5-Amino-4-carbamoyl-1H-imidazol-1-yl)-2-cyclopenten-1-yl]methyl}phosphonic acid	C10 H15 N4 O4 P	3.92	286.084	285.077	22.233	66830.2
{3-[(3aS,4S,6aR)-2-Oxohexahydro-1H-thieno[3,4-d]imidazol-4-yl]propyl}malonic acid	C11 H16 N2 O5 S	0.51	288.078	287.071	7.903	266855
{6-[(2',4'-Dimethyl-4,5'-bi-1,3-thiazol-2-yl)amino]-3-pyridinyl}{4-[5-(trifluoromethyl)-2-pyrimidinyl]-1-piperazinyl}methanone	C23 H21 F3 N8 O S2	-1.01	546.123	545.115	1.374	36678
{6-Fluoro-8-(methylsulfonyl)-9-[4-(trifluoromethyl)benzyl]-2,3,4,9-tetrahydro-1H-carbazol-1-yl}acetonitrile	C23 H20 F4 N2 O2 S	-3.58	464.116	463.109	7.525	1.89443e+06
{8-[3-Chloro-5-(trifluoromethyl)-2-pyridinyl]-1-oxa-4,8-diazaspiro[4.5]dec-4-yl}(4-nitrophenyl)methanone	C20 H18 Cl F3 N4 O4	1.84	470.098	469.09	13.38	210189
1-((3-nitrophenyl)sulfonyl)piperidine	C11 H14 N2 O4 S	0.11	270.067	269.06	5.354	173071
1-({(1S,4S,6S)-6-Isopropyl-3-methyl-4-[2-(4-methyl-1-piperazinyl)-2-oxoethyl]-2-cyclohexen-1-yl}methyl)-3-(3-methoxyphenyl)urea	C26 H40 N4 O3	78856.3	492.293	491.286	21.026	360236
1-({(2R,3S,4R,5S)-5-[2-(2,3-Dihydro-1H-indol-1-yl)-2-oxoethyl]-3,4-dihydroxytetrahydro-2-furanyl}methyl)-3-(3-methoxyphenyl)urea	C23 H27 N3 O6	104258	487.188	486.181	8.58	117645
1-({[(2-Hydroxyethyl)disulfanyl]carbonyl}oxy)decane	C13 H26 O3 S2	-2.8	294.132	293.124	5.707	148296
1-(1,5-Dimethyl-3-oxo-2-phenyl-2,3-dihydro-1H-pyrazol-4-yl)-3-(4-methoxyphenyl)thiourea	C19 H20 N4 O2 S	-3.25	368.13	367.122	19.221	1.57366e+06
1-(1-Hydroxybutyl)-1,3,4,5,6,7-hexahydro-2-benzofuran-4,5,6,7-tetrol	C12 H20 O6	-0.93	260.126	259.118	8.445	373616
1-(2,4-Difluorophenyl)-3-[2-(dimethylamino)ethyl]urea	C11 H15 F2 N3 O	1.49	243.119	242.111	10.937	38757.1
1-(2,4-Dimethoxyphenyl)-3-[2-(4-fluorophenyl)ethyl]thiourea	C17 H19 F N2 O2 S	3.65	334.116	333.109	11.601	222837
1-(2,6-Dimethyl-4-pyridinyl)-4-(1-propyl-4-piperidinyl)piperazine	C19 H32 N4	-4.88	316.261	315.254	24.647	36892.5
1-(2-Fluoroethyl)-1-nitrosourea	C3 H6 F N3 O2	-2.85	135.044	134.037	2.701	99048.1
1-(2-Furylmethyl)-5-oxopyrrolidine-3-carboxylic acid	C10 H11 N O4	-1.42	209.069	208.061	1.588	1.00415e+06
1-(2-Methoxyphenyl)-3-[4-(4-nitrophenyl)-1-piperazinyl]-2,5-pyrrolidinedione	C21 H22 N4 O5	-3.59	410.158	409.15	4.246	269868
1-(3-Cyanophenyl)-3-{[(2R,4S,5R)-5-(3-cyclohexyl-1-methyl-1H-pyrazol-5-yl)-1-azabicyclo[2.2.2]oct-2-yl]methyl}urea	C26 H34 N6 O	80603.7	482.251	481.244	12.433	779942
1-(3-Fluorophenyl)-4-[(4-methylphenyl)sulfonyl]-1H-1,2,3-triazol-5-amine	C15 H13 F N4 O2 S	-0.92	332.074	331.067	1.532	558766
1-(4,7-Dimethylpyrazolo[5,1-c][1,2,4]triazin-3-yl)ethan-1-one	C9 H10 N4 O	-8.1	190.084	189.077	4.96	478703
1-(Carboxymethyl)cyclohexanecarboxylic acid	C9 H14 O4	-1.35	186.089	185.082	8.926	282304
1-(Isobutyryloxy)ethyl 4-{[(3S,4R,5S)-3-(3-chloro-2-fluorophenyl)-4-(4-chloro-2-fluorophenyl)-4-cyano-5-(2,2-dimethylpropyl)-D-prolyl]amino}-3-methoxybenzoate	C37 H39 Cl2 F2 N3 O6	-2.93	729.216	728.209	0.961	1.07893e+06
1-(β-D-Glucopyranosyloxy)-7-methyl-1,4a,5,6,7,7a-hexahydrocyclopenta[c]pyran-4-carboxylic acid	C16 H24 O9	-0.22	360.142	359.135	11.846	509655
1,1',3-Trimethyl-6'-nitro-1',4'-dihydro-2H,2'H-spiro[pyrimidine-5,3'-quinoline]-2,4,6(1H,3H)-trione	C15 H16 N4 O5	-4.4	332.111	331.103	3.565	348774
1,1'-[1,4-Phenylenebis(methylene)]ditetrahydrothiophenium	C16 H24 S2	-3.27	280.131	279.124	15.669	101735
1,1-Bis(dimethylamino)-N'-(4-nitrophenyl)phosphinecarbohydrazonamide oxide	C11 H19 N6 O3 P	3.49	314.127	313.119	14.217	168490
1,1-Cyclododecanediyl dihydroperoxide	C12 H24 O4	0.15	232.167	231.16	15.597	273004
1,2-BIS(PHENYLPHOSPHINO)ETHANE	C14 H16 P2	3.96	246.074	245.066	2.813	191975
1,2-Ethanediylbis(imino-2-oxo-2,1-ethanediyl) bis{[(3-methylbenzoyl)amino]acetate}	C26 H30 N4 O8	-2.3	526.205	525.198	10.234	109032
1,2-Ethanediylbis(oxy-2,1-ethanediyl) diacetate	C10 H18 O6	-1.35	234.11	293.124	2.904	346202
1,3,4,5-Tetra-O-acetyl-2,6-anhydrohexitol	C14 H20 O9	-1.01	332.11	331.103	2.071	433395
1,3,5-Cyclohexanetricarboxylic acid	C9 H12 O6	-1.58	216.063	215.056	3.399	230659
1,3-Dibromo-2-nitrosobenzene	C6 H3 Br2 N O	-0.01	262.858	261.851	2.362	648576
1,3-Dihydroxy-2-propanyl 6-O-(cyclohexylacetyl)-beta-D-galactopyranoside	C17 H30 O9	-0.02	378.189	377.182	12.42	1.33182e+06
1,3-Dimethoxy-5-{(1E)-2-[4-(trifluoromethyl)phenyl]-1-propen-1-yl}benzene	C18 H17 F3 O2	-4.86	322.116	321.109	8.421	67350.6
1,3-DIMETHYL 5-SULFOISOPHTHALATE	C10 H10 O7 S	0.33	274.015	273.008	6.514	169078
1,4:3,6-Dianhydro-2-(benzoylamino)-2,5-dideoxy-5-{5-[3-(4-morpholinyl)phenoxy]-1H-tetrazol-1-yl}-L-iditol	C24 H26 N6 O5	16.63	478.204	477.197	12.848	511134
1,4:3,6-Dianhydro-2,5-dideoxy-2-(5-phenoxy-1H-tetrazol-1-yl)-5-[(phenylcarbamoyl)amino]-L-iditol	C20 H20 N6 O4	88133.6	444.127	443.119	7.072	214513
1,4:3,6-Dianhydro-2,5-dideoxy-2-{[4-(2-methoxyphenyl)-2-pyrimidinyl]amino}-5-({[3-(trifluoromethyl)phenyl]carbamoyl}amino)-L-iditol	C25 H24 F3 N5 O4	89301.7	561.184	560.177	17.429	9.85181e+06
1,4:3,6-Dianhydro-2,5-dideoxy-2-{[4-(3-fluorophenyl)-2-pyrimidinyl]amino}-5-[(methoxyacetyl)amino]-L-iditol	C19 H21 F N4 O4	118517	434.158	433.15	15.527	981187
1',4-Bis[(3R,4aR,7aS,9aR,11R,13aR,13bS,15aS,15bR)-11-methoxy-4,4,7a,10,10,13a,15b-heptamethyl-2,3,4,4a,5,7,7a,8,9,9a,10,11,12,13,13a,13b,14,15,15a,15b-icosahydro-1H-naphtho[2',1':4,5]cyclohepta[1,2-a] naphthalen-3-yl] 1,4'-(4-oxo-4H-pyran-2,5-diyl) disuccinate	C75 H112 O12	4.22	1204.82	601.403	0.777	28155.5
1,4-Dioxacyclotridecane-5,13-dione	C11 H18 O4	-0.77	214.12	213.113	20.61	1.89275e+06
1,5-Anhydro-2-O-(6-O-benzoyl-α-L-galactopyranosyl)-D-glucitol	C19 H26 O11	-0.8	430.147	429.14	12.016	1.17772e+06
1,5-Pentanedithiol	C5 H12 S2	-1.03	136.038	135.031	1.281	93532.2
1,6-Dioxacyclododecane-7,12-dione	C10 H16 O4	-0.89	200.105	199.097	16.3	2.25644e+06
1,9b-Dihydroxy-6,6,9a-trimethyl-5,5a,6,7,8,9,9a,9b-octahydronaphtho[1,2-c]furan-3(1H)-one	C15 H22 O4	-0.12	266.152	265.144	21.073	414402
1-[(1-Methyl-1H-pyrazol-4-yl)methyl]-4-(3-phenylpropyl)-1,4-diazepane	C19 H28 N4	-4.3	312.23	311.223	24.322	1.42021e+06
1-[(2-Phenyl-1H-imidazol-5-yl)methyl]-4-[4-(trifluoromethyl)-2-pyridinyl]piperazine	C20 H20 F3 N5	2.72	387.168	386.161	18.124	92695.3
1-[(Z)-(2,4-Dinitrophenyl)diazenyl]-2-naphthol	C16 H10 N4 O5	-4.91	338.063	337.056	7.039	311370
1-[1-({(3R,4S)-3-[(5-Butyl-1,2-oxazol-3-yl)methyl]-4-piperidinyl}acetyl)-4-piperidinyl]-1,3-dihydro-2H-benzimidazol-2-one	C27 H37 N5 O3	23.34	479.301	478.294	26.451	85114.4
1-[2-(Difluoromethoxy)-5-fluorophenyl]-3-[(5-methyl-1,2,4-oxadiazol-3-yl)methyl]urea	C12 H11 F3 N4 O3	2.47	316.079	315.072	2.037	6.89225e+06
1-[3-Amino-3-(2-methylphenyl)propyl]-3-(2,6-difluorobenzyl)-5-(3-methoxyphenyl)-1,3,5-triazinane-2,4,6-trione	C27 H26 F2 N4 O4	3.37	508.194	507.187	21.123	148828
1-[4-(2-Furoyl)-1-piperazinyl]-2-[(2-nitro-3-pyridinyl)oxy]ethanone	C16 H16 N4 O6	-3.66	360.106	359.098	4.21	972560
1-[4-(2-Furyl)-6-(trifluoromethyl)-2-pyrimidinyl]-1H-benzimidazole	C16 H9 F3 N4 O	2.91	330.074	329.067	15.716	433094
1-[5-(Trifluoromethyl)-2-pyridyl]piperidine-4-carboxylic acid	C12 H13 F3 N2 O2	9.12	274.095	273.088	9.365	352074
1-[6-(4-Fluorophenyl)imidazo[2,1-b][1,3,4]thiadiazol-2-yl]-N-(3-methoxypropyl)-4-piperidinecarboxamide	C20 H24 F N5 O2 S	-0.46	417.163	416.156	2.195	207545
1_2-Dihydrosantonin	C15 H20 O3	-1.27	248.141	247.134	22.02	5.86381e+06
1_3_5-trimethoxybenzene	C9 H12 O3	-1.47	168.078	167.071	10.026	674455
1_3_6_8-Naphthalenetetrol	C10 H8 O4	0.03	192.042	191.035	7.134	137436
1_4-Lactone	C4 H6 O2	-4.61	86.0364	85.0291	1.351	3.62605e+06
1_5-Anhydro-D-mannitol	C6 H12 O5	-2.56	164.068	163.061	0.949	1.00597e+06
1-{[(2-Cyano-3-pyridinyl)methyl]sulfanyl}-7-fluoro-3-hydroxy-4-isoquinolinecarbonitrile	C17 H9 F N4 O S	0.09	336.048	335.041	16.24	527165
1-{[4-Hydroxy-6-(methoxymethyl)pyrimidin-2-yl]thio}-3,3-dimethylbutan-2-one	C12 H18 N2 O3 S	-12.24	270.101	269.093	17.656	420756
1-{2-[4-(5-Methylpyrazolo[1,5-a]pyrimidin-3-yl)phenoxy]-5-pyrimidinyl}-3-[2-(3-pyridinyl)-5-(trifluoromethyl)phenyl]urea	C30 H21 F3 N8 O2	-0.41	582.174	581.166	17.657	108653
1-{4-[4-Amino-7-(4-isoquinolinyl)thieno[3,2-c]pyridin-3-yl]phenyl}-3-(3-methylphenyl)urea	C30 H23 N5 O S	2.23	501.163	500.156	15.412	193667
10-(4-Hydroxyphenyl)-2,4-dioxo-2,3,4,10-tetrahydropyrimido[4,5-b]quinoline-8-carbonitrile	C18 H10 N4 O3	-4.96	330.074	329.066	15.039	446382
10_16-Dihydroxyhexadecanoicacid	C16 H32 O4	0.2	288.23	287.223	23.464	1.02689e+07
10-Desmethoxystreptonigrin	C24 H20 N4 O7	-3.46	476.132	475.124	13.436	306404
10-Nitrolinoleate	C18 H31 N O4	-55379.1	307.215	306.207	20.784	742012
10-Propoxydecanoic acid	C13 H26 O3	-0.44	230.188	229.181	25.99	104745
11,12-dihydroxy arachidic acid	C20 H40 O4	-1.63	344.292	343.285	27.234	214454
11-dehydro-2,3-dinor-TXB2	C18 H28 O6	0.04	340.189	321.171	23.901	387466
11-oxo-undeca-5,8-dienoic acid	C11 H16 O3	-0.58	196.11	195.103	9.745	1.14833e+06
12-[(2,4,6-Trinitrophenyl)amino]dodecanoic acid	C18 H26 N4 O8	-3.15	426.174	425.166	8.268	1.0379e+06
12-Hydroxydodecanoic acid	C12 H24 O3	-1.06	216.172	215.165	26.136	419773
12-Hydroxydodecanoicacid	C12 H24 O3	0.07	216.173	215.165	25.357	43737.5
12-Methylene-1-((3-(methylthio)propyl)thio)-1-cyclododecene	C17 H30 S2	-3.63	298.178	297.171	23.976	130328
13(S)-HOTrE	C18 H30 O3	-0.26	294.219	293.212	26.627	3.03636e+06
13(S)-HpOTrE	C18 H30 O4	-58059.5	292.204	291.196	26.201	1.26901e+06
13,14-dihydro Prostaglandin F1α	C20 H38 O5	0.09	358.272	357.265	24.305	234581
13,14-Dihydro-15-keto Prostaglandin J2	C20 H30 O4	-53889.2	316.204	315.197	24.03	167575
13,14-dihydro-15-keto-tetranor Prostaglandin F1β	C16 H28 O5	0.12	300.194	299.186	17.706	432035
13,14-dihydroxy-docosanoic acid	C22 H44 O4	-1.17	372.324	371.316	27.91	1.56775e+06
16,17-Dihydroxykauran-18-oic acid	C20 H32 O4	-0.19	336.23	335.223	25.003	82663.9
16-Hydroxyhexadecanoic acid	C16 H32 O3	-1.32	272.235	271.228	26.128	552242
17(S)-HpDHA	C22 H32 O4	99851.3	396.2	395.192	5.227	324026
17-Octadecynoic acid	C18 H32 O2	-0.75	280.24	279.233	28.494	1.23009e+06
19(R)-Hydroxy prostaglandin E1	C20 H34 O6	-0.39	370.235	369.228	24.363	150713
1-acetoxy-N-salicyloyl-2-aminopropan-3-ol	C12 H15 N O5	-0.07	253.095	252.088	1.258	278911
1-acetyl-2-isobutyrylpyrazolidine-4-carboxylic acid	C10 H16 N2 O4	-0.21	228.111	227.104	3.79	1.58528e+06
1-Benzyl-3-(tert-butyl)-N-[4-(3-chloro-4-methylphenyl)-5-methyl-1,3-thiazol-2-yl]-1H-pyrazole-5-carboxamide	C26 H27 Cl N4 O S	18.76	478.168	477.161	8.58	301201
1-Benzyl-3-{(3S,5S)-1-methyl-5-[3-(4-pyridinyl)-1,2,4-oxadiazol-5-yl]-3-pyrrolidinyl}urea	C20 H22 N6 O2	121671	424.194	469.192	10.835	867106
1-Carbamimidoyl-3-{[(5S)-2-hydroxy-2-oxido-1,4,2-dioxaphosphinan-5-yl]methyl}urea	C6 H13 N4 O5 P	3.77	252.063	251.056	14.517	436168
1-Cyclohexyl-2-(2-fluoro-4-{[2-(4-hydroxy-1-piperidinyl)-5-(2-oxo-1-pyrrolidinyl)benzyl]oxy}phenyl)-1H-benzimidazole-5-carboxylic acid	C36 H39 F N4 O5	4.63	626.293	625.286	9.77	46678.7
1D-chiro-inositol	C6 H12 O6	-2.4	180.063	179.056	28.364	2.96836e+06
1H-indole-3-carboxylic acid, 1-(2,3-dihydroxy-1,1-dimethylpropyl) methyl ester	C15 H19 N O4	0.27	277.131	276.124	24.166	164609
1-Methoxy-3,3-dimethylbicyclo[2.2.2]oct-5-en-2-yl methanesulfonate	C12 H20 O4 S	-0.59	260.108	259.101	23.431	185073
1-Methyl-N-(9-methyl-9-azabicyclo[3.3.1]non-3-yl)-1H-indazole-3-carboxamide	C18 H24 N4 O	-4.37	312.194	311.186	23.583	497813
1-Nitro-2-phenoxybenzene	C12 H9 N O3	-0.72	215.058	214.051	14.944	131861
1-O-(2R-methoxy-4Z-eicosenyl)-sn-glycerol	C24 H48 O4	-1.43	400.355	399.347	28.76	69025.1
1-O-{[(3aS,6Z,10E,11aR)-10-Methyl-3-methylene-2-oxo-2,3,3a,4,5,8,9,11a-octahydrocyclodeca[b]furan-6-yl]carbonyl}-β-D-glucopyranose	C21 H28 O9	108458	470.178	469.171	14.897	1.26796e+06
1-O-coumaroyl-&beta;-D-glucose	C15 H18 O8	0.3	326.1	325.093	7.992	338906
1-Octen-3-yl primeveroside	C19 H34 O10	-1.11	422.215	467.213	17.213	2.31842e+06
1-Phenyl-1H-pyrazolo[3,4-d]pyrimidin-4-amine	C11 H9 N5	85316.7	229.095	228.088	6.822	228220
1-Phenyl-2-(phenylsulfanyl)-2-(tetrahydro-2H-pyran-2-ylsulfanyl)ethanol	C19 H22 O2 S2	-1.49	346.106	345.098	9.445	217736
1-Phenyl-5-(trifluoromethyl)-N'-[(E)-(2,3,4-trimethoxyphenyl)methylene]-1H-pyrazole-4-carbohydrazide	C21 H19 F3 N4 O4	2.67	448.137	447.13	10.85	243884
1-Phenyl-5,5a-dihydro-1H-pyrazolo[4',3':5,6]pyrimido[2,1-a]isoindole-4,10-dione	C18 H12 N4 O2	-4.55	316.095	315.087	20.14	237711
1-phenylpropane-1_2-dione	C9 H8 O2	-3.11	148.052	147.045	1.987	299204
1-Pyridin-2-ylthiourea	C6 H7 N3 S	2.62	153.036	152.029	1.26	31072.4
1-Pyrroline-4-hydroxy-2-carboxylate	C5 H7 N O3	-3.2	129.042	128.035	1.203	4.8798e+07
1-Salicylateglucuronide	C13 H14 O9	0.04	314.064	313.057	9.496	2.218e+06
2",6"-Di-O-Acetyl isovitexin	C25 H24 O12	-0.22	516.127	515.119	17.288	4.3278e+06
2-({[4-(3-Fluorophenyl)-1-methyl-1H-imidazol-2-yl]methyl}sulfanyl)[1,2,4]triazolo[1,5-a]pyridine	C17 H14 F N5 S	-0.13	339.095	338.088	9.664	325003
2-({2-[(5-Chloro-2-pyridyl)amino]-2-oxoethyl}thio)acetic acid	C9 H9 Cl N2 O3 S	-11.38	259.999	258.992	3.645	373536
2-({4-[4-(Benzyloxy)phenyl]-4H-1,2,4-triazol-3-yl}thio)-N-phenylacetamide	C23 H20 N4 O2 S	3.21	416.132	415.125	8.895	540337
2-(1,3-Benzodioxol-5-yl)-4,5,6,7-tetramethyl-1H-benzimidazole	C18 H18 N2 O2	-18.17	294.131	293.124	6.973	210069
2-(1-Cyclopentyl-4-{[2-(3-methylphenyl)-5-pyrimidinyl]methyl}-2-piperazinyl)ethanol	C23 H32 N4 O	-4.97	380.256	379.248	26.202	60185.2
2-(1H-Benzimidazol-2-yl)-3,4,5,6-tetrachlorobenzohydrazide	C14 H8 Cl4 N4 O	3.81	387.947	386.939	0.784	6.34815e+06
2-(1-Hydroxycyclohexyl)-1-phenylethanone	C14 H18 O2	-1.35	218.13	217.123	21.994	4.71281e+06
2-(1-Naphthylamino)-N'-[(E)-(5-nitro-2-furyl)methylene]acetohydrazide	C17 H14 N4 O4	-3.86	338.1	337.093	5.163	1.16007e+07
2-(2,5-Dioxo-4-imidazolidinyl)-N-(2-furylmethyl)-N-{1-(4-methoxyphenyl)-2-[(4-methoxyphenyl)amino]-2-oxoethyl}acetamide	C26 H26 N4 O7	-3.3	506.178	505.171	16.459	280542
2-(2-Azabicyclo[2.1.1]hex-2-yl)-6-[(1S,4S)-5-(2,2,2-trifluoroethyl)-2,5-diazabicyclo[2.2.1]hept-2-yl]-4,5'-bipyrimidin-2'-amine	C20 H23 F3 N8	-1.47	432.199	431.192	16.911	124387
2-(2-Fluorobenzyl)-9-(2-pyrimidinyl)-2,9-diazaspiro[5.5]undecane	C20 H25 F N4	1.67	340.207	339.2	26.514	542609
2-(2-Naphthyl)-3-(2-nitrovinyl)-1H-indole	C20 H14 N2 O2	-16.76	314.1	313.093	5.692	384230
2-(2-Thienyl)-10-(trifluoromethyl)-9H-indeno[1,2-d]pyrazolo[1,5-a]pyrimidine	C18 H10 F3 N3 S	15.15	357.06	356.053	5.49	341242
2-(2-Thienyl)-1H-indole	C12 H9 N S	11.99	199.048	198.041	7.27	161507
2-(3,4-Dihydroxyphenyl)-5,7-dihydroxy-4-oxo-4H-chromen-3-yl 6-O-β-D-xylopyranosyl-β-D-glucopyranoside	C26 H28 O16	-1.17	596.137	595.13	11.16	1.15226e+06
2-(3,4-Dihydroxyphenyl)-5-hydroxy-7-methoxy-4-oxo-4H-chromen-3-yl 2-O-β-D-xylopyranosyl-β-D-glucopyranoside	C27 H30 O16	-1.28	610.153	609.145	13.042	213461
2-(3,4-Dihydroxyphenyl)ethyl 3-O-(6-deoxy-β-L-mannopyranosyl)-6-O-[(2E)-3-(3,4-dihydroxyphenyl)-2-propenoyl]-β-D-glucopyranoside	C29 H36 O15	-0.93	624.205	623.198	14.187	1.62166e+06
2-(3,4-Dimethoxy-benzylamino)-1-(2-methyl-2H-tetrazol-5-yl)-ethanol	C13 H19 N5 O3	-4.49	293.147	292.14	1.302	2.1423e+06
2-(4,5-Dihydro-1,3-thiazol-2-ylsulfanyl)-N-(2,3-dimethylcyclohexyl)acetamide	C13 H22 N2 O S2	-2.78	286.117	285.109	6.401	88007
2-(4-Benzyl-1-piperazinyl)-4-methyl-6,7-dihydro-5H-cyclopenta[d]pyrimidine	C19 H24 N4	-3.7	308.199	307.192	25.284	426143
2-(4-Fluorophenyl)-5-methyl-1,3-thiazolidin-4-one	C10 H10 F N O S	4.95	211.048	210.04	3.994	779977
2-(5-Chloro-2-methylanilino)-2-phenylacetonitrile	C15 H13 Cl N2	-13.14	256.073	255.066	24.316	105321
2-(6-Amino-1,3-dimethyl-2,4-dioxo-1,2,3,4-tetrahydro-5-pyrimidinyl)-2-oxoethyl N-(2-ethoxybenzoyl)glycinate	C19 H22 N4 O7	-3.72	418.147	417.14	11.553	2.23405e+06
2-(6-Hydroxyhexyl)-3-methylenesuccinic acid	C11 H18 O5	-0.43	230.115	229.108	13.393	320357
2-(8-Hydroxy-4a,8-dimethyldecahydro-2-naphthalenyl)acrylic acid	C15 H24 O3	-71422.4	234.162	233.155	26.404	653836
2-(Acetamidomethylene)succinate	C7 H9 N O5	-0.7	187.048	186.041	0.982	4.02394e+06
2-(Acetylamino)hexanoic acid	C8 H15 N O3	-1.86	173.105	172.098	9.339	1.10688e+06
2-(hydroxymethyl)-6-[(E)-4-(1,2,4-trihydroxy-2,6,6-trimethylcyclohexyl)but-3-en-2-yl]oxyoxane-3,4,5-triol	C19 H34 O9	113252	452.225	451.218	3.815	396292
2-(Methylsulfonyl)-3-(pyrazin-2-ylamino)acrylonitrile	C8 H8 N4 O2 S	-6.44	224.035	223.028	27.977	694320
2-(tert-Butyl)-6-[(4-chlorophenyl)sulfonyl]pyrazolo[1,5-a]pyrimidin-7-amine	C16 H17 Cl N4 O2 S	9.69	364.08	363.072	6.308	218607
2,15-dihydroxy-pentadecylic acid	C15 H30 O4	0.3	274.214	273.207	22.514	80432.1
2,2,2-Trifluoroethyl [2-cyclohexyl-5-(diethylamino)-1H-benzimidazol-6-yl]carbamate	C20 H27 F3 N4 O2	1.93	412.209	457.208	18.247	236601
2,2,2-Trifluoro-N-[6-(1H-indol-2-ylcarbonyl)imidazo[1,2-a]pyridin-2-yl]acetamide	C18 H11 F3 N4 O2	3.71	372.085	371.078	8.902	151072
2,2,3,3,5,7,9,9-Octamethyl-6-thioxo-1-thia-5,7-diazaspiro[3.5]nonan-8-one	C14 H24 N2 O S2	-3.54	300.132	299.125	8.364	178835
2,2',4,4'-Tetrahydroxybenzophenone	C13 H10 O5	-8.99	246.051	245.043	0.848	1.0206e+06
2,2'-{[10,12,22,24-Tetranitro-2,8,14,20-tetraoxapentacyclo[19.3.1.1~3,7~.1~9,13~.1~15,19~]octacosa-1(25),3(28),4,6,9(27),10,12,15(26),16,18,21,23-dodecaene-5,17-diyl]bis(oxy)}bis[N-(8-quinolinyl)aceta mide]	C46 H28 N8 O16	-3.87	948.159	473.072	11.062	6.56078e+07
2,2'-{1,4-Butanediylbis[(4-phenyl-4H-1,2,4-triazole-5,3-diyl)sulfanediyl]}diacetohydrazide	C24 H28 N10 O2 S2	2.06	552.185	551.178	19.231	114785
2,2-Dimethylsuccinic acid	C6 H10 O4	-2.22	146.058	145.05	5.179	154082
2,2'-Methylenebis(4-methyl-6-tert-butylphenol)	C23 H32 O2	-0.22	340.24	339.233	28.232	2.38398e+07
2,3,4,5-tetranor-thromboxane B1	C16 H28 O6	-2.24	316.188	315.181	24.926	57309.8
2,3,4,9-Tetrahydro-1H-beta-carboline-1,3-dicarboxylic acid	C13 H12 N2 O4	0.54	260.08	259.073	6.474	987011
2,3,8,10-Tetrahydroxy [ 2 ] benzopyrano [ 4,3-b ] [ 1 ] benzopyran-7 (5H) -one	C16 H10 O7	-0.31	314.043	313.035	13.713	216403
2,3-Dihydro-1-benzofuran-2-carboxylic acid	C9 H8 O3	-2.21	164.047	163.04	9.614	3.07252e+07
2,3-dihydroxy-N-methoxy-6-propylbenzamide	C11 H15 N O4	-0.46	225.1	224.093	12.817	501619
2,3-Dinor prostaglandin E1	C18 H30 O5	-55212.5	308.199	307.191	23.029	1.17084e+06
2,3-Dinor-11β-prostaglandin F2α	C18 H30 O5	110287	362.186	361.179	23.431	961881
2,3-Dinor-8-epi-prostaglandin F2α	C18 H30 O5	0.31	326.209	325.202	23.994	1.69363e+06
2,4,6-Octatriyn-1-ol	C8 H6 O	-3.12	118.041	117.034	13.507	452657
2,4,6-tri-tert-butyl-1,3,5-triphosphabenzene	C15 H27 P3	-1.15	300.132	299.125	7.762	125798
2',4'-Dihydroxy-3,4,6'-trimethoxydihydrochalcone	C18 H20 O6	-0.09	332.126	331.119	23.993	30535.1
2,5-Bis[p-cyanophenyl]-1,3,4-oxadiazole	C16 H8 N4 O	-4.28	272.069	271.061	10.849	96820.2
2,5-Dihydroxybenzaldehyde	C7 H6 O3	-3.41	138.031	137.024	4.368	6.59263e+07
2,5-di-tert-Butylhydroquinone	C14 H22 O2	-1.83	222.162	221.154	26.501	445271
2-[(1S,4S,5S)-5-Isopropyl-2-methyl-4-{[(methylsulfonyl)amino]methyl}-2-cyclohexen-1-yl]-N-(4-methoxybenzyl)acetamide	C22 H34 N2 O4 S	108938	468.22	467.213	18.182	296468
2-[(1S,4S,5S)-5-Isopropyl-4-({[(4-methoxyphenyl)sulfonyl]amino}methyl)-2-methyl-2-cyclohexen-1-yl]-N-(2-propyn-1-yl)acetamide	C23 H32 N2 O4 S	-21.14	432.199	431.192	17.286	311493
2-[(1S,4S,5S)-5-Isopropyl-4-{[(isopropylcarbamoyl)amino]methyl}-2-methyl-2-cyclohexen-1-yl]-N-methyl-N-(3-pyridinylmethyl)acetamide	C24 H38 N4 O2	86853.3	450.283	449.275	21.562	178334
2-[(2,2-Dimethoxyethyl)carbamoyl]cyclohexanecarboxylic acid	C12 H21 N O5	1.09	259.142	258.135	12.556	104730
2-[(2S,3R,4S,5R)-3,4-Dihydroxy-5-({[(4-methylphenyl)sulfonyl]amino}methyl)tetrahydro-2-furanyl]-N-(2-propyn-1-yl)acetamide	C17 H22 N2 O6 S	94132.9	418.09	417.083	14.655	803954
2-[(2S,3R,4S,5R)-5-(Acetamidomethyl)-3,4-dihydroxytetrahydro-2-furanyl]-N-isopropylacetamide	C12 H22 N2 O5	167824	320.162	319.155	24.391	122093
2-[(2S,3R,4S,5R)-5-{[(3-Chlorobenzyl)amino]methyl}-3,4-dihydroxytetrahydro-2-furanyl]-N-cyclopropylacetamide	C17 H23 Cl N2 O4	101604	390.116	389.109	7.192	1.44226e+08
2-[(2S,3R,4S,5R)-5-{[(4-Fluorobenzyl)amino]methyl}-3,4-dihydroxytetrahydro-2-furanyl]-N-isopropylacetamide	C17 H25 F N2 O4	25.44	340.188	339.181	22.995	264252
2-[(2S,4aR,8aS)-2-Hydroxy-4a-methyl-8-methylenedecahydro-2-naphthalenyl]acrylic acid	C15 H22 O3	-1.18	250.157	249.149	27.228	197565
2-[(3,5-Dicarbamoylphenyl)amino]-2-oxoethyl 4-(1,3-dioxo-1H-benzo[de]isoquinolin-2(3H)-yl)butanoate	C26 H22 N4 O7	-2.19	502.148	501.14	8.699	315490
2-[(3-Cyano-4,6-dimethyl-2-pyridinyl)sulfanyl]-N-(4-cyano-1-phenyl-1H-pyrazol-5-yl)acetamide	C20 H16 N6 O S	13.39	388.116	387.109	11.601	1.28692e+06
2-[(6-Amino-1-benzyl-2,4-dioxo-1,2,3,4-tetrahydro-5-pyrimidinyl)(methyl)amino]-2-oxoethyl 1,3-benzodioxole-5-carboxylate	C22 H20 N4 O7	-3.79	452.131	451.124	2.591	1.87506e+07
2-[(7-Chloro-1,2-dihydro-4-quinazolinyl)oxy]-1-(2,3-dihydro-1,4-benzodioxin-6-yl)-1-ethanol	C18 H17 Cl N2 O4	-8.97	360.084	359.077	21.729	1.18009e+06
2-[{2-[(Cyclohexylcarbamoyl)amino]-2-oxoethyl}(methyl)amino]-N-[4-(trifluoromethoxy)phenyl]acetamide	C19 H25 F3 N4 O4	2.11	430.184	429.176	15.596	110405
2-[2-(4-Methyl-1-piperazinyl)ethyl]-7-nitro-2H-1,4-benzoxazin-3(4H)-one	C15 H20 N4 O4	-4.78	320.147	319.14	10.977	1.63574e+06
2-[3,8-Dihydroxy-8-(hydroxymethyl)-3-methyl-2-oxodecahydro-5-azulenyl]-2-propanyl hexopyranoside	C21 H36 O10	102638	494.236	493.229	19.215	1.95067e+06
2-[4-(4-Morpholinyl)-3-oxobutyl]-1H-isoindole-1,3(2H)-dione	C16 H18 N2 O4	-0.09	302.127	301.119	8.005	146251
2-[7-Acetyl-3-(3-acetylphenyl)-2,4-dioxo-3,4,5,6,7,8-hexahydropyrido[4',3':4,5]thieno[2,3-d]pyrimidin-1(2H)-yl]-N-(2-fluorophenyl)acetamide	C27 H23 F N4 O5 S	0.04	534.137	533.13	9.062	576381
2_2'-Iminodipropanoate	C6 H11 N O4	-1.35	161.069	160.061	0.993	613551
2_3_4_5-Tetrahydrodipicolinate	C7 H9 N O4	-2.75	171.053	170.045	2.103	76678.4
2_3-Dihydro-2_3-dihydroxybenzoate	C7 H8 O4	-1.25	156.042	371.098	1.529	8.86322e+06
2_3-Dimethylmaleate	C6 H8 O4	-2.81	144.042	143.035	1.635	1.20682e+07
2_5-Dihydroxybenzaldehyde	C7 H6 O3	-2.57	138.031	137.024	4.735	7.20598e+06
2_6-Dihydroxynicotinate	C6 H5 N O4	-2.71	155.021	154.014	1.481	1.12552e+06
2_6-Di-tert-butylbenzoquinone	C14 H20 O2	0.28	220.146	219.139	19.215	1.45704e+06
2-{(3S)-1-[4-(Trifluoromethyl)benzyl]-3-pyrrolidinyl}-1H-benzimidazole-4-carboxamide	C20 H19 F3 N4 O	3.01	388.152	387.145	21.954	182903
2-{[5-(4-Fluorophenyl)-1H-1,2,4-triazol-3-yl]sulfanyl}-N-(4-methoxybenzyl)acetamide	C18 H17 F N4 O2 S	0.44	372.106	371.099	10.646	1.06836e+06
2-{[5-Hydroxy-4-(1-phenylethyl)-4H-1,2,4-triazol-3-yl]sulfanyl}-1-morpholino-1-ethanone	C16 H20 N4 O3 S	18.8	348.132	347.125	12.984	179126
2-{1-Isopropyl-4-[3-(1H-pyrazol-1-yl)benzyl]-2-piperazinyl}ethanol	C19 H28 N4 O	-4.77	328.225	327.217	21.482	859986
2-{2-Oxo-2-[4-(1H-pyrrol-1-yl)piperidino]ethoxy}acetic acid	C13 H18 N2 O4	0.48	266.127	265.12	2.666	415916
2-{3-Fluoro-4-[(methylsulfonyl)amino]phenyl}-N-{[1-hexyl-3-(2-methyl-2-propanyl)-1H-pyrazol-5-yl]methyl}propanamide	C24 H37 F N4 O3 S	-0.27	480.257	479.25	12.753	222599
2-Acetamido-1,3,4,6-tetra-O-butyryl-2-deoxy-D-mannopyranose	C24 H39 N O10	-0.48	501.257	500.25	14.42	79277.9
2-Acetamido-4,6-O-benzylidene-2-deoxy-3-O-[(2R)-1-({(1R)-1-[(2,4-dicarboxybutyl)(hydroxy)phosphoryl]ethyl}amino)-1-oxo-2-propanyl]-1-O-phosphonohexopyranose	C26 H38 N2 O16 P2	-0.11	696.17	347.078	17.649	846630
2'-alpha-mannosyl-L-tryptophan	C17 H22 N2 O7	-1.63	366.142	365.135	3.408	1.64463e+06
2-Amino-2-deoxy-4-O-beta-D-glucopyranuronosyl-alpha-D-glucopyranose	C12 H21 N O11	3.62	355.113	354.105	1.486	274218
2-Amino-6-benzyl-5,6,7,8-tetrahydropyrido[4,3-d]pyrimidin-4(1H)-one	C14 H16 N4 O	-4.93	256.131	255.124	15.546	103435
2-amino-8-oxo-9,10-epoxy-decanoic acid	C10 H17 N O4	-0.39	215.116	214.108	10.571	272886
2-Aminoacetophenone;O-Acetylaniline	C8 H9 N O	-4.09	135.068	180.066	2.98	1.03769e+06
2-Aminooctanedioic acid	C8 H15 N O4	-1.76	189.1	188.093	1.486	1.75597e+06
2-Anisic acid	C8 H8 O3	-2.29	152.047	151.04	3.501	1.17291e+06
2-Carboxy-cis_cis-muconate	C7 H6 O6	-0.77	186.016	185.009	1.338	531862
2-CIDG	C6 H11 Cl O5	-0.81	198.029	197.022	0.866	424214
2'-Deoxy-2'-[(3,4-dihydroxybenzoyl)amino]-N-(1-naphthylmethyl)adenosine	C28 H26 N6 O6	-3.01	542.19	541.183	22.619	1.45068e+06
2E,4E,8Z,10E-dodecatetraenoic acid	C12 H16 O2	-0.93	192.115	191.108	24.654	830808
2E,4E-undecadienoic acid	C11 H18 O2	-1.45	182.13	181.123	22.235	96439.7
2-Ethyl-5-methylhexyl benzoate	C16 H24 O2	-1.06	248.177	247.17	26.415	62733
2-Formylglutarate	C6 H8 O5	-1.93	160.037	205.035	1.6	3.02517e+06
2-Furoic acid	C5 H4 O3	-3.95	112.016	111.008	1.272	5.56188e+06
2-Furoylglycine;Pyromucuricacid	C7 H7 N O4	-0.4	169.037	168.03	1.281	248461
2-hydroxy palmitic acid	C16 H32 O3	-0.2	272.235	271.228	26.269	636050
2-hydroxy pelargonic acid	C9 H18 O3	-2.02	174.125	173.118	19.787	907202
2-hydroxy-10-undecenoic acid	C11 H20 O3	-1.2	200.141	199.134	20.577	1.70512e+06
2-Hydroxy2-methylbutyricacid	C5 H10 O3	-4.46	118.062	117.055	1.912	334732
2-Hydroxy-3-(4-hydroxyphenyl)propenoate	C9 H8 O4	-1.83	180.042	179.035	15.508	296891
2-Hydroxy-3-oxopropanoate	C3 H4 O4	-2.54	104.011	103.003	1.217	3.90253e+06
2-Hydroxy-4-(4-hydroxyphenyl)butanoic acid	C10 H12 O4	-1.39	196.073	195.066	18.78	265979
2-Hydroxy-4-(4-methoxyphenyl)-6-phenylnicotinonitrile	C19 H14 N2 O2	-18.88	302.1	347.098	1.525	428906
2-Hydroxy-4-methoxy-3-(3-methyl-2-buten-1-yl)-6-[(E)-2-phenylvinyl]benzoic acid	C21 H22 O4	17.69	338.158	337.151	9.856	168500
2-hydroxycaproicacid	C6 H12 O3	-2.83	132.078	131.071	5.356	164261
2-Hydroxycinnamic acid	C9 H8 O3	-0.96	164.047	163.04	8.735	656157
2-Hydroxyethyl laurate	C14 H28 O3	-0.08	244.204	243.197	25.148	50263.7
2-Hydroxyhepta-2_4-dienedioate	C7 H8 O5	-1.89	172.037	171.03	1.591	1.07561e+06
2-hydroxy-pentadecanoic acid	C15 H30 O3	-0.47	258.219	257.212	27.11	261594
2-Hydroxyphenylacetic acid	C8 H8 O3	-2.29	152.047	151.04	5.231	913469
2-hydroxy-tridecanoic acid	C13 H26 O3	-1.63	230.188	229.181	26.118	76629.7
2-Hydroxyvaleric acid	C5 H10 O3	-3.81	118.063	117.055	3.307	1.19696e+06
2-Isopropylmalic acid	C7 H12 O5	-1.44	176.068	175.061	3.719	315028
2-Methyl-2-propanyl 2,3,4,6-tetra-O-acetyl-D-glucopyranoside	C18 H28 O10	-1.64	404.168	403.16	9.21	455792
2-Methyl-3-hydroxy-5-formylpyridine-4-carboxylate	C8 H7 N O4	-2.13	181.037	180.03	1.876	242169
2-Methyl-4-[4-(methylsulfanyl)phenyl]-N-phenyl-1,4-dihydropyrimido[1,2-a]benzimidazole-3-carboxamide	C25 H22 N4 O S	2.67	426.153	425.145	11.942	125630
2-Methylbenzoic acid	C8 H8 O2	-3.16	136.052	135.045	24.097	927607
2-Methylglutaric acid	C6 H10 O4	-410944	86.0363	145.05	1.561	1.23559e+06
2-Methylhippuric acid	C10 H11 N O3	-0.46	193.074	192.067	9.831	1.26884e+06
2-Norbornaneacetic acid	C9 H14 O2	-2.18	154.099	153.092	17.541	765912
2-O-(beta-D-galactopyranosyl-(1->6)-beta-D-galactopyranosyl) 2S,3R-dihydroxyundecanoic acid	C23 H42 O14	0.35	542.258	541.25	14.222	70878.4
2-O-acetyl-alpha-D-abequopyranosyl-(1->3)-alpha-D-mannopyranose	C14 H24 O10	-0.18	352.137	351.13	8.757	1.05309e+06
2-O-Carboxy-D-glucose	C7 H12 O8	0.43	224.053	223.046	5.64	737238
2-Oxo-2-phenylethyl 1-piperidinecarbodithioate	C14 H17 N O S2	-2.98	279.074	278.067	5.577	140142
2-Oxobutyric acid	C4 H6 O3	-2.65	102.031	101.024	1.254	1.02707e+07
2-Oxoglutaramate	C5 H7 N O4	0.16	145.038	289.068	1.263	704103
2-Oxooctadecanoicacid	C18 H34 O3	-0.27	298.251	297.243	26.925	2.94882e+06
2-oxosuberate	C8 H12 O5	-0.89	188.068	375.129	4.28	4.05597e+06
2-Oxovalericacid	C5 H8 O3	-1.72	116.047	175.061	5.29	1.35075e+07
2-Phenylethyl 3-O-(4-carboxy-3-hydroxy-3-methylbutanoyl)-β-D-glucopyranoside	C20 H28 O10	-0.62	428.168	427.161	15.32	307032
2R-amino-4S-hydroxy-5-hexynoic acid	C6 H9 N O3	-2.94	143.058	142.051	1.511	7.41367e+06
2-Succinylbenzoate	C11 H10 O5	-0.21	222.053	221.046	8.427	4.03835e+06
2-tert-Butyl-4-methoxyphenol	C11 H16 O2	-0.36	180.115	239.129	23.651	1.14968e+06
3-({6-[4-(2-Methoxyethyl)-1-piperazinyl]pyrido[3,2-d]pyrimidin-4-yl}amino)-4-methyl-N-[5-(2-methyl-2-propanyl)-1,2-oxazol-3-yl]benzamide	C29 H36 N8 O3	-4.61	544.289	543.281	19.684	95091.3
3-(1H-Benzotriazol-1-ylcarbonyl)-6-nitro-2H-chromen-2-one	C16 H8 N4 O5	-4.05	336.048	335.041	11.282	517529
3-(2,5-Difluorophenyl)-5-[4-(dimethylamino)butyl]-N-ethyl-5-phenyl-4,5-dihydro-1H-pyrazole-1-carboxamide	C24 H30 F2 N4 O	4.52	428.241	427.233	24.518	424143
3-(2,6-Dioxocyclohexyl)propanenitrile	C9 H11 N O2	-2.69	165.079	164.071	7.962	456478
3-(2-CHLOROETHYL)-2,4(1H,3H)-QUINAZOLINEDIONE	C10 H9 Cl N2 O2	0.5	224.035	223.028	28.802	58940.7
3-(2-Quinoxalinyl)pyrido[3,4-e][1,2,4]triazine	C14 H8 N6	-4.48	260.08	259.073	7.094	966839
3-(3_4-Dihydroxyphenyl)lactate	C9 H10 O5	-1.48	198.053	197.045	1.77	464202
3-(3_4-Dihydroxyphenyl)pyruvate	C9 H8 O5	-0.8	196.037	195.03	7.608	1.56024e+06
3-(3_4-Dihydroxypyridin-1-yl)-L-alanine	C8 H12 N2 O4	-0.22	200.08	259.094	1.335	180657
3-(3'-hydroxydecanoyloxy)tetradenenoic acid	C24 H46 O5	-1.15	414.334	413.327	28.908	147560
3-(4-Fluorophenyl)-2-{[(3-phenyl-1,2,4-oxadiazol-5-yl)methyl]sulfanyl}-4(3H)-quinazolinone	C23 H15 F N4 O2 S	-0.7	430.09	429.082	18.089	488535
3-(4-Fluorophenyl)-N-[3-(4-morpholinylsulfonyl)phenyl]-1-phenyl-1H-pyrazole-4-carboxamide	C26 H23 F N4 O4 S	-0.53	506.142	505.135	20.401	298353
3-(4-Toluidino)-2,3-dihydro-1H-1λ6-thiophene-1,1-dione	C11 H13 N O2 S	16.81	223.07	222.063	1.444	366212
3-(Dimethylamino)-N-{2-[methyl(2,2,2-trifluoroethyl)amino]-2-oxoethyl}-1-piperidinecarboxamide	C13 H23 F3 N4 O2	3.23	324.178	323.171	16.08	169339
3-(tert-Butyl)-N-[4-(2,3-dihydroimidazo[2,1-b][1,3]thiazol-6-yl)phenyl]-1-methyl-1H-pyrazole-5-carboxamide	C20 H23 N5 O S	1.78	381.163	380.156	2.402	606451
3,3'-(1,1-Ethenediyl)bis(2-phenyl-1H-indole)	C30 H22 N2	0.52	410.179	409.171	7.946	392284
3,3'-(1,2-Ethanediyldisulfanediyl)bis[5-(3-pyridinyl)-4H-1,2,4-triazol-4-amine]	C16 H16 N10 S2	1.63	412.101	411.093	13.832	54354.1
3,3-Dimethyl-5-oxo-5-[4-(2-pyrimidinyl)piperazino]pentanoic acid	C15 H22 N4 O3	-4.25	306.168	305.161	13.824	68905.1
3,3-Dimethylglutaric acid	C7 H12 O4	-1.8	160.073	159.066	9.072	2.09669e+06
3,4,2',4',6'-Pentahydroxydihydrochalcone	C15 H14 O6	0.05	290.079	289.072	12.213	82130.3
3,4-Bis(4-propan-2-ylanilino)cyclobut-3-ene-1,2-dione	C22 H24 N2 O2	-15.59	348.178	347.171	14.325	2.92712e+06
3,4-Dihydroxyphenylethanol 羟基酪醇	C8 H10 O3	-3.42	154.062	153.055	2.807	1.22107e+06
3,4-Dihydroxyphenylpropionic acid	C9 H10 O4	16.91	182.061	181.054	1.591	295588
3',5,7-Trihydroxy-4'-methoxyflavanone	C16 H14 O6	-0.76	302.079	301.072	21.412	863763
3,5-Dihydroxy-2-(4-hydroxyphenyl)-3,4-dihydro-2H-chromen-7-yl pentofuranoside	C20 H22 O9	113278	452.132	451.124	20.754	163158
3,5-Dihydroxy-2-(4-hydroxyphenyl)-4-oxo-3,4-dihydro-2H-chromen-7-yl hexopyranoside	C21 H22 O11	-0.24	450.116	449.109	12.394	1.46502e+06
3',5'-Dimethoxy-4'-hydroxyacetophenone	C10 H12 O4	-0.85	196.073	195.066	7.072	275850
3,5-Dinitro-N-(2,2,6,6-tetramethyl-4-piperidinyl)benzamide	C16 H22 N4 O5	-3.86	350.158	349.15	5.577	673960
3,5-Dioxooctanedioic acid	C8 H10 O6	-1.64	202.047	201.04	1.818	1.47763e+06
3,5-di-tert-Butyl-4-hydroxybenzyl alcohol	C15 H24 O2	-0.15	236.178	235.17	25.877	118361
3,6-Bis-O-[(2E)-3-(4-hydroxy-3-methoxyphenyl)-2-propenoyl]-beta-D-fructofuranosyl 2-O-acetyl-alpha-D-glucopyranoside	C34 H40 O18	-0.43	736.221	735.214	10.677	426207
3-[(1-Carboxyvinyl)oxy]benzoic acid	C10 H8 O5	-0.24	208.037	207.03	4.772	981950
3-[(2R,3R)-3-(2,4-Difluorophenyl)-3-hydroxy-4-(1H-1,2,4-triazol-1-yl)-2-butanyl]-6,7-dimethoxy-4(3H)-quinazolinone	C22 H21 F2 N5 O4	4.9	457.158	456.151	12.365	142253
3-[(4-Methylphenyl)sulfonyl][1,2,3]triazolo[1,5-a]quinazolin-5(4H)-one	C16 H12 N4 O3 S	-4.6	340.061	339.054	14.024	8.87329e+06
3-[(Carboxycarbonyl)amino]-L-alanine 三七素	C5 H8 N2 O5	-455.24	175.963	174.956	0.789	1.51674e+06
3-[(N-{4-[(4-Methyl-2-pyridinyl)amino]butanoyl}glycyl)amino]-3-[3-(trifluoromethoxy)phenyl]propanoic acid	C22 H25 F3 N4 O5	1.99	482.179	481.171	17.708	193869
3-[2-(1,3-Benzodioxol-5-yl)-7-methoxy-1-benzofuran-5-yl]-3-hydroxypropyl hexopyranoside	C25 H28 O11	91263.2	550.175	549.167	0.858	2.42914e+06
3-[2-(4-Morpholinyl)-2-oxoethyl]-1-[3-(4-morpholinyl)propyl]-1-(2-thienylmethyl)thiourea	C19 H30 N4 O3 S2	-4.48	426.174	425.167	7.783	147052
3-[2-(β-D-Glucopyranosyloxy)-4-methoxyphenyl]propanoic acid	C16 H22 O9	0.44	358.127	357.119	7.058	396764
3-[3,5-Bis(trifluoromethyl)phenyl]-N-(3-methylbenzyl)-N-(4-piperidinyl)propanamide	C24 H26 F6 N2 O	-1.75	472.194	471.187	12.396	254752
3-[3-Ethyl-4-(2-hydroxyethoxy)-5-methylphenyl]-1-[(3bS,4aR)-3,4,4-trimethyl-3b,4,4a,5-tetrahydrocyclopropa[3,4]cyclopenta[1,2-c]thiophen-1-yl]-1-propanone	C25 H32 O3 S	4.55	412.209	411.202	21.894	139562
3-[4-(tert-Butyl)anilino]-1-[4-(tert-butyl)phenyl]-2,5-dihydro-1H-pyrrole-2,5-dione	C24 H28 N2 O2	-14.21	376.21	375.202	19.58	1.98788e+06
3_4-Dihydroxy-L-phenylalanine(L-Dopa)	C9 H11 N O4	-0.66	197.069	196.061	5.238	1.22061e+06
3_5-Dihydroxy-phenylglycine	C8 H9 N O4	-1.07	183.053	182.046	5.183	678106
3-{[4-(2-Thienylcarbonyl)-1,4-diazepan-1-yl]carbonyl}-2-pyrazinecarboxylic acid	C16 H16 N4 O4 S	-13.33	360.084	359.077	23.093	1.28338e+06
3-{[6-(5-Carbamimidoyl-2,3-dimethoxyphenoxy)-3,5-difluoro-4-methyl-2-pyridinyl]oxy}-N,N-dimethylbenzamide	C24 H24 F2 N4 O5	3.99	486.173	485.166	16.722	281526
3-{3-[Butyl(ethyl)amino]propyl}-8-chloro-3,5-dihydro-4H-pyrimido[5,4-b]indol-4-one	C19 H25 Cl N4 O	-3.34	360.17	359.163	23.89	76089.8
3097-C2	C13 H17 N O4	-0.89	251.116	310.129	4.148	948893
3-Acetoxystearic acid	C20 H38 O4	-1.39	342.277	341.269	24.924	132026
3-Acetyl-5-(4-fluorobenzyl)-4-hydroxy-5-methyl-2(5H)-thiophenone	C14 H13 F O3 S	4.85	280.058	279.051	11.202	794230
3-Allyl-2-hydroxybenzoic acid	C10 H10 O3	-2.06	178.063	177.055	10.589	625892
3-Allyl-5-cyclohexyl-1,3,5-thiadiazinane-2-thione	C12 H20 N2 S2	-3.74	256.106	255.099	1.786	428015
3-amino-2-carboxamine-4(S),6(S)-dihydroxy-cyclohex-2-en-1-one	C7 H10 N2 O4	-1.29	186.064	185.056	1.258	150781
3-Amino-4-(tert-butyl)thieno[2,3-b]thiophene-2,5-dicarbonitrile	C12 H11 N3 S2	1.00003e+06	522.086	260.036	9.676	277980
3-Aminosalicylic acid	C7 H7 N O3	-2.64	153.042	152.035	4.559	417076
3-Benzyl-4-(4-fluorophenyl)-5-[(4-nitrobenzyl)sulfanyl]-4H-1,2,4-triazole	C22 H17 F N4 O2 S	0.39	420.106	419.099	15.755	140896
3beta-Acetoxy-4-oplopanone	C17 H28 O4	0.05	296.199	295.192	25.322	1.57075e+06
3-Butene-1,2,3-tricarboxylic acid	C7 H8 O6	-1.3	188.032	187.025	1.402	1.5456e+07
3-Carboxy-1-methylpyridinium;N-Methylnicotinicacid	C7 H7 N O2	-1.19	137.048	196.061	5.483	368657
3-carboxy-4-methyl-5-pentyl-2-furanpropanoic acid	C14 H20 O5	-0.98	268.131	267.124	20.649	340199
3-Chloro-4,6-dihydroxy-2-methyl-5-[(2E,6E)-3,7,11-trimethyl-2,6,10-dodecatrien-1-yl]benzaldehyde	C23 H31 Cl O3	-18.83	390.189	389.182	9.643	422151
3-Fluoro-N-(4-hydroxy-2,2-dimethylpentyl)-2-methylbenzenesulfonamide	C14 H22 F N O3 S	4.14	303.132	302.124	10.582	163645
3-Hydroxy-2-methylpyridine-4_5-dicarboxylate	C8 H7 N O5	-0.61	197.032	196.025	3.739	495613
3-hydroxy-2-N-iso-butyryl-anthranilamide	C11 H14 N2 O3	0.23	222.1	221.093	4.181	102037
3-Hydroxy-3,5,5-trimethyl-4-(3-oxo-1-buten-1-ylidene)cyclohexyl β-D-glucopyranoside	C19 H30 O8	119124	432.199	431.192	8.367	1.64618e+06
3-Hydroxy-3-methylglutaric acid	C6 H10 O5	-2.46	162.052	161.045	1.393	1.11582e+07
3-Hydroxy-4-methoxy-5-(sulfooxy)benzoic acid	C8 H8 O8 S	1.79	263.994	262.987	7.387	226112
3'-hydroxyacetophenone;3-ACETYLPHENOL	C8 H8 O2	-3.16	136.052	135.045	18.357	962085
3-Hydroxyaminophenol	C6 H7 N O2	-3.84	125.047	184.061	2.804	1.99071e+06
3-Hydroxyanthranilic acid	C7 H7 N O3	-1.74	153.042	152.035	5.737	6.53862e+06
3-Hydroxydecanoic acid	C10 H20 O3	-2.49	188.141	187.133	24.558	234333
3-hydroxy-dodecanedioic acid	C12 H22 O5	-0.67	246.147	245.139	19.44	426628
3-Hydroxy-L-glutamate	C5 H9 N O5	-1.58	163.048	144.03	0.892	648863
3-hydroxy-N-(1-hydroxy-3-methylpentan-2-yl)-5-oxohexanamide	C12 H23 N O4	-0.58	245.163	244.155	19.303	188103
3-Hydroxypicolinicacid	C6 H5 N O3	-4.04	139.026	138.019	4.397	1.26091e+06
3-Hydroxypropenoate	C3 H4 O3	-3.35	88.0157	87.0084	1.192	1.75089e+06
3-Hydroxypyridine	C5 H5 N O	-3.44	95.0368	94.0295	1.193	1.81651e+06
3-hydroxy-tetradecanedioic acid	C14 H26 O5	-0.23	274.178	273.171	15.6	535674
3-Isopropylmalic acid	C7 H12 O5	-1.09	176.068	175.061	4.789	277438
3-Methoxy-5,7,3',4'-tetrahydroxy-flavone	C16 H12 O7	-0.58	316.058	315.051	18.366	190189
3-Methoxytyramine	C9 H13 N O2	-2.53	167.094	166.087	20.504	160998
3-Methyl-1-(2_4_6-trihydroxyphenyl)butan-1-one	C11 H14 O4	-0.33	210.089	209.082	9.139	104547
3-Methylcatechol;3-Methyl-1_2-benzenediol	C7 H8 O2	-4.63	124.052	123.045	3.475	4.76952e+06
3-Methyldioxyindole	C9 H9 N O2	-1.67	163.063	162.056	1.324	379498
3-Methylglutaric acid	C6 H10 O4	-2.32	146.058	145.05	3.731	659270
3-Methyl-L-valyl-N~4~,N~4~-dimethyl-N~1~-(4,4,4-trifluoro-3-oxo-2-butanyl)-L-aspartamide	C16 H27 F3 N4 O4	2.77	396.2	395.192	6.438	308826
3-Methyl-N-[(1-methyl-1H-pyrrol-3-yl)methyl]-4-(2,2,2-trifluoroethyl)-1-piperazinecarboxamide	C14 H21 F3 N4 O	3.79	318.168	317.161	14.721	197782
3-Methylsalicylic acid	C8 H8 O3	-2.09	152.047	151.04	8.402	458919
3-methyl-tetradecanedioic acid	C15 H28 O4	0.28	272.199	271.192	25.345	227472
3-O-{2-[2-(Allyloxy)ethoxy]ethyl}-D-glucopyranose	C13 H24 O8	0.27	308.147	307.14	10.679	1.49108e+06
3-Oxo-5-{[4-(trifluoromethyl)phenyl]amino}-2,3-dihydro-1H-pyrazole-4-carbonitrile	C11 H7 F3 N4 O	3.67	268.058	267.051	8.169	2.05181e+06
3-Oxododecanoicacid	C12 H22 O3	-1.52	214.157	213.149	23.045	976569
3-Phenyllactic acid	C9 H10 O3	-0.52	166.063	165.056	9.504	156622
3-tert-Butyladipic acid	C10 H18 O4	-1.33	202.12	201.113	18.316	4.38701e+06
4-((5-(4-Nitrophenyl)oxazol-2-yl)amino)benzonitrile	C16 H10 N4 O3	6.81	306.077	305.07	7.467	2.79314e+06
4-({4-[(2,4-Difluorophenyl)amino]-6-(4-morpholinyl)-1,3,5-triazin-2-yl}oxy)-3-methoxybenzaldehyde	C21 H19 F2 N5 O4	4.16	443.142	442.135	10.439	702529
4-(2-((4-Cyanophenyl)amino)oxazol-5-yl)benzonitrile	C17 H10 N4 O	-5.54	286.084	285.077	24.258	408373
4-(2,7-Dihydroxy-6-methyl-2-heptanyl)-3-hydroxybenzoic acid	C15 H22 O5	0.5	282.147	281.14	16.646	245296
4-(2-Amino-3-hydroxyphenyl)-2_4-dioxobutanoate	C10 H9 N O5	-0.38	223.048	222.041	5.866	93865.9
4-(2-Oxo-8-{[2',3',4'-trifluoro-4-(trifluoromethoxy)-2-biphenylyl]methyl}-1-oxa-3,8-diazaspiro[4.5]dec-3-yl)benzoic acid	C28 H22 F6 N2 O5	-0.68	580.143	579.136	10.024	223760
4-(3,4-Dihydroxyphenyl)-6,7-dihydroxy-2-naphthoic acid	C17 H12 O6	-0.46	312.063	311.056	19.836	935394
4-(3-Hydroxybutyl)phenyl β-D-glucopyranoside	C16 H24 O7	140195	374.157	373.15	14.235	358454
4-(4-Fluorobenzyl)thiomorpholine 1,1-dioxide	C11 H14 F N O2 S	4.64	243.074	242.067	1.539	939413
4-(4-Fluorophenyl)-2-[(4-methylphenyl)sulfanyl]-4-oxobutanoic acid	C17 H15 F O3 S	3.71	318.074	317.067	14.811	154161
4-(4-Methoxyphenyl)-1,4-dihydro[1,3,5]triazino[1,2-a]benzimidazol-2-amine	C16 H15 N5 O	-4.76	293.126	292.119	16.764	357703
4-(5-Cyano-1H-1,2,3-triazol-4-yl)phenyl 3,5-dimethylisoxazole-4-carboxylate	C15 H11 N5 O3	-4.13	309.085	308.078	8.256	431064
4-(5-Phenoxy-1H-tetrazol-1-yl)benzamide	C14 H11 N5 O2	-4.74	281.09	280.083	10.664	1.08648e+06
4-(beta-D-Glucopyranosyloxy)-2,6-dimethoxyphenyl beta-D-glucopyranoside	C20 H30 O14	-0.24	494.163	493.156	7.862	261207
4-(Methoxymethyl)-6-methyl-5-nitro-2-[(3,4,5-trimethoxybenzyl)amino]nicotinonitrile	C19 H22 N4 O6	-3.48	402.153	447.151	8.509	9.97633e+06
4'-(Trifluoromethyl)acetophenone	C9 H7 F3 O	1.57	188.045	187.038	0.97	240221
4,2'-Dihydroxy-4',6'-dimethoxychalcone 4-apiosyl- (1->2) -glucoside	C28 H34 O14	-0.65	594.194	593.187	18.58	86530.4
4,2'-Dihydroxychalcone 4-glucoside	C21 H22 O8	0.13	402.132	401.124	17.585	158453
4,4,4-Trifluoro-1-[3-(hydroxymethyl)-3-(2-phenylethyl)-1-piperidinyl]-1-butanone	C18 H24 F3 N O2	-4.88	343.174	342.167	8.932	70525.5
4,4'-[(6-Methyl-5-nitro-2,4-pyrimidinediyl)diimino]dibenzoic acid	C19 H15 N5 O6	-3.25	409.101	408.094	10.51	290792
4,4'-Propane-2,2-diylbis(2,6-dimethylphenol)	C19 H24 O2	-0.87	284.177	283.17	27.158	422673
4,4'-Sulfonylbis[2-(prop-2-en-1-yl)phenol]	C18 H18 O4 S	7.19	330.095	329.088	1.386	487560
4,5-di(3-pyridyloxy)phthalonitrile	C18 H10 N4 O2	-4.7	314.079	313.072	17.983	2.61003e+06
4,5-Dicaffeoylquinic acid	C25 H24 O12	-0.28	516.127	515.119	15.27	1.29984e+08
4,6-Dihydroxy-4-(hydroxymethyl)-3,4a,8,8-tetramethyl-4a,5,6,7,8,8a-hexahydro-1(4H)-naphthalenone	C15 H24 O4	-0.21	268.167	267.16	17.513	277189
4,6-Dimethoxy-N-[3-(trifluoromethyl)phenyl]-1,3,5-triazin-2-amine	C12 H11 F3 N4 O2	3.08	300.084	299.077	2.775	384271
4-[({1-[(3R)-3-Amino-4-(2,4,5-trifluorophenyl)butanoyl]-4,5-dihydro-1H-pyrazol-5-yl}carbonyl)amino]benzoic acid	C21 H19 F3 N4 O4	1.79	448.137	447.129	12.453	566362
4-[(1S,3aS,4R,6aR)-3a-Hydroxy-4-(4-hydroxy-3-methoxyphenyl)tetrahydro-1H,3H-furo[3,4-c]furan-1-yl]-2-methoxyphenyl β-D-glucopyranoside	C26 H32 O12	-0.51	536.189	581.187	14.263	94568.7
4-[(2-Cyclohex-1-enylethyl)amino]-4-oxobut-2-enoic acid	C12 H17 N O3	-0.39	223.121	222.113	23.108	138951
4-[(2E)-2-(2-Methoxy-3-nitrobenzylidene)hydrazino]-6-(4-methyl-1-piperazinyl)-N-(4-nitrophenyl)-1,3,5-triazin-2-amine	C22 H24 N10 O5	2.3	508.194	553.193	10.451	316403
4-[(2S,3R,4S)-4-Hydroxy-4-(4-hydroxy-3-methoxybenzyl)-3-(hydroxymethyl)tetrahydro-2-furanyl]-2-methoxyphenyl β-D-glucopyranoside	C26 H34 O12	-0.45	538.205	537.198	9.386	121383
4-[4-(4-Hydroxy-3-methoxyphenyl)tetrahydro-1H,3H-furo[3,4-c]furan-1-yl]-2-methoxyphenyl hexopyranoside	C26 H32 O11	-0.03	520.194	519.187	14.021	202190
4-[4-Fluoro-5-(4-methyl-1-piperidinyl)-2-nitrophenyl]morpholine	C16 H22 F N3 O3	-4.58	323.163	322.156	21.846	235391
4-{[2-(4-nitrophenyl)quinazolin-4-yl]amino}benzoic acid	C21 H14 N4 O4	-3.77	386.1	385.093	18.44	155338
4-Acetamidobutanoic acid	C6 H11 N O3	-2.4	145.074	144.066	3.353	808489
4-Acetyl-3-hydroxy-5-methoxyphenyl beta-D-glucopyranoside	C15 H20 O9	0	344.111	343.103	8.275	88970.3
4-Acetyl-3-hydroxy-5-methylphenyl β-D-glucopyranoside	C15 H20 O8	0.03	328.116	327.109	7.865	540341
4-Allyl-2-methoxyphenyl 6-O-beta-D-xylopyranosyl-beta-D-glucopyranoside	C21 H30 O11	0.13	458.179	503.177	15.239	513569
4-Amino-6-({(1S)-1-[6-fluoro-3,4-di(2-pyridinyl)-2-quinolinyl]ethyl}amino)-5-pyrimidinecarbonitrile	C26 H19 F N8	3.24	462.173	461.166	13.463	95782.4
4-Aminophenyl 2-acetamido-2-deoxy-beta-D-glucopyranoside	C14 H20 N2 O6	0.25	312.132	311.125	8.661	176150
4-Aminophyscion	C16 H13 N O5	-0.25	299.079	298.072	12.462	182135
4-Bromo-2-{[4-(4-ethylbenzyl)-1-piperazinyl]methyl}phenol	C20 H25 Br N2 O	4.42	388.117	387.109	7.859	60557.5
4-Chloro-N-{[(2R,3S,4R,5S)-3,4-dihydroxy-5-{2-[(2R)-2-(methoxymethyl)-1-pyrrolidinyl]-2-oxoethyl}tetrahydro-2-furanyl]methyl}benzenesulfonamide	C19 H27 Cl N2 O7 S	-14.58	462.116	461.109	11.044	4.95218e+06
4-Coumaric acid	C9 H8 O3	-1.66	164.047	163.04	4.199	291692
4-Coumarylalcohol(4-Hydroxycoumarin)	C9 H6 O3	-0.32	162.032	221.046	13.77	377095
4-Cyanoindole	C9 H6 N2	-2.79	142.053	141.045	18.259	494144
4-Dodecylbenzenesulfonic acid	C18 H30 O3 S	-1.01	326.191	325.184	26.97	3.70496e+06
4H-1-Benzopyran-4-one, 6-β-D-glucopyranosyl-2,3-dihydro-5,7-dihydroxy-2-(4-hydroxyphenyl)-, (S)-	C21 H22 O10	-0.37	434.121	433.114	11.657	9.7899e+06
4-Heptyl-2-methyl-1-{2-[4-(4-methyl-2-pyridinyl)-1-piperazinyl]ethyl}-5,6-dihydro-4H-pyrrolo[3,2,1-ij]quinoline	C31 H44 N4	-3.91	472.355	471.347	26.628	93043.4
4-Hydroxy-3-[(2E,6E,10E,14E)-3,7,11,15,19-pentamethyl-2,6,10,14,18-icosapentaen-1-yl]phenyl hydrogen sulfate	C31 H46 O5 S	4.37	530.309	529.302	26.837	116304
4-Hydroxy-3-[2-(2-hydroxyphenyl)-2-oxoethyl]-2H-chromen-2-one	C17 H12 O5	-0.03	296.068	295.061	20.988	149244
4-hydroxy-3-methoxyphenyl 4-O-methyl-β-glucopyranoside	C14 H20 O8	-0.26	316.116	315.108	7.002	6.39645e+06
4-Hydroxybenzaldehyde	C7 H6 O2	-3.06	122.036	121.029	6.855	1.98502e+07
4-Hydroxybenzoic acid	C7 H6 O3	-1.03	138.032	137.024	1.251	228093
4-Hydroxymandelic acid	C8 H8 O4	-1.69	168.042	167.035	3.506	694824
4-Hydroxyphenylacetylglutamicacid	C13 H15 N O6	0.11	281.09	280.083	8.603	608308
4-Indolecarbaldehyde	C9 H7 N O	-2.53	145.052	144.045	12.138	4.13283e+06
4-Methoxybenzenesulfonamide	C7 H9 N O3 S	-0.71	187.03	186.023	4.192	338072
4-Methyl-6,7-dihydroxycoumarin 6,7-二羟基-4-甲基香豆素	C10 H8 O4	-0.52	192.042	191.035	7.284	243421
4-Methylphenol	C7 H8 O	-3.45	108.057	107.05	8.406	388611
4-Methylumbelliferyl glucuronide	C16 H16 O9	0.92	352.08	351.072	3.205	763146
4-Methylumbelliferylacetate	C12 H10 O4	-0.44	218.058	217.051	14.354	374823
4-Nitro-2-(2-phenylpyrazolo[1,5-a]pyrimidin-7-yl)phenol	C18 H12 N4 O3	-4.19	332.09	313.072	13.073	329702
4-Nitrocatechol	C6 H5 N O4	-1.53	155.022	154.014	8.984	370563
4-O-acetyl-2,3-di-O-methyl-alpha-L-fucopyranosyl-(1->3)-alpha-L-rhamnopyranose	C16 H28 O10	1.41	380.169	379.161	8.4	219891
4'-O-Methyldavidigenin	C16 H16 O4	-0.39	272.105	271.098	20.932	224988
4-O-Methyl-D-glucuronic acid	C7 H12 O7	-1.84	208.058	207.051	0.208	1.25933e+07
4-Oxoproline	C5 H7 N O3	-2.36	129.042	128.035	0.995	5.61434e+07
4-Pyridoxic acid	C8 H9 N O4	-1.99	183.053	182.046	1.383	518622
4-Trifluoromethylphenol	C7 H5 F3 O	111169	180.042	161.024	15.244	5.16002e+06
4-Undecylbenzenesulfonic acid	C17 H28 O3 S	-1.07	312.176	311.168	26.057	6.80092e+06
5-({4-[(3-Oxo-1,3-dihydro-2-benzofuran-4-yl)oxy]-5-(trifluoromethyl)-2-pyrimidinyl}amino)-1,3-dihydro-2H-indol-2-one	C21 H13 F3 N4 O4	0.81	442.089	441.082	15.061	262151
5-(1,2-Dithiolan-3-yl)-N,N-diethylpentanamide	C12 H23 N O S2	-3.47	261.121	260.114	8.46	92471.1
5-(1,3-Dithian-2-yl)-N,N-dimethyl-2-pentyn-1-amine	C11 H19 N S2	-3.83	229.095	228.088	11.698	131774
5,2'-Dihydroxy-7-methoxyflavone 2'- (6"-acetylglucoside)	C24 H24 O11	-0.9	488.131	487.124	15.685	241026
5,5,5-Trifluoronorvaline	C5 H8 F3 N O2	14.8	171.053	230.067	1.255	284554
5,5,8-Trimethyl-3,5,5a,6,7,8,9,9a-octahydro-2H-isothiochromeno[3,4-d][1,3]thiazol-2-one	C13 H19 N O S2	-3.18	269.09	268.083	17.548	85239.5
5,7,2'-Trihydroxyflavone 7-glucuronide	C21 H18 O11	-0.27	446.085	445.078	16.645	1.60524e+06
5,7-Dihydroxy-2-(4-hydroxyphenyl)-6,8-bis[3,4,5-trihydroxy-6-(hydroxymethyl)tetrahydro-2H-pyran-2-yl]-4H-chromen-4-one	C27 H30 O15	-0.02	594.158	593.151	9.246	958959
5,7-Dihydroxy-6-C-methylflavone 7-xylosyl- (1->3) -xyloside	C26 H28 O12	-0.94	532.158	531.15	19.432	104764
5-[(3Z)-5-Hydroxy-3-methyl-3-penten-1-yl]-1,4a-dimethyl-6-methylenedecahydro-1-naphthalenecarboxylic acid	C20 H32 O3	-0.46	320.235	319.228	26.626	57875.2
5-[(Benzoyloxy)methyl]-4,5,6-trihydroxy-2-cyclohexen-1-yl benzoate	C21 H20 O7	6.2	384.123	383.117	16.535	94701.6
5-[1,2-Dihydroxy-3-(2,2,7,7-tetramethyltetrahydro-3aH-bis[1,3]dioxolo[4,5-b:4',5'-d]pyran-5-yl)propyl]-2,2-dimethyl-1,3-dioxolane-4-carbaldehyde	C20 H32 O10	-0.3	432.199	431.192	12.345	418941
5-[Bis(4-hydroxy-6-methyl-2-oxo-1,2-dihydro-3-pyridinyl)methyl]-2'-deoxyuridine	C22 H24 N4 O9	-2.6	488.153	487.146	7.857	386990
5-{3-[2-Methyl-1-oxido-6-phenyl-4-(trifluoromethyl)-3-pyridinyl]-1,2,4-oxadiazol-5-yl}-3-nitro-1,2-benzenediol	C21 H13 F3 N4 O6	2.02	474.08	236.033	11.064	1.20889e+07
5-acetamido-3,5-dideoxy-L-arabino-hept-2-ulopyranosonic acid	C9 H15 N O7	-0.36	249.085	248.077	1.939	562392
5-Amino-N-[4-(trifluoromethoxy)phenyl]-7-thia-1,9-diazatetracyclo[9.2.2.0~2,10~.0~4,8~]pentadeca-2(10),3,5,8-tetraene-6-carboxamide	C20 H17 F3 N4 O2 S	1.4	434.103	433.096	10.521	1.33728e+06
5-Aminovaleric acid	C5 H11 N O2	-4.7	117.078	116.071	2.865	517169
5D-5-O-Methyl-2_3_5/4_6-pentahydroxycyclohexanone	C7 H12 O6	-0.51	192.063	191.056	1.251	1.28466e+07
5-Fluoro AB-PINACA	C18 H25 F N4 O2	-7.55	348.194	347.186	19.644	76468.8
5-Fluoro ADB-PINACA	C19 H27 F N4 O2	-13.48	362.207	361.2	25.899	210190
5-Fluoro NNEI	C24 H23 F N2 O	-9.09	374.176	373.169	22.954	296735
5-Fluoro-3,5-AB-PFUPPYCA	C20 H26 F2 N4 O2	5.58	392.205	391.197	11.742	201815
5-Hydroxyferulate	C10 H10 O5	-0.21	210.053	209.046	5.434	215973
5-hydroxynorvaline	C5 H11 N O3	-3.17	133.073	114.056	0.948	2.32975e+06
5-Isoxazol-5-yl-N-[4-(4-methylpiperazin-1-yl)benzyl]thiophene-2-sulfonamide	C19 H22 N4 O3 S2	-5.78	418.111	417.104	5.875	245180
5-Methoxysalicylic acid	C8 H8 O4	-1.6	168.042	167.035	9.697	413607
5-Methyl-2-[(3S)-1-(2-pyridinylmethyl)-3-pyrrolidinyl]-1H-benzimidazole	C18 H20 N4	-3.41	292.168	291.161	25.987	615311
5-Methyldeoxycytidine	C10 H15 N3 O4	-0.36	241.106	240.099	2.058	98591.2
5-Methyl-N'-{[3-(trifluoromethyl)-1H-pyrazol-1-yl]acetyl}-2-furohydrazide	C12 H11 F3 N4 O3	3.27	316.079	315.072	2.729	1.87219e+06
5-O-[(4-Acetylphenyl)carbamoyl]-1,4:3,6-dianhydro-2-deoxy-2-{[4-(2-methyl-2-propanyl)-2-pyrimidinyl]amino}-D-glucitol	C23 H28 N4 O5	81740.2	476.188	475.181	11.658	177114
5-oxo-6E,8Z-tetradecadienoic acid	C14 H22 O3	-1.05	238.157	237.149	21.536	134927
5-Sulfosalicylic acid	C7 H6 O6 S	-1.33	217.988	216.981	2.343	617873
5-Valerolactone	C5 H8 O2	-4.44	100.052	99.0447	1.619	1.68122e+06
6-(2,4-Difluorophenoxy)-8-[(2S)-2,3-dihydroxypropyl]-2-(tetrahydro-2H-pyran-4-ylamino)pyrido[2,3-d]pyrimidin-7(8H)-one	C21 H22 F2 N4 O5	4.72	448.158	447.151	7.395	325707
6-(2,5-Dioxo-2,5-dihydro-1H-pyrrol-1-yl)hexanoic acid	C10 H13 N O4	-0.59	211.084	210.077	7.606	3.74093e+06
6-(3'-methylbuten-2'-yl) isatin	C13 H13 N O2	-0.9	215.094	214.087	23.644	172652
6-(6,7-Dimethoxy-2,4-dioxo-1,4-dihydro-3(2H)-quinazolinyl)-N-[3-(4-morpholinyl)propyl]hexanamide	C23 H34 N4 O6	-3.94	462.246	461.239	14.776	267693
6-(alpha-D-Glucosaminyl)-1D-myo-inositol	C12 H23 N O10	0.72	341.132	376.102	0.849	725617
6-(Cyclopropylmethoxy)-5-(3,3-difluoro-1-azetidinyl)-N'-(1,1-dioxidotetrahydro-3-thiophenyl)-2-pyridinecarbohydrazide	C17 H22 F2 N4 O4 S	-3.24	416.132	415.124	7.679	592097
6-(tert-Butylsulfonyl)-2-methylpyrazolo[1,5-a]pyrimidin-7-amine	C11 H16 N4 O2 S	-16.8	268.095	267.088	11.258	321058
6,18,19-Trihydroxytrachyloban-2-one	C20 H30 O4	137645	380.217	379.21	24.849	222930
6,3',4'-Trihydroxy-4-methoxy-5-methylaurone	C17 H14 O6	-0.14	314.079	313.072	15.7	792614
6,8-Dihydroxy-3-hydroxymethylisocoumarin	C10 H8 O5	-0.32	208.037	207.03	12.222	212286
6,8-dihydroxy-octanoic acid	C8 H16 O4	-1.14	176.105	175.097	11.253	1.04498e+06
6-[(1S,4S)-5-(2,2-Difluoroethyl)-2,5-diazabicyclo[2.2.1]hept-2-yl]-2-[(3S)-3-fluoro-3-methyl-1-pyrrolidinyl]-4,5'-bipyrimidin-2'-amine	C20 H25 F3 N8	-0.54	434.215	433.208	12.659	257256
6-[(4-Fluorophenyl)sulfanyl]-9-methyl-8-phenyl-9H-purine	C18 H13 F N4 S	-0.57	336.084	335.077	8.448	641250
6-[2-(Trifluoromethyl)phenyl]-1,3,5-triazine-2,4-diamine	C10 H8 F3 N5	4.13	255.074	254.067	1.745	1.13633e+06
6-{(3S)-3-[5-(4-Methylphenyl)-1,3,4-oxadiazol-2-yl]-1-pyrrolidinyl}nicotinonitrile	C19 H17 N5 O	5.76	331.145	330.138	11.496	381150
6-Acetyl-3-amino-4-(trifluoromethyl)-5,6,7,8-tetrahydrothieno[2,3-b][1,6]naphthyridine-2-carboxamide	C14 H13 F3 N4 O2 S	2.87	358.072	357.065	9.358	6.14121e+06
6-Amino-3-methyl-1-phenyl-1H-pyrazolo[3,4-b]pyridine-5-carboxamide	C14 H13 N5 O	-5.36	267.111	266.103	25.448	313455
6-Amino-3-methyl-4-phenyl-1,4-dihydropyrano[2,3-c]pyrazole-5-carbonitrile	C14 H12 N4 O	-5.78	252.1	251.092	15.087	365353
6-Benzyl-2-(tert-butyl)-6,7-dihydro-4H-pyrazolo[1,5-a]pyrrolo[3,4-d]pyrimidine-5,8-dione	C19 H20 N4 O2	-4.49	336.157	335.15	24.091	75827.8
6-deoxyaflaquinolone D	C16 H15 N O3	0.28	269.105	268.098	21.556	507165
6-Gingerol 6-姜酚	C17 H26 O4	-0.44	294.183	293.176	24.649	176533
6-Hydroxy-1-(hydroxymethyl)-5-{2-[2-(hydroxymethyl)-1-pyrrolidinyl]-2-oxoethyl}-1,4a-dimethyldecahydro-2-naphthalenyl phenylcarbamate	C27 H40 N2 O6	73672.3	524.262	523.255	22.992	141423
6-Hydroxycaproic acid	C6 H12 O3	-2.56	132.078	131.071	7.989	2.2379e+06
6-Hydroxyluteolin 6-xyloside	C20 H18 O11	-0.21	434.085	433.078	12.006	1.88649e+06
6-Hydroxyluteolin 7-sophoroside	C27 H30 O17	-0.44	626.148	625.141	8.208	411895
6-hydroxymetatacarboline D	C24 H26 N4 O8	-3.13	498.174	497.166	18.663	357586
6-Hydroxypicolinic acid	C6 H5 N O3	-2.95	139.027	138.019	1.271	3.9791e+06
6-hydroxytetradeca-7,8-dien-10,12-diynoic acid	C14 H16 O3	-0.75	232.11	231.102	20.413	103800
6-Methoxyluteolin 7-glucoside	C22 H22 O12	-0.25	478.111	477.104	13.055	232210
6-Methoxysalicylic acid	C8 H8 O4	-1.6	168.042	167.035	5.444	628420
6-Methyl-3-[(E)-2-phenylvinyl]pyrimido[5,4-e][1,2,4]triazine-5,7(6H,8H)-dione	C14 H11 N5 O2	-4.5	281.09	280.083	4.895	362328
6-Methyl-3-[4-(trifluoromethyl)phenyl]-1H-pyrazolo[5,1-c][1,2,4]triazole	C12 H9 F3 N4	16.72	266.082	265.075	12.814	128317
6-O-(beta-D-Xylopyranosyl)-beta-D-glucopyranose	C11 H20 O10	0.26	312.106	371.12	0.981	1.88062e+06
6-O-[(2E)-3-(4-Hydroxyphenyl)-2-propenoyl]-1-O-(3,4,5-trihydroxybenzoyl)hexopyranose	C22 H22 O12	-0.83	478.111	477.103	14.071	193483
6-O-[(2E)-3-Phenyl-2-propenoyl]-1-O-(3,4,5-trihydroxybenzoyl)-β-D-glucopyranose	C22 H22 O11	-0.76	462.116	461.109	15.127	1.65394e+06
6-O-Pentopyranosyl-1-O-[(2,6,6-trimethyl-1-cyclohexen-1-yl)carbonyl]-β-D-glucopyranose	C21 H34 O11	99534.1	508.216	507.209	13.787	1.18455e+07
6-tert-Butyl-N'-[(E)-2-thienylmethylene]-4,5,6,7-tetrahydro-1-benzothiophene-3-carbohydrazide	C18 H22 N2 O S2	-2.38	346.117	345.109	7.764	158315
6′-O-desmethyl ES-242-2	C35 H36 O12	4.39	648.224	647.216	6.05	88615.1
7,7'-(Sulfanediyldi-2,1-ethanediyl)bis(2-amino-3,7-dihydro-6H-purin-6-one)	C14 H16 N10 O2 S	-4.87	388.116	387.109	18.996	611387
7,8-Dihydroxycoumarin 瑞香素	C9 H6 O4	-0.45	178.027	177.019	7.85	727403
7-{[4,4-Difluoro-3-(2-phenylethyl)-1-piperidinyl]methyl}-1H-indole	C22 H24 F2 N2	-4.76	354.189	353.182	12.617	71346
7-Hydroxy-2-(4-hydroxyphenyl)-4-oxo-3,4-dihydro-2H-chromen-5-yl β-D-glucopyranoside	C21 H22 O10	-0.77	434.121	433.114	14.456	465804
7-Methylxanthine	C6 H6 N4 O2	-7.62	166.048	165.041	27.022	2.56325e+06
7-O-Ethylmorroniside 7-氧乙基莫诺苷	C19 H30 O11	-84.12	434.142	433.135	10.359	1.31188e+07
7-oxo-11E-Tetradecenoic acid	C14 H24 O3	0.19	240.173	239.165	24.244	307918
8-(2-Fluorophenyl)-2-(2-thienylcarbonyl)-1,3,4,12a-tetrahydropyrazino[2,1-c][1,4]benzodiazepine-6,12(2H,11H)-dione	C23 H18 F N3 O3 S	1.00003e+06	870.222	434.104	10.283	502635
8-(4-Methyl-1-piperidinyl)-5-propyl-1,2,3,4-tetrahydropyrimido[4',5':4,5]thieno[2,3-c]isoquinoline	C22 H28 N4 S	2.35	380.204	379.197	18.883	171091
8-(4-Sulfophenyl) octanoic acid	C14 H20 O5 S	-10.72	300.1	299.093	25.276	377474
8,9,13-Trihydroxydocosanoic acid	C22 H44 O5	-0.98	388.318	387.311	26.424	77750.8
8-[(1-Phenyl-1H-tetrazol-5-yl)oxy]quinoline	C16 H11 N5 O	-3.91	289.095	288.088	9.862	373813
8-{[5-(4-Methyl-1-piperazinyl)-2-(trifluoromethoxy)phenyl]amino}-1-vinyl-4,5-dihydro-1H-pyrazolo[4,3-h]quinazoline-3-carboxamide	C24 H25 F3 N8 O2	-0.91	514.205	513.198	20.521	381026
8-Amino-7-oxononanoate	C9 H17 N O3	-0.87	187.121	186.113	9.969	716166
8'-Hydroxyabscisate	C15 H20 O5	0.15	280.131	279.124	17.163	1.97093e+06
8-iso-15-keto Prostaglandin F2α	C20 H32 O5	8.62	352.228	351.221	26.233	75756.4
9-(2,5-Di-O-benzoyl-beta-D-arabinofuranosyl)-6-methoxy-9H-purine	C25 H22 N4 O7	-2.86	490.147	535.146	16.817	599694
9,10,13-trihydroxy-Octadecanoic acid	C18 H36 O5	-1.3	332.256	331.249	22.961	3.54691e+06
9,9-dimethoxy-nonanoic acid	C11 H22 O4	0.06	218.152	217.145	13.828	257340
9_12-Dioxododecanoicacid	C12 H20 O4	-0.23	228.136	227.129	22.82	3.56283e+06
9-Benzyl-6-(benzylsulfanyl)-9H-purin-2-amine	C19 H17 N5 S	2.55	347.121	346.114	1.83	110978
9-hydroxy-hexadecan-1,16-dioic acid	C16 H30 O5	-0.98	302.209	301.202	23.294	1.31652e+06
9-Hydroxylarone	C13 H18 O4	-0.63	238.12	237.113	23.439	109467
9-Isopropyl-2-[4-(trifluoromethyl)-2-pyrimidinyl]-2,9-diazaspiro[5.5]undecane	C17 H25 F3 N4	2.7	342.204	341.197	19.346	853931
9-Oxo-4,5,6,7,8,9-hexahydropyrazolo[5,1-b]quinazoline-3-carbonitrile	C11 H10 N4 O	-6.69	214.084	213.077	3.355	257725
9-oxo-7E-hexadecenoic acid	C16 H28 O3	-0.58	268.204	267.196	24.411	69091.9
9-Oxononanoicacid	C9 H16 O3	-0.51	172.11	231.124	14.447	3.27542e+06
Abenquine B2	C14 H18 N2 O5	0.5	294.122	293.114	5.527	2.28118e+06
AB-FUBICA	C21 H22 F N3 O2	-17.22	367.163	366.156	8.53	92373
AB-PINACA pentanoic acid metabolite	C18 H24 N4 O4	99897.3	396.161	395.153	22.644	258560
Acaudiolic acid	C14 H20 O7	-0.89	300.121	345.119	4.215	945280
Acetildenafil	C25 H34 N6 O3	17.41	466.277	465.27	16.578	784212
Acetoacetanilide	C10 H11 N O2	-2.25	177.079	176.071	1.527	1.11474e+06
Acetyl-L-carnitine	C9 H17 N O4	-1.16	203.116	202.108	1.392	1.7693e+06
Acinetobactin	C16 H18 N4 O5	-3.93	346.126	345.119	9.532	1.31188e+07
Actinozine A	C11 H18 N2 O4	0.33	242.127	241.119	7.839	1.08754e+06
ADB-FUBINACA	C21 H23 F N4 O2	7.55	382.183	427.182	9.642	501104
ADB-PINACA	C19 H28 N4 O2	-3.87	344.22	343.213	16.639	5.6043e+06
ADB-PINACA pentanoic acid metabolite	C19 H26 N4 O4	-3.96	374.194	373.187	16.952	327926
Adenine	C5 H5 N5	-2.2	135.054	134.047	1.253	1.81455e+06
Aflatoxin G1	C17 H12 O7	0.37	328.058	327.051	7.348	139514
Aflatoxin G2	C17 H14 O7	-0.91	330.074	329.066	21.144	7.8503e+06
Afzelin	C21 H20 O10	-0.1	432.106	431.098	15.911	126240
Agamanone	C18 H16 O8	-0.26	360.084	359.077	13.61	395463
AicarMonophosphate;5-Aminoimidazole-4-carboxamide-1-beta-D-ribofuranosyl5'-monophosphate	C9 H15 N4 O8 P	2.73	338.064	337.056	10.503	370072
Alanyltyrosine	C12 H16 N2 O4	-0.19	252.111	251.104	3.752	101442
Alizarin	C14 H8 O4	0.6	240.042	239.035	24.325	41091.8
Alkyldihydropyrone B	C11 H18 O3	-0.62	198.125	197.118	10.87	347198
alniditan	C17 H26 N4 O	-4.09	302.209	301.202	23.224	269665
alpha-tyvelopyranosyl-(1->3)-alpha-D-mannopyranose	C12 H22 O9	0.02	310.126	309.119	1.451	884762
Alpha-Zearalanol	C18 H26 O5	-0.95	322.178	321.17	23.83	156570
Ambanol	C19 H16 O6	-0.92	340.094	339.087	23.518	59242.7
Ambrettolic acid	C16 H30 O3	-0.9	270.219	269.212	26.429	243987
Ambrosic acid	C15 H20 O4	0.67	264.136	263.129	19.212	530582
AminoDHQ	C7 H11 N O5	-1.87	189.063	188.056	2.347	363121
Am-LPE(16:0/0:0)	C27 H54 N O12 P	-1.74	615.337	614.33	19.889	95491.5
Andrographiside	C26 H40 O10	-35372.7	494.142	493.135	20.344	144667
Anhydroecgonine Methyl Ester	C10 H15 N O2	-1.29	181.11	180.103	23.592	324948
Apigenin 7-O-glucuronide 芹菜素-7-O-葡萄糖醛酸苷	C21 H18 O11	0	446.085	445.078	12.5	1.95165e+06
Arbutin;Arbutoside	C12 H16 O7	0.6	272.09	271.082	7.999	113844
Argininosuccinic acid	C10 H18 N4 O6	-12.73	290.119	289.112	14.677	134504
Armatinol A	C30 H48 O4	-1.6	472.355	471.347	26.533	45780.8
Aromadendrin 3-beta-L-arabinopyranoside	C20 H20 O10	-0.1	420.106	419.098	17.709	4.42643e+06
ascr#14	C14 H26 O6	-0.36	290.173	289.166	20.151	120091
ascr#6.1	C12 H24 O5	-0.03	248.162	247.155	11.557	342588
ascr#9	C11 H20 O6	-0.55	248.126	247.119	11.794	234467
Asiatic acid	C30 H48 O5	-0.5	488.35	487.343	24.999	309879
Asparagine	C4 H8 N2 O3	-2.28	132.053	131.046	0.856	509243
Asperitaconic acid A	C12 H20 O5	-0.41	244.131	243.124	16.762	8.51618e+06
Asperitaconic acid C	C11 H16 O5	-0.26	228.1	227.092	10.239	224642
Asperpeptide A	C27 H31 N5 O7	-3.15	537.221	536.213	11.908	7.08414e+06
Asperulosidic acid	C18 H24 O12	0.3	432.127	431.12	5.691	322413
Astragalin	C21 H20 O11	-0.6	448.1	447.093	13.989	2.09425e+06
Astringin 白皮杉醇葡萄糖苷	C20 H22 O9	-1.87	406.126	405.118	22.037	64561.4
Atractyloside A 苍术苷A	C21 H36 O10	102637	494.236	493.229	19.756	392159
Aucubin	C15 H22 O9	0.1	346.126	345.119	7.188	721271
Azelaic acid	C9 H16 O4	-0.74	188.105	187.097	14.691	3.96354e+07
Bacillamide C	C18 H20 N4 O2 S	4.67	356.132	391.102	1.067	240628
Batatasin IV	C15 H16 O3	-0.21	244.11	243.103	25.902	190633
Bendiocarb	C11 H13 N O4	-0.76	223.084	222.077	2.041	1.93576e+06
Benzamide	C7 H7 N O	-4.67	121.052	120.045	2.701	307940
Benzoxazole	C7 H5 N O	-3.77	119.037	118.029	9.349	840583
Benzoxazolone	C7 H5 N O2	-2.84	135.032	134.024	6.464	505374
Benzyl(2R_3S)-2-methyl-3-hydroxybutanoate	C12 H16 O3	-0.76	208.11	207.103	23.698	1.21092e+06
beta-D-Glcp3,6Me2-(1->4)-alpha-L-Rhap2,3-Me2	C16 H30 O10	-0.43	382.184	427.182	9.884	2.86213e+06
Betalamicacid	C9 H9 N O5	-0.4	211.048	270.062	1.439	318909
bhas#20	C18 H34 O7	-0.09	362.23	361.223	13.692	483422
Bicyclo(3.3.1)nonane-2,6-dione	C9 H12 O2	-2.15	152.083	151.076	9.991	122608
Biflorin	C16 H18 O9	0.24	354.095	353.088	6.681	1.87733e+08
Bilobalide 白果内酯	C15 H18 O8	-0.06	326.1	325.093	6.555	2.2434e+06
Bioside	C20 H30 O12	-0.28	462.174	461.166	3.596	182311
Bis(2-butoxyethyl) adipate	C18 H34 O6	-0.25	346.235	327.218	23.397	6.03793e+06
Bis(2-ethylhexyl) 2-butenedioate	C20 H36 O4	-0.34	340.261	339.254	25.161	119002
Bis(2-hydroxyethyl) terephthalate	C12 H14 O6	0.18	254.079	253.072	7.876	7.52235e+06
Bisphenol B	C16 H18 O2	-16.41	242.127	241.119	8.807	2.29678e+06
Bispyribac	C19 H18 N4 O8	-2.93	430.111	429.104	5.764	105674
BM-2419-1	C18 H10 O8	2.14	354.038	389.008	11.714	138004
Boc-Asp-OH	C9 H15 N O6	-0.34	233.09	232.083	4.818	2.23336e+06
Boc-L-Pro(4-oxo)	C10 H15 N O5	-0.21	229.095	210.077	9.145	435944
Borapetoside A	C26 H34 O12	0.35	538.205	537.198	16.199	102319
Botrydial	C17 H26 O5	0.59	310.178	309.171	24.795	952612
Botryosphaerilactone A	C14 H24 O5	-0.02	272.162	271.155	12.893	286194
Brevioxime	C15 H22 N2 O3	-0.23	278.163	277.156	11.65	96852.2
Brosimacutin G	C20 H20 O6	0.18	356.126	355.119	24.5	62669.5
brusatol	C26 H32 O11	-0.57	520.194	519.187	18.652	130487
Buflomedil	C17 H25 N O4	-0.4	307.178	306.171	11.13	339999
Bumetrizole	C17 H18 Cl N3 O	-9.77	315.111	314.103	12.144	253910
Butyldiglycol acetate	C10 H20 O4	-0.78	204.136	203.129	13.134	960889
Butylparaben	C11 H14 O3	-0.85	194.094	193.087	23.808	2.29555e+06
Butyryl-L-carnitine	C11 H21 N O4	-0.18	231.147	230.14	10.065	124134
Caerulomycin F	C12 H12 N2 O2	0.15	216.09	215.083	6.847	2.01743e+06
Caffeic acid	C9 H8 O4	-0.9	180.042	179.035	6.713	6.86848e+07
Caffeic acid 咖啡酸	C9 H8 O4	-0.42	180.042	179.035	9.775	405602
Caftaric acid 单咖啡酰酒石酸	C13 H12 O9	-0.1	312.048	311.041	3.263	7.69818e+07
Calocarpin	C20 H20 O4	17.77	324.142	323.135	4.137	2.80682e+06
Calycosin-7-O-β-D-glucoside 毛蕊异黄酮苷	C22 H22 O10	103123	492.126	491.119	19.732	548664
CAPROYL SARCOSINE	C13 H25 N O3	0.23	243.184	242.176	22.91	340410
CAPSO	C9 H19 N O4 S	-14.33	237.1	236.093	12.066	192295
Captopril	C9 H15 N O3 S	-16.29	217.074	216.066	11.224	192124
carbazeran	C18 H24 N4 O4	-3.37	360.179	359.171	11.942	307183
Carbetamide	C12 H16 N2 O3	-0.6	236.116	235.109	4.485	139571
Carbofuran, 3OH-	C12 H15 N O4	-0.18	237.1	236.093	1.693	61289
Carnosol	C20 H26 O4	-0.16	330.183	329.176	23.608	52701.2
Catechin	C15 H14 O6	0.2	290.079	289.072	8.288	4.53589e+06
Catechol	C6 H6 O2	-3.19	110.036	109.029	2.682	5.76812e+06
Cathinone	C9 H11 N O	-2.59	149.084	148.076	6.541	151272
CAY10603	C22 H30 N4 O6	-3.21	446.215	445.208	5.727	4.64966e+06
Cephalosporolide J	C10 H16 O5	1.03	216.1	431.193	10.911	699264
Chaetominedione	C17 H12 N2 O4	-0.11	308.08	307.072	17.727	2.19388e+06
chavicol	C9 H10 O	-2.85	134.073	133.066	8.428	362472
CHLORIC ACID	H Cl O3	-3.97	83.9611	82.9538	0.92	112680
Chlorogenic acid	C16 H18 O9	0.11	354.095	353.088	8.338	1.91586e+07
Chlorotrifluoromethane	C Cl F3	-2.77	103.964	102.957	0.856	193176
Chlortetracycline	C22 H23 Cl N2 O8	-7.45	478.111	477.103	14.374	2.70048e+06
Chrysophanol 8-O-β-D-glucoside 大黄酚-8-O-β-D-葡萄糖苷	C21 H20 O9	-0.81	416.11	415.103	17.994	854845
Cichoric acid 菊苣酸	C22 H18 O12	-0.53	474.08	473.072	11.978	3.51157e+06
cinitapride	C21 H30 N4 O4	-3.66	402.225	401.218	26.713	126505
Cinnamoyl-homoserine lactone	C13 H13 N O3	-0.89	231.089	230.082	17.304	199742
cis,cis-Muconic acid	C6 H6 O4	-3.54	142.026	141.019	1.952	2.55182e+06
cis-2-Decenoic acid	C10 H18 O2	-1.91	170.13	169.123	20.61	343102
cis-Aconiticacid	C6 H6 O6	-1.7	174.016	173.009	1.346	2.34552e+07
Cissoic acid	C20 H30 O10	-0.6	430.184	429.176	16.102	616690
Citraconic acid	C5 H6 O4	-3.98	130.026	129.019	2.097	2.18448e+06
Citric acid	C6 H8 O7	-239578	146.021	191.02	0.956	1.02122e+08
Citrinin	C13 H14 O5	-0.2	250.084	249.077	23.96	148333
CJ-15,801	C9 H15 N O5	-0.28	217.095	216.088	4.959	896023
Cladosporester C	C14 H24 O6	-0.06	288.157	287.15	14.989	4.74314e+06
CMPF	C12 H16 O5	0.2	240.1	239.093	9.744	2.05275e+07
Confluenine A	C11 H22 N2 O3	-0.42	230.163	229.156	3.933	368249
Corchorifatty acid F	C18 H32 O5	0.51	328.225	327.218	22.433	4.0848e+07
Costunolide	C15 H20 O2	-0.79	232.146	231.139	26.262	110985
Coumafuryl	C17 H14 O5	0.7	298.084	297.077	16.648	141759
Coumarin	C9 H6 O2	-2.35	146.036	145.029	13.51	4.06287e+06
Coumestrol	C15 H8 O5	0.04	268.037	267.03	20.664	90470.8
Cristaquinone A	C17 H15 Cl O6	-1.07	350.055	349.048	19.977	255990
Curvulalide	C10 H14 O5	-0.66	214.084	213.077	5.41	262576
Curvularide C	C19 H37 N O5	-0.36	359.267	358.26	26.335	43003.9
Curvupallide A	C14 H17 N O5	-0.23	279.111	278.103	13.64	466764
Cyclic-(Tyr-Ala-Leu-Ser)	C21 H30 N4 O6	-4.28	434.215	433.207	10.353	541656
Cycloepoxytriol A	C12 H18 O5	0.16	242.115	241.108	10.867	1.84463e+06
Cytospolide I	C17 H28 O6	1.47	328.189	327.182	22.696	282499
Cytospolide Q	C15 H26 O5	0.32	286.178	285.171	6.956	1.2851e+06
D-(-)-Erythrose;L-Threose	C4 H8 O4	-2.64	120.042	179.056	0.952	5.46865e+07
D-(-)-Lyxose	C5 H10 O5	-1.81	150.053	149.045	0.92	4.13139e+06
D-(-)-Quinic acid	C7 H12 O6	-0.98	192.063	191.056	6.02	5.82026e+07
D-(+)-Galactose	C6 H12 O6	255495	226.069	225.061	9.389	6.91447e+06
D-(+)-Malic acid	C4 H6 O5	-2.47	134.021	133.014	9.023	962443
D-(+)-Maltose	C12 H22 O11	0.19	342.116	377.086	0.978	3.92338e+07
D-(+)-Tryptophan	C11 H12 N2 O2	-1.82	204.09	203.082	3.956	2.06602e+06
Daidzein	C15 H10 O4	-0.43	254.058	253.051	16.771	397455
Daldiniside B	C15 H16 O8	0.49	324.085	323.077	7.049	205296
Daminozide	C6 H12 N2 O3	-2.1	160.084	159.077	2.855	284271
Dantrolene	C14 H10 N4 O5	-4.57	314.064	313.056	1.474	187832
D-Arabino-Hex-1-enopyranose, 1-deoxy-, tetraacetate	C14 H18 O9	-1.13	330.095	329.087	2.079	1.57611e+06
D-Arabinonate	C5 H10 O6	-2.36	166.047	165.04	1.091	3.44459e+06
D-Arabitol	C5 H12 O5	-0.67	152.068	211.082	1	1.08384e+06
D-Aspartate	C4 H7 N O4	-3.18	133.037	114.019	1.186	213806
deacetylcolchicine	C20 H23 N O5	0.12	357.158	356.15	23.683	76188.5
delta10-13-PhytoF	C18 H32 O6	-0.7	344.22	343.212	17.383	2.78542e+06
Deoxycholic acid	C24 H40 O4	-0.72	392.292	391.285	25.619	3.60523e+06
Deoxycorticosterone 21-glucoside	C27 H40 O8	2.3	492.273	491.266	25.435	36873.7
Deoxyloganin tetraacetate	C25 H34 O13	-0.29	542.2	541.192	11.022	308505
Deoxynivalenol	C15 H20 O6	-0.2	296.126	295.119	9.289	562182
Deoxynybomycin	C16 H14 N2 O3	0.23	282.101	281.093	8.279	135261
Dethiobiotin	C10 H18 N2 O3	-0.49	214.132	213.124	1.476	202786
Dexamethasone acetate	C24 H31 F O6	10.53	434.215	433.208	9.711	344573
Dexamethasone phosphate	C22 H30 F O8 P	-18.2	472.158	471.15	12.764	1.3886e+06
D-glucosyl indole-3-carboxylate	C15 H17 N O7	-0.26	323.1	322.093	9.221	246398
D-Glycericacid;a_b-Hydroxypropionicacid	C3 H6 O4	-2.4	106.026	105.019	1.254	2.04394e+06
dhas#18	C17 H32 O8	-0.22	364.21	363.202	22.568	2.48213e+06
Diallyl sulfoxide	C6 H10 O S	2.05	130.046	129.038	1.273	1.12973e+06
Diamyl carbonate	C11 H22 O3	-0.86	202.157	201.149	24.627	161999
Dibutyl ethylmalonate	C13 H24 O4	0.52	244.168	243.16	24.232	239070
Dibutyl itaconate	C13 H22 O4	-0.76	242.152	241.144	23.991	126878
Dibutyl phthalate	C16 H22 O4	0	278.152	277.145	25.261	110541
Dibutyl Succinate	C12 H22 O4	-0.4	230.152	229.144	16.304	608031
Didymin 香蜂草苷	C28 H34 O14	-1.79	594.194	639.192	19.105	2.02733e+06
Diethyl [2-(4-methylphenyl)-5-(4-morpholinyl)-1,3-oxazol-4-yl]phosphonate	C18 H25 N2 O5 P	-2.9	380.149	493.135	12.451	1.11865e+06
Diethyl 2,2,2-trifluoro-1-phenylethyl phosphate	C12 H16 F3 O4 P	1.88	312.074	311.067	20.994	293042
Diethyl 4,4'-(3,4-dioxo-1-cyclobutene-1,2-diyl)di(1-piperazinecarboxylate)	C18 H26 N4 O6	-4.16	394.184	439.182	11.394	1.15163e+07
Diethyl(2R_3R)-2-methyl-3-hydroxysuccinate	C9 H16 O5	-0.66	204.1	203.092	9.126	917528
Diethyl2-methyl-3-oxosuccinate	C9 H14 O5	-1.38	202.084	201.077	1.99	220355
diethylmaleate	C8 H12 O4	-1.76	172.073	171.066	9.268	403248
Difenoxurone	C16 H18 N2 O3	0.05	286.132	285.124	9.223	93551.3
Diflunisal	C13 H8 F2 O3	14.22	250.048	295.046	13.011	192142
Diheptyl (2R,3S,4R)-4-hydroxy-5-oxotetrahydrofuran-2,3-diyl biscarbonate	C20 H34 O9	-0.56	418.22	417.213	15.166	2.01025e+06
Dihydrophaseicacid	C15 H22 O5	0.5	282.147	281.14	9.129	384297
Dihydroroseoside	C19 H32 O8	-0.52	388.21	387.202	26.354	98524.9
Dimethyl (2-nitrophenyl)malonate	C11 H11 N O6	-0.24	253.059	252.051	9.617	1.9798e+06
Dimethyl 2-[3-ethoxy-2-(ethoxycarbonyl)-2-hydroxy-3-oxopropyl]-5-(3-formylphenyl)-1,3-oxazole-4,4(5H)-dicarboxylate	C22 H25 N O11	-0.86	479.142	478.135	4.357	533819
Dinoterb	C10 H12 N2 O5	15.35	240.078	239.071	20.024	113186
Diosmin 地奥司明	C28 H32 O15	-0.46	608.174	607.167	14.979	981973
Diroxamel fumarate	C11 H13 N O6	-1.05	255.074	254.067	3.534	1.31836e+06
Disperse orange 3	C12 H10 N4 O2	-5.77	242.079	241.072	4.118	346079
Disperse red 17	C17 H20 N4 O4	133674	390.152	389.145	8.327	149326
Dithiocyano methane	C3 H2 N2 S2	4.7	129.967	128.959	0.859	1.41021e+06
DL-4-Hydroxyphenyllactic acid	C9 H10 O4	-1.32	182.058	181.05	3.66	4.57206e+06
DL-Erythrono-1_4-lactone;Erythrono-1_4-lactone	C4 H6 O4	-3.71	118.026	163.024	0.949	1.85089e+06
DL-Lactic Acid	C3 H6 O3	-3.5	90.0314	89.0241	1.04	1.90461e+07
DL-Tartaric acid	C4 H6 O6	-1.5	150.016	149.009	0.908	5.71727e+06
DL-Tryptophan	C11 H12 N2 O2	-0.62	204.09	203.082	10.579	219153
DL-β-Leucine	C6 H13 N O2	-4.04	131.094	130.087	1.393	6.22087e+06
Dodecanedioic acid	C12 H22 O4	-0.27	230.152	229.144	16.119	553605
Dodecyl sulfate	C12 H26 O4 S	-0.06	266.155	265.148	25.614	5.86073e+06
DR 30	C18 H16 O7	-0.32	344.089	343.082	17.234	336981
D-α-Hydroxyglutaric acid	C5 H8 O5	-1	148.037	207.051	0.966	1.08466e+07
Edoxaban	C24 H30 Cl N7 O4 S	-14.98	547.169	546.161	14.65	390396
Edrophonium	C10 H15 N O	-1.81	165.115	164.108	5.872	271393
Elaidic acid	C18 H34 O2	-1.13	282.256	281.248	29.11	366649
Elephantopinolide M	C15 H16 O5	0.12	276.1	275.093	12.418	229130
Endothal	C8 H10 O5	-1.86	186.052	185.045	1.95	528786
Eriodictyol	C15 H12 O6	-0.18	288.063	287.056	17.435	350123
Esculetin 七叶亭	C9 H6 O4	-1.2	178.026	177.019	6.271	1.03763e+07
Esculin	C15 H16 O9	-0.3	340.079	339.072	4.189	1.13638e+06
Estradiol valerate	C23 H32 O3	-0.67	356.235	355.228	26.635	56927.8
ethyl (3-(2-ethoxy-2-oxoethoxy)-4-{2-nitrovinyl}phenoxy)acetate	C16 H19 N O8	1.04	353.111	352.104	9.807	101878
Ethyl (3Z)-1-hydroxy-4-oxo-3-(4-propylbenzylidene)-3,4-dihydro-2-naphthalenecarboxylate	C23 H22 O4	-0.85	362.151	361.144	14.17	60622.5
Ethyl [2-(1,3-benzoxazol-2-ylamino)-6-oxo-3,6-dihydro-4-pyrimidinyl]acetate	C15 H14 N4 O4	-4.05	314.1	313.093	5.026	891444
Ethyl [6-amino-5-cyano-4-(3-furyl)-2,4-dihydropyrano[2,3-c]pyrazol-3-yl]acetate	C15 H14 N4 O4	-4.32	314.1	359.098	2.733	1.25152e+06
Ethyl 1-{6-[4-(2-methoxyethoxy)phenoxy]-5-nitro-4-pyrimidinyl}-4-piperidinecarboxylate	C21 H26 N4 O7	-4.08	446.178	445.171	13.611	114793
Ethyl 2-cyano-2-[4-(hydroxymethyl)-5-phenyl-1,3-oxazolan-2-yliden]acetate	C15 H16 N2 O4	0.74	288.111	287.104	8.869	454215
ethyl 2-formamido-α-oxothiazol-4-acetate	C8 H8 N2 O4 S	-0.74	228.02	227.013	6.994	287247
Ethyl 3-({[N-(3,4,5-trimethoxybenzoyl)glycyl]oxy}methyl)-1-benzofuran-2-carboxylate	C24 H25 N O9	-2.06	471.152	470.145	15.099	74601.4
Ethyl 3-{[2-({(2S)-1-[(2S)-2-acetamidobutanoyl]-2-pyrrolidinyl}carbonyl)-1-(2-amino-2-oxoethyl)hydrazino]carbonyl}-2-oxiranecarboxylate	C19 H29 N5 O8	-4.29	455.2	454.192	1.383	300859
Ethyl 3-amino-5-(4-fluorophenyl)-2-thiophenecarboxylate	C13 H12 F N O2 S	4.56	265.058	264.051	2.106	288544
ethyl 4-[3-amino-1-(trifluoromethyl)propoxy]-1-methyl-1H-pyrazolo[3,4-b]pyridine-5-carboxylate	C14 H17 F3 N4 O3	3.07	346.126	345.119	8.42	567793
Ethyl 4-{[(2E)-2-(2,4-dimethoxybenzylidene)hydrazino](oxo)acetyl}-1-piperazinecarboxylate	C18 H24 N4 O6	-3.31	392.168	391.161	13.114	140990
Ethyl 4-butoxy-5-fluoro-2,6-dioxohexahydro-5-pyrimidinecarboxylate	C11 H17 F N2 O5	-3.7	276.111	275.104	10.382	1.36198e+06
Ethyl 4-oxo-7-(trifluoromethyl)-4,5-dihydro[1,2,4]triazolo[1,5-a]quinoxaline-2-carboxylate	C13 H9 F3 N4 O3	3.16	326.064	325.056	6.751	2.35267e+06
Ethyl 5-(trifluoromethyl)-2-pyridinyl isopropylphosphoramidate	C11 H16 F3 N2 O3 P	-1.07	312.085	311.077	8.905	280579
Ethyl 6-(1-azepanylmethyl)-4-(3-nitrophenyl)-2-oxo-1,2,3,4-tetrahydro-5-pyrimidinecarboxylate	C20 H26 N4 O5	-3.87	402.189	401.181	12.452	2.98789e+06
Ethyl 7-(3-nitrophenyl)-2,4-dioxo-1,2,3,4-tetrahydropyrido[2,3-d]pyrimidine-5-carboxylate	C16 H12 N4 O6	-3.66	356.074	355.067	5.751	2.1037e+06
Ethyl N-(1,4-thiazinan-4-ylcarbothioyl)carbamate	C8 H14 N2 O2 S2	13.26	234.053	233.045	11.389	1.07419e+06
Ethyl N-[2-(2,4-difluorophenyl)-2-hydroxy-3-(1H-1,2,4-triazol-1-yl)propyl]-N-(3-phenoxypropyl)glycinate	C24 H28 F2 N4 O4	3.88	474.21	473.202	13.229	197571
Ethyl Paraben	C9 H10 O3	-1.79	166.063	165.055	5.866	107507
Ethyl terephthalate	C12 H14 O4	-0.24	222.089	221.082	23.061	68426.7
Ethyl(R)-3-hydroxyhexanoate	C8 H16 O3	-2.23	160.11	159.102	16.698	529553
Ethyl3-oxohexanoate	C8 H14 O3	-2.2	158.094	157.087	13.115	578384
Ethylmalonic acid	C5 H8 O4	-4.23	132.042	131.034	2.326	2.58012e+06
Eupatilin 异泽兰黄素	C18 H16 O7	-1.3	344.089	343.082	24.854	377072
F-36316 C	C20 H32 O9	-0.22	416.205	415.197	14.195	2.30548e+06
Fascicularone H	C15 H24 O5	0.41	284.162	283.155	7.07	1.12218e+07
FCCP	C10 H5 F3 N4 O	4.88	254.043	253.036	5.942	1.67952e+06
FENAMIC ACID	C13 H11 N O2	0.14	213.079	212.072	1.672	242226
Fenoprofen	C15 H14 O3	-1.63	242.094	241.087	22.878	129261
Ferulic acid	C10 H10 O4	-1.17	194.058	193.05	11.111	1.94192e+06
FL1AAKGM0001_a	C19 H18 O7	0.13	358.105	357.098	12.255	487066
FL1AUNGS0001_a	C15 H14 O4	-0.44	258.089	257.082	19.731	124751
FL2F3GGS0001_a	C17 H16 O7	-0.24	332.09	331.082	6.381	108630
FL2FAAGC0001_a	C23 H18 O8	-0.86	422.1	421.093	20.87	324272
Flavoroseoside	C15 H18 O9	-1.27	342.095	341.087	3.398	4.96681e+06
Flutimide	C12 H18 N2 O3	-0.13	238.132	237.124	8.76	99385.8
Formononetin	C16 H12 O4	-0.22	268.074	267.066	19.784	704259
Fraxetin	C10 H8 O5	0.2	208.037	207.03	8.828	243737
Fumaricacid	C4 H4 O4	-4.05	116.01	115.003	0.95	7.75712e+06
Furmecyclox	C14 H21 N O3	-0.67	251.152	250.145	27.107	456734
Gabaculine	C7 H9 N O2	-2.57	139.063	138.056	5.174	1.41698e+06
Gallic acid	C7 H6 O5	-2.12	170.021	169.014	1.475	3.8386e+06
Gallicynoic acid A	C14 H22 O4	-0.06	254.152	253.145	17.893	141729
Gallicynoic acid B	C15 H24 O4	0.36	268.168	267.16	20.871	143659
Gallicynoic acid E	C18 H30 O5	-0.53	326.209	325.202	22.322	1.56425e+06
gamma-Aminobutyric Acid	C4 H9 N O2	-4.56	103.063	102.056	1.225	61454.3
Geniposide	C17 H24 O10	8.13	388.14	387.133	7.072	215030
Geniposidic acid	C16 H22 O10	-0.04	374.121	373.114	4.79	1.39844e+07
Genistein	C15 H10 O5	-0.17	270.053	269.046	20.673	3.60771e+06
Gentiopicrin 龙胆苦苷	C16 H20 O9	-0.45	356.111	355.103	8.164	2.10024e+06
Gentisic acid	C7 H6 O4	-1.66	154.026	153.019	2.682	2.01593e+07
Geranylacetate	C12 H20 O2	-1.09	196.146	195.139	23.594	356606
Gluconic acid	C6 H12 O7	-1.4	196.058	195.051	0.896	6.48694e+07
Glucuronic acid-3,6-lactone	C6 H8 O6	-340969	116.011	115.003	1.271	5.47786e+06
Glulisine A	C11 H19 N3 O2	-0.31	225.148	224.14	12.329	146667
Glutamic Acid	C5 H9 N O4	-0.95	147.053	146.046	0.874	1.09323e+06
Glycerophosphoglycerol	C6 H15 O8 P	0.68	246.051	245.043	1.074	430875
Glycerophospho-N-palmitoyl ethanolamine	C21 H44 N O7 P	-0.61	453.285	452.278	26.089	81660.8
Glycitein	C16 H12 O5	0.61	284.069	283.061	24.24	3.34896e+06
Grosvenorine 罗汉果黄素	C33 H40 O19	-1.43	740.215	739.208	12.593	183524
guanitoxin	C7 H17 N4 O4 P	2.71	252.099	251.092	21.398	684347
Guanosine	C10 H13 N5 O5	0.04	283.092	282.084	1.239	1.87803e+06
H-Ala-pNA	C9 H11 N3 O3	-1.95	209.08	208.072	28.982	225625
Hellicoside	C29 H36 O17	0.21	656.195	655.188	12.73	70282.5
Hemigossypol	C15 H16 O4	-0.54	260.105	259.097	21.866	162519
Herbaric acid	C10 H8 O6	-1.09	224.032	223.025	2.94	238483
Hesperidin	C28 H34 O15	-1.3	610.189	609.182	15.724	768130
Hexadecanedioic acid	C16 H30 O4	0.29	286.214	285.207	25.842	481158
Hexadecanedioicacid;Thapsicacid	C16 H30 O4	-0.78	286.214	285.207	26.15	68093.1
hexopyranoside, (1S,3S)-1,2,3,4,6,11-hexahydro-3,5,12-trihydroxy-3-(2-hydroxyacetyl)-10-methoxy-6,11-dioxo-1-naphthacenyl 2,3,6-trideoxy-3-[[[[4-[[[(1,3-dicarboxypropyl)amino]carbonyl]amino]phenyl]methoxy]carbonyl]amino]-	C41 H43 N3 O18	-0.98	865.253	864.246	0.923	69511.1
Hexyl disulfide	C12 H26 S2	-4.09	234.147	215.129	10.554	67555.7
Hexyl fumarate	C16 H28 O4	0.7	284.199	283.192	23.889	149809
Hippuric acid	C9 H9 N O3	-1.07	179.058	178.051	3.302	656167
Hispidulin	C16 H12 O6	-0.86	300.063	299.056	21.388	3.4885e+06
Homogentisic acid	C8 H8 O4	-2.14	168.042	167.035	2.158	2.22501e+06
Homovanillic acid	C9 H10 O4	-1.19	182.058	181.05	6.143	615422
Hydrocinnamic acid	C9 H10 O2	-2.72	150.068	149.06	17.07	198748
Hydroxyflutamide	C11 H11 F3 N2 O4	-17.76	292.062	291.055	7.906	123842
Indiacen A	C14 H13 N O	-0.65	211.1	210.092	12.45	65910.7
Indole-3-acetic acid	C10 H9 N O2	-1.26	175.063	174.056	10.479	1.03621e+06
Indole-3-lactic acid	C11 H11 N O3	-0.43	205.074	204.067	11.509	393534
Indoxyl-beta-D-glucuronide	C14 H15 N O7	0.5	309.085	308.078	5.828	107333
Ipragliflozin	C21 H21 F O5 S	3.36	404.111	403.103	13.237	158140
Iridin 野鸢尾苷	C24 H26 O13	-0.35	522.137	521.13	21.267	548406
Irisxanthone	C20 H20 O11	-0.75	436.1	435.093	18.557	682283
ISATIN 3-(4-NITROPHENYLHYDRAZONE)	C14 H10 N4 O3	-4.62	282.074	281.067	10.083	1.32947e+06
Islandic acid-II	C11 H12 O7	-0.66	256.058	255.051	2.204	1.30055e+07
Isoconulothiazole B	C22 H27 Cl N2 O S	-1.19	402.153	401.146	9.466	53133.5
Isoferulic acid	C10 H10 O4	-1.83	194.058	193.05	8.17	225912
Isoliquiritigenin 2'-glucosyl- (1->4) -rhamnoside	C27 H32 O13	-1.13	564.184	609.182	16.753	578683
Isoliquiritigenin 4-methyl ether	C16 H14 O4	0.25	270.089	269.082	9.906	783097
Isoliquiritin 异甘草苷	C21 H22 O9	-0.23	418.126	463.124	16.646	7.54924e+06
Isophthalic acid	C8 H6 O4	-1.92	166.026	165.019	6.333	1.20598e+06
Isopropyl beta-D-1-thiogalactopyranoside	C9 H18 O5 S	-0.2	238.087	237.08	3.07	528459
Isosakuranin 异樱花苷	C22 H24 O10	-0.07	448.137	447.13	14.128	1.04642e+06
JBIR-37	C23 H34 O12	-0.48	502.205	501.198	17.863	88993.8
JBIR-57	C18 H28 N4 O5	-3.75	380.205	379.197	13.691	1.05981e+06
JNJ-42396302	C19 H23 N5 O2	-4.18	353.184	352.176	16.779	2.83614e+06
Kaempferide 3-rhamnoside-7- (6"-succinylglucoside)	C32 H36 O18	0.26	708.19	353.088	7.301	3.49548e+06
Kaempferol-3-O-rutinoside 山奈酚-3-O-芸香糖苷	C27 H30 O15	-0.63	594.158	593.151	12.591	3.28351e+06
Kaempferol-7-O-glucoside	C21 H20 O11	-0.6	448.1	447.093	12.791	1.89255e+07
Ketorolac	C15 H13 N O3	0.15	255.09	254.082	20.586	92261.2
Kresoxim-methyl	C18 H19 N O4	-0.61	313.131	312.124	16.975	1.40981e+06
Kynapcin-13	C12 H10 O7	0.44	266.043	265.035	6.52	4.78666e+06
L-(-)-3-Phenyllactic acid	C9 H10 O3	-1.11	166.063	165.056	9.82	2.46887e+06
L-(+)-Tartaric acid	C4 H6 O6	-2.48	150.016	149.009	3.263	1.06767e+07
L-2-Amino-3-oxobutanoicacid	C4 H7 N O3	-0.74	117.043	293.099	1.068	105747
L-2-Hydroxyphytanate	C20 H40 O3	-0.66	328.298	327.29	28.981	68657.4
Lamiide	C17 H26 O12	-0.55	422.142	421.135	3.502	4.43499e+06
Lantanoside	C25 H26 O12	-0.88	518.142	499.124	15.859	849122
Lariciresinol 4-O-glucoside	C26 H34 O11	-0.3	522.21	521.203	12.567	85844.6
L-Aspartic acid	C4 H7 N O4	-2.09	133.037	132.03	0.858	1.06766e+06
Leptosidin 6-xylosyl- (1->4) -arabinoside	C26 H28 O14	-0.69	564.148	563.14	10.14	91695.7
Leptosin	C22 H22 O11	-0.35	462.116	507.114	15.496	300795
Leptosphaerin	C8 H11 N O5	-0.13	201.064	200.056	1.011	1.80094e+06
Leucoside 山奈酚3-O-桑布双糖苷	C26 H28 O15	-0.29	580.143	579.135	12.108	366818
Leucylproline	C11 H20 N2 O3	-1.98	228.147	227.14	2.979	113781
Levulinic acid	C5 H8 O3	-3.93	116.047	115.04	1.882	1.28717e+06
L-glutamic acid, N-[4-[[[4-hydroxy-2-(trifluoromethyl)-6-quinazolinyl]methyl]-2-propyn-1-ylamino]benzoyl]-	C25 H21 F3 N4 O6	1.71	530.142	529.135	16.57	652047
L-Homocystine	C8 H16 N2 O4 S2	12.33	268.058	267.051	5.864	382721
L-Iditol	C6 H14 O6	-0.69	182.079	181.072	0.869	2.27642e+06
Linamarin	C10 H17 N O6	0.25	247.106	246.098	9.129	1.18406e+06
Linarin 蒙花苷	C28 H32 O14	-1.59	592.178	637.176	18.807	4.82748e+06
Linderoflavone A	C18 H14 O8	0.07	358.069	357.062	4.893	3.66052e+06
LIPID_MAPS_STRUCTURE_DATABASE	C21 H32 O9	-0.42	428.204	427.197	16.642	323712
Lithospermic acid 紫草酸	C27 H22 O12	0.29	538.111	537.104	12.67	1.46626e+07
L-Kynurenine	C10 H12 N2 O3	-1.04	208.085	207.077	8.975	491262
L-Lysyl-L-lysyl-L-seryl-L-tyrosyl-L-valyl-L-arginyl-L-arginyl-L-tryptophyl-L-arginyl-L-serine	C61 H100 N22 O14	-3.2	1364.77	681.38	0.784	19108.5
Loganin	C17 H26 O10	117915	436.158	435.15	9.069	1.36212e+07
Lotaustralin	C11 H19 N O6	-0.36	261.121	260.114	1.502	397854
L-Phenylalanine	C9 H11 N O2	-2.5	165.079	164.071	1.991	4.60326e+06
LSM-10850	C18 H23 F3 N4 O4	2.24	416.168	415.161	9.274	1.18723e+06
L-Threonic acid	C4 H8 O5	-441214	76.0157	135.03	0.898	8.30183e+06
L-Thyronine	C15 H15 N O4	-0.21	273.1	272.093	18.13	1.64074e+06
L-Tyrosine methyl ester	C10 H13 N O3	-0.82	195.089	194.082	25.296	406887
Lucknolide A	C10 H12 O6	-0.89	228.063	227.056	1.896	479697
Lusitanicoside	C21 H30 O10	-0.03	442.184	441.177	12.488	169456
Luteolin	C15 H10 O6	0.01	286.048	285.04	18.083	2.62272e+07
Luteolin 7-glucoside-4'- (Z-2-methyl-2-butenoate)	C26 H26 O12	-0.49	530.142	529.135	17.755	1.38511e+06
Luteolin 7-glucuronide 木犀草素-7-葡萄糖醛酸苷	C21 H18 O12	-0.02	462.08	461.073	15.597	697018
LXS-196	C22 H23 F3 N8 O	-1.69	472.194	471.187	16.261	225963
LY255283	C19 H28 N4 O3	-3.82	360.215	359.207	25.775	194681
lyoniside	C27 H36 O12	-2.06	552.22	551.213	17.69	161993
Makomotine C	C17 H30 O8	-0.99	362.194	361.186	20.643	1.81796e+06
Maleic Hydrazide	C4 H4 N2 O2	-3.05	112.027	111.02	1.192	244603
Malonic acid	C3 H4 O4	-2.64	104.011	149.009	0.974	1.59204e+07
Malyngic acid	C18 H32 O5	-0.32	328.225	327.218	23.114	7.43066e+06
Maniwamycin C	C10 H20 N2 O3	-1.03	216.147	215.14	1.784	168862
Maristachone B	C11 H16 O4	-0.3	212.105	211.098	7.999	530194
Mebutamate	C10 H20 N2 O4	-1.14	232.142	231.135	2.963	174291
Mesalamine	C7 H7 N O3	-2.27	153.042	152.035	1.931	223844
Methanetetrayl tetraacetate	C9 H12 O8	-0.54	248.053	247.046	1.479	401741
Methohexital	C14 H18 N2 O3	0.64	262.132	261.125	5.748	167863
Methyl (1S,4aR,6S,7R,7aS)-1-(β-D-glucopyranosyloxy)-4a,7-dihydroxy-6-{[(2E)-3-(4-hydroxyphenyl)-2-propenoyl]oxy}-7-methyl-1,4a,5,6,7,7a-hexahydrocyclopenta[c]pyran-4-carboxylate	C26 H32 O14	-1.49	568.178	567.171	17.415	83837.1
Methyl (2R,3R)-3-(3,4-difluorophenyl)-8-thiabicyclo[3.2.1]octane-2-carboxylate 8-oxide	C15 H16 F2 O3 S	0.1	314.079	359.077	22.209	820034
Methyl (2S,4aR,6aR,7R,9S,10aS,10bR)-9-acetoxy-2-[(2R,3S,4S,5S)-3,4-dihydroxy-2,5-dimethoxytetrahydro-3-furanyl]-6a,10b-dimethyl-4,10-dioxododecahydro-2H-benzo[f]isochromene-7-carboxylate	C25 H36 O12	-0.04	528.221	527.213	17.518	179741
Methyl (3,5-dimethyl-1-phenyl-1H-pyrazol-4-yl)methylphosphinate	C13 H17 N2 O2 P	1.63	264.103	263.096	14.243	108733
Methyl (6-methoxy-6-pentyl-1,2-dioxan-3-yl)acetate	C13 H24 O5	0.09	260.162	259.155	12.399	200456
Methyl (7-hydroxy-11-methyl-2,9-dioxo-12,15-dioxatetracyclo[8.4.1.01,10 03,8]pentadeca-3,5,7-trien-13-yl)acetate	C17 H16 O7	0.06	332.09	331.082	10.697	2.91728e+06
methyl (Z)-3-(3,4-dihydroxyphenyl)-2-formamidoacrylate	C11 H11 N O5	0.18	237.064	236.056	6.552	6.21916e+06
Methyl (Z)-N-{(8aR,11aS,11bR,11cS)-5-[(diethylcarbamoyl)oxy]-6-ethyl-11c-methyl-3,9,11-trioxo-8,8a,9,10,11,11a,11b,11c-octahydro-1H-[1,3]oxazolo[4,3-a]pyrrolo[3,4-h]isoquinolin-1-ylidene}glycinate	C24 H30 N4 O8	-2.35	502.205	501.198	19.148	474461
Methyl {5-[2-(3-ethynyl-2-fluorophenyl)-4,7-difluoro-1-hydroxy-3-oxo-2,3-dihydro-1H-isoindol-1-yl]-1H-benzimidazol-2-yl}carbamate	C25 H15 F3 N4 O4	1.3	492.105	491.098	17.967	858189
Methyl 1-(hexopyranosyloxy)-5-hydroxy-7-(hydroxymethyl)-1,4a,5,7a-tetrahydrocyclopenta[c]pyran-4-carboxylate	C17 H24 O11	-0.45	404.132	403.124	10.644	1.17298e+08
Methyl 1,2,2,6,6-pentamethyl-4-piperidyl sebacate	C21 H39 N O4	-1.96	369.287	368.28	27.426	79384
Methyl 16-(hexopyranosyloxy)-6,7,17-trihydroxykauran-18-oate	C27 H44 O11	-0.82	544.288	543.281	19.858	97363.2
Methyl 2,3-dideoxy-4-O-(methylsulfonyl)hexopyranoside	C8 H16 O6 S	0.18	240.067	239.06	27.486	58345.5
Methyl 2-{[2-O-(6-deoxy-α-L-mannopyranosyl)-β-D-glucopyranosyl]oxy}benzoate	C20 H28 O12	-0.62	460.158	459.151	11.772	1.00664e+06
Methyl 3-(2-isobutyrylhydrazino)-4-(propylsulfonyl)thiophene-2-carboxylate	C13 H20 N2 O5 S2	8.88	348.084	347.077	8.673	647666
METHYL 3,5-DI-TERT-BUTYL-4-HYDROXYBENZOATE	C16 H24 O3	-0.29	264.172	263.165	25.429	482766
Methyl 3-[(4-ethylphenyl)amino]-1-(2,3,5-tri-O-acetyl-beta-D-ribofuranosyl)-1H-1,2,4-triazole-5-carboxylate	C23 H28 N4 O9	-3.04	504.184	503.177	15.372	2.25975e+06
methyl 4-[2-(2-formyl-vinyl)-3-hydroxy-5-oxo-cyclopentyl]-butanoate	C13 H18 O5	0.33	254.116	253.108	9.89	755014
Methyl 4-{2-cyano-2-[(4-methylphenyl)sulfonyl]vinyl}-2,5-dimethyl-1H-pyrrole-3-carboxylate	C18 H18 N2 O4 S	18.01	358.105	357.098	23.003	181474
Methyl 4-{5-[(1,3-dioxo-1,3-dihydro-2H-isoindol-2-yl)methyl]-2-furyl}-2-methyl-5-oxo-1,4,5,6,7,8-hexahydro-3-quinolinecarboxylate	C25 H22 N2 O6	-12.81	446.142	445.135	8.945	1.90548e+06
methyl 9-(alpha-D-galactosyloxy)nonanoate	C16 H30 O8	-0.24	350.194	395.192	8.414	4.66724e+06
methyl azelate	C11 H20 O4	-0.89	216.136	215.129	21.708	4.49748e+06
Methyl eugenol 甲基丁香酚	C11 H14 O2	-205.54	178.063	177.055	6.513	1.11956e+07
Methyl gallate 没食子酸甲酯	C8 H8 O5	-2.51	184.037	183.029	3.383	223424
Methyl hexadecanoate 棕榈酸甲酯	C17 H34 O2	170229	316.261	315.254	25.948	3.15089e+06
Methyl N-(2-fluorobenzoyl)-S-[(3R,4S,5aR,7aR,7bS)-7b-hydroxy-4-methyl-2-oxodecahydroindeno[1,7-bc]furan-3-yl]-L-cysteinate	C22 H26 F N O6 S	2.6	451.148	450.14	8.354	169669
Methyl rosmarinate 迷迭香酸甲酯	C19 H18 O8	0.26	374.1	373.093	17.873	505449
Methyl trimellitate	C12 H12 O6	-0.32	252.063	251.056	12.406	245090
Methylmalonic acid	C4 H6 O4	-3.8	118.026	117.019	1.336	3.27067e+07
Metolachlor ESA	C15 H23 N O5 S	-10.6	329.126	328.119	15.69	418011
Mevalonic acid	C6 H12 O4	-3.28	148.073	147.066	1.871	476759
MFCD00025555	C9 H18 N2 O3	-0.9	202.132	201.124	2.957	357939
MFCD00026292	C31 H40 O3	-1.26	460.297	459.29	28.885	30489.3
MFCD00133903	C13 H8 N4 O3	-4.82	268.058	267.051	11.749	975187
MFCD00467277	C18 H26 N4 O5	-3.71	378.189	377.182	11.372	1.00663e+07
MFCD00581066	C15 H12 N4 O3	-4.59	296.09	295.082	10.917	465761
MFCD00642425	C12 H10 N4 O3	-4.47	258.074	515.141	2.523	603502
MFCD00702863	C15 H10 N4 O4	-4.23	310.069	309.062	12.278	1.02579e+06
MFCD02674276	C19 H12 N4 O4	-4.31	360.084	359.077	6.714	357229
MFCD03610125	C14 H12 F N5 S	-0.06	301.08	300.072	1.68	345575
MFCD04009841	C21 H27 N5 O2	-4.24	381.215	380.208	1.895	95560.2
MGMG(16:3(7Z,10Z,13Z)/0:0)	C25 H42 O9	-0.51	486.283	485.275	22.849	72172.4
Microdiplactone	C11 H21 N O2	-0.4	199.157	198.15	24.011	81064
Mimosamycin	C12 H11 N O4	-0.1	233.069	232.062	8.527	209954
Monamidocin	C15 H22 N4 O4	-4.16	322.163	321.155	13.265	488197
Monobutyl phthalate	C12 H14 O4	-0.31	222.089	221.082	23.243	358999
Morphinone	C17 H17 N O3	0.07	283.121	282.114	16.212	262229
Mulberroside A	C26 H32 O14	-1.06	568.179	567.171	19.418	53127.6
Mussaenosidic acid	C16 H24 O10	-0.49	376.137	375.129	2.954	955830
Mycestericin F	C21 H41 N O5	-0.23	387.298	386.291	25.594	83372.6
Mycinonic acid III	C13 H20 O4	-0.22	240.136	239.129	14.553	2.0169e+06
Myricetin	C15 H10 O8	-0.44	318.037	317.03	10.654	516329
Myristyl sulfate	C14 H30 O4 S	-0.22	294.186	293.179	26.886	631568
N-({(1S,4S,6S)-4-[2-(Cyclopentylamino)-2-oxoethyl]-6-isopropyl-3-methyl-2-cyclohexen-1-yl}methyl)cyclopropanecarboxamide	C22 H36 N2 O2	127694	406.283	405.276	26.176	167736
N-({(2R,3S,4R,5S)-3,4-Dihydroxy-5-[2-(4-methyl-1-piperidinyl)-2-oxoethyl]tetrahydro-2-furanyl}methyl)-4-methylbenzamide	C21 H30 N2 O5	117888	436.217	435.21	26.499	119293
N-({(2R,3S,4R,5S)-3,4-Dihydroxy-5-[2-(isopropylamino)-2-oxoethyl]tetrahydro-2-furanyl}methyl)-3-fluorobenzamide	C17 H23 F N2 O5	101572	390.132	389.124	12.024	118689
N-({(2R,3S,4R,5S)-3,4-Dihydroxy-5-[2-(isopropylamino)-2-oxoethyl]tetrahydro-2-furanyl}methyl)cyclopentanecarboxamide	C16 H28 N2 O5	109609	364.173	363.166	10.122	328912
N-({(2R,3S,4R,5S)-3,4-Dihydroxy-5-[2-oxo-2-(2-propyn-1-ylamino)ethyl]tetrahydro-2-furanyl}methyl)-2-furamide	C15 H18 N2 O6	-0.43	322.116	321.109	9.268	264256
N-({(2R,4S,5R)-5-[1-Methyl-3-(2-naphthyl)-1H-pyrazol-5-yl]-1-azabicyclo[2.2.2]oct-2-yl}methyl)-1,3-benzodioxole-5-carboxamide	C30 H30 N4 O3	93094.4	540.242	539.235	10.181	201153
N-({(2R,4S,5R)-5-[1-Methyl-3-(2-naphthyl)-1H-pyrazol-5-yl]-1-azabicyclo[2.2.2]oct-2-yl}methyl)methanesulfonamide	C23 H28 N4 O2 S	-33038.4	410.179	469.192	9.244	357157
N-({(2R,4S,5R)-5-[2-Methyl-6-(2-thienyl)-4-pyrimidinyl]-1-azabicyclo[2.2.2]oct-2-yl}methyl)cyclobutanecarboxamide	C22 H28 N4 O S	2.84	396.2	395.192	8.178	2.15357e+06
N-({(2R,4S,5R)-5-[2-Methyl-6-(2-thienyl)-4-pyrimidinyl]-1-azabicyclo[2.2.2]oct-2-yl}methyl)methanesulfonamide	C18 H24 N4 O2 S2	-6.36	392.132	391.124	1.531	5.71859e+06
N-({(2R,4S,5R)-5-[3-(3,4-Dimethoxyphenyl)-1-methyl-1H-pyrazol-5-yl]-1-azabicyclo[2.2.2]oct-2-yl}methyl)-2-ethylbutanamide	C26 H38 N4 O3	79206.1	490.277	489.27	20.397	1.09555e+06
N-({(2R,4S,5R)-5-[3-(3,4-Dimethoxyphenyl)-1-methyl-1H-pyrazol-5-yl]-1-azabicyclo[2.2.2]oct-2-yl}methyl)-2-thiophenecarboxamide	C25 H30 N4 O3 S	77168.1	502.18	501.173	2.202	117301
N-({(2R,4S,5R)-5-[3-(3,4-Dimethoxyphenyl)-1-methyl-1H-pyrazol-5-yl]-1-azabicyclo[2.2.2]oct-2-yl}methyl)-4-methoxybenzamide	C28 H34 N4 O4	73396.6	526.241	525.234	11.712	710072
N-({(2R,4S,5R)-5-[6-(2-Bromophenyl)-2-methyl-4-pyrimidinyl]-1-azabicyclo[2.2.2]oct-2-yl}methyl)-1-propanesulfonamide	C22 H29 Br N4 O2 S	14.82	492.127	491.119	15.147	296102
N-({(5R)-3-[3,5-Difluoro-4-(1H-imidazol-1-yl)phenyl]-4,5-dihydro-1,2-oxazol-5-yl}methyl)ethanethioamide	C15 H14 F2 N4 O S	-3.25	336.085	335.077	9.177	358221
N-({4-[4-(4-{[(2-Fluoro-5-methylphenyl)carbamoyl]amino}phenoxy)-2-pyridinyl]-2-thienyl}carbonyl)glycine	C26 H21 F N4 O5 S	-0.14	520.122	519.114	15.743	417295
N-(1,1-dioxido-2,3-dihydrothien-3-yl)-N-(4-fluorophenyl)-3-methylbutanamide	C15 H18 F N O3 S	3.8	311.1	310.093	1.67	218893
N-(1,3-Benzodioxol-5-yl)-5-(2-furyl)-7-(trifluoromethyl)-4,5,6,7-tetrahydropyrazolo[1,5-a]pyrimidine-3-carboxamide	C19 H15 F3 N4 O4	1.74	420.105	419.098	18.677	229920
N-(1-Benzothiophen-2-yl)-N'-(2,3-dihydro-1H-inden-2-yl)urea	C18 H16 N2 O S	-17.01	308.093	307.086	8.482	1.59515e+06
N-(1-Benzylpiperidin-4-yl)-6-phenylthieno[3,2-d]pyrimidin-4-amine	C24 H24 N4 S	3.04	400.173	399.166	11.869	117965
N-(2,1,3-Benzoxadiazol-4-yl)-2-(propylsulfanyl)nicotinamide	C15 H14 N4 O2 S	-14.16	314.079	313.072	4.888	939601
N-(2-Furylmethyl)-3-[(2S,5aS,8aR)-1-methyl-5-oxodecahydropyrrolo[3,2-E][1,4]diazepin-2-yl]propanamide	C16 H24 N4 O3	143681	366.189	365.182	11.233	303498
N-(2-Methoxyethyl)-N'-(5-methyl-1,2-oxazol-3-yl)-N-{2-oxo-2-[(tetrahydro-2-furanylmethyl)amino]ethyl}succinamide	C18 H28 N4 O6	-3.33	396.2	441.198	13.901	2.74584e+06
N-(2-Morpholinoethyl)-4-(1H-pyrazol-1-yl)benzamide	C16 H20 N4 O2	-4.62	300.157	299.15	11.814	197974
N-(3,4-Difluorophenyl)-1-(1H-imidazol-4-ylsulfonyl)-3-piperidinecarboxamide	C15 H16 F2 N4 O3 S	-2.66	370.09	369.083	6.483	351708
N-(3,4-Difluorophenyl)-2-{[6-(2-pyridinyl)-3-pyridazinyl]sulfanyl}acetamide	C17 H12 F2 N4 O S	-3.15	358.069	357.062	6.34	684903
N-(3,4-dimethylphenyl)-N'-[(5-nitro-2-furanyl)methylideneamino]butanediamide	C17 H18 N4 O5	-3.74	358.126	403.125	9.041	7.69931e+07
N-(3,5-Dimethoxyphenyl)-1,3,5-triazine-2,4-diamine	C11 H13 N5 O2	-4.89	247.106	246.098	8.826	1.36859e+06
N-(3,5-Dimethyl-1H-pyrazol-4-yl)-6-(2,2,2-trifluoroethoxy)-2-pyridinecarboxamide	C13 H13 F3 N4 O2	3.29	314.1	359.098	1.785	1.3918e+06
N-(3-hydroxy-octanoyl)-homoserine lactone	C12 H21 N O4	0.39	243.147	242.14	24.01	239280
N-(3-hydroxy-pentanoyl)-homoserine lactone	C9 H15 N O4	-0.67	201.1	200.093	8.329	969243
N-(3-Oxo-1,3-dihydro-2-benzofuran-5-yl)-5-isoxazolecarboxamide	C12 H8 N2 O4	13.66	244.052	243.044	3.742	7.13385e+06
N-(3-oxo-butanoyl)-homoserine lactone	C8 H11 N O4	-1.61	185.069	184.061	1.475	1.08631e+06
N-(3-oxo-pentanoyl)-homoserine lactone	C9 H13 N O4	-1.01	199.084	198.077	2.569	416653
N-(4-{(R)-Hydroxy[(3R)-5-oxo-4-(3-phenylpropyl)-3-morpholinyl]methyl}phenyl)acetamide	C22 H26 N2 O4	-47138.6	364.173	363.166	8.166	750479
N-(4-{[(1S,4S)-4-{3,5-Dimethyl-1-[4-(2-methyl-2-propanyl)phenyl]-1H-pyrazol-4-yl}-2-cyclopenten-1-yl]sulfamoyl}phenyl)acetamide	C28 H34 N4 O3 S	2.15	506.236	505.229	16.858	149558
N-(4-{[(2E)-2-(2,4-Dimethoxybenzylidene)hydrazino]carbonyl}phenyl)-3-nitrobenzamide	C23 H20 N4 O6	-3.67	448.137	447.129	11.731	671209
N-(4-{[2-(2-Nitrobenzoyl)hydrazino]carbonyl}phenyl)benzamide	C21 H16 N4 O5	-4.19	404.11	449.109	16.264	162660
N-(4-Carboxybutanoyl)-3-methyl-L-valyl-N~4~,N~4~-dimethyl-N~1~-(4,4,4-trifluoro-3-oxo-2-butanyl)-L-aspartamide	C21 H33 F3 N4 O7	1.4	510.231	509.224	11.834	895442
N-(4-Fluorophenyl)adamantane-1-carboxamide	C17 H20 F N O	17.7	273.158	272.15	12.613	186848
N-(4-Hydroxycyclohexyl)-3-methoxy-4-({4-[(3-oxo-2,3-dihydro-1H-inden-4-yl)oxy]-5-(trifluoromethyl)-2-pyrimidinyl}amino)benzamide	C28 H27 F3 N4 O5	1.24	556.194	555.187	16.335	3.54029e+06
N-(4-Methyl-2-oxo-1,2-dihydro-7-quinolinyl)-2,6-dinitrobenzamide	C17 H12 N4 O6	-3.86	368.074	367.067	11.617	189684
N-(4-Methylphenyl)-4-(3-{[(2R)-1-methyl-2-pyrrolidinyl]methyl}-1H-indol-5-yl)-3,6-dihydro-1(2H)-pyridinecarbothioamide	C27 H32 N4 S	1.34	444.235	443.228	23.325	214044
N-(5,6-Dihydro[1,3]thiazolo[2,3-c][1,2,4]triazol-3-yl)-2,4-difluorobenzamide	C11 H8 F2 N4 O S	-3.6	282.038	281.03	4.199	1.24754e+06
N-(5-Methyl-1,2-oxazol-3-yl)-2-[3-(trifluoromethyl)-5,6-dihydrocyclopenta[c]pyrazol-1(4H)-yl]acetamide	C13 H13 F3 N4 O2	2.08	314.1	313.092	6.241	201243
N-(6-((2-methoxyethyl)(methyl)amino)pyridin-3-yl)-2-phenyl-4-(trifluoromethyl)oxazole-5-carboxamide	C20 H19 F3 N4 O3	2.08	420.142	419.135	12.403	190782
N-(6-Amino-1-isobutyl-2,4-dioxo-1,2,3,4-tetrahydro-5-pyrimidinyl)-N-(2-methoxyethyl)tetrahydro-2-furancarboxamide	C16 H26 N4 O5	-3.53	354.189	353.182	10.023	2.44178e+06
N-(6-Aminohexanoyl)-6-aminohexanoate	C12 H24 N2 O3	0.19	244.179	243.171	8.318	278814
N-(6-Fluoro-1,3-benzothiazol-2-yl)-2-{[5-(2-oxo-2H-chromen-3-yl)-1,3,4-oxadiazol-2-yl]sulfanyl}acetamide	C20 H11 F N4 O4 S2	-1.19	454.02	453.013	6.017	3.46628e+06
N-(Adamantan-1-yl)-4-(2-pyrimidinyl)-1-piperazinecarboxamide	C19 H27 N5 O	-4.44	341.22	340.213	15.809	1.65524e+06
N,N'-1,2-Propanediylbis(2-nitrobenzamide)	C17 H16 N4 O6	-4.04	372.105	371.098	1.388	1.63636e+06
N,N-Dibutyl-4-chloro-1-[4-({[1-(3,4-dichlorobenzyl)-2,3-dihydro-1H-indol-5-yl]sulfonyl}carbamoyl)-2-(3,4-dihydro-2(1H)-isoquinolinylcarbonyl)phenyl]-5-methyl-1H-pyrazole-3-carboxamide	C45 H47 Cl3 N6 O5 S	2.87	888.242	443.114	10.945	80831.2
N-[(1R,9S)-11-(1-Acetyl-4-piperidinyl)-6-oxo-7,11-diazatricyclo[7.3.1.02,7]trideca-2,4-dien-3-yl]-2-furamide	C23 H28 N4 O4	84823.4	460.194	459.187	4.451	178680
N-[(1S)-2-{(2S)-2-[4-(4-Fluoro-1-naphthyl)-1,3-thiazol-2-yl]-1-pyrrolidinyl}-2-oxo-1-(tetrahydro-2H-pyran-4-yl)ethyl]-N~2~-methyl-L-alaninamide	C28 H33 F N4 O3 S	0.01	524.226	523.218	11.583	151225
N-[(1S,2S,8S,8aS)-8-Hydroxy-7-{(2S)-1-[(2R)-2-(methoxymethyl)-1-pyrrolidinyl]-1-oxo-2-propanyl}-1,4a-dimethyldecahydro-2-naphthalenyl]-5-pyrimidinecarboxamide	C26 H40 N4 O4	76168.7	508.28	507.273	26.351	200877
N-[(1S,3aS,5S,7aR)-7a-{3-[(2-Furylmethyl)amino]-3-oxopropyl}-5-hydroxy-3,3,5-trimethyloctahydro-1H-inden-1-yl]benzamide	C27 H36 N2 O4	101742	498.282	497.275	22.183	124114
N-[(1S,4S)-4-(1-Benzyl-3,5-dimethyl-1H-pyrazol-4-yl)-2-cyclopenten-1-yl]benzenesulfonamide	C23 H25 N3 O2 S	14.72	407.173	406.165	8.512	415759
N-[(2R)-2-[4-[4-(Hydroxymethyl)-3-(trifluoromethyl)-1H-pyrazol-1-yl]phenyl]propyl]-2-propanesulfonamide	C17 H22 F3 N3 O3 S	3.94	405.135	404.128	9.248	547813
N-[(2R)-2-Hydroxypropyl]-3-(2-oxo-2-{[3-(trifluoromethyl)phenyl]amino}ethyl)-1,2,4-oxadiazole-5-carboxamide	C15 H15 F3 N4 O4	3.27	372.106	371.098	9.773	1.74282e+06
N-[(2S,3S,5R)-7-Acetoxy-3-hydroxy-5-(isobutylcarbamoyl)-1-phenyl-2-heptanyl]-N~2~-(3-methylbutanoyl)-L-asparagine	C29 H45 N3 O8	2.54	563.322	562.315	25.741	620547
N'-[(3-Methyl-4-nitrobenzoyl)oxy]-4-pyridinecarboximidamide	C14 H12 N4 O4	-4.36	300.085	299.077	5.353	1.62078e+06
N-[(3S)-1-({[(2S,3S)-3-{[(2Z)-2-(2-Amino-1,3-thiazol-4-yl)-2-{[(2-carboxy-2-propanyl)oxy]imino}acetyl]amino}-2-methyl-4-oxo-1-azetidinyl]carbonyl}sulfamoyl)-5-oxo-3-pyrrolidinyl]-N~2~-[(5-hydroxy-4-ox o-1,4-dihydro-2-pyridinyl)carbonyl]-L-alpha-asparagine	C28 H32 N10 O15 S2	1.14	812.15	405.068	7.589	54826.7
N-[(Benzyloxy)carbonyl]-L-valyl-N-[(2S)-4-{[bis(4-chlorophenyl)phosphoryl]oxy}-1-carboxy-3-oxo-2-butanyl]-L-alaninamide	C33 H36 Cl2 N3 O9 P	0.37	719.157	358.571	15.063	57968.8
N'-[(E)-(1,3-Dimethyl-1H-pyrazol-4-yl)methylene]-2-(5-methyl-1H-pyrazol-1-yl)acetohydrazide	C12 H16 N6 O	-4.68	260.137	259.13	4.228	351432
N'-[(E)-(1-Benzyl-2,4,6-trioxotetrahydro-5(2H)-pyrimidinylidene)methyl]benzohydrazide	C19 H16 N4 O4	-3.23	364.116	363.109	9.283	151639
N'-[(E)-(3-Nitrophenyl)methylene]-1H-indole-3-carbohydrazide	C16 H12 N4 O3	-4.21	308.09	307.082	6.151	1.10965e+06
N'-[(E)-2-Pyridinylmethylene]-1H-benzimidazole-6-carbohydrazide	C14 H11 N5 O	-4.73	265.095	264.088	8.14	125606
N'-[(E)-9-Anthrylmethylene]-2-(1H-1,2,4-triazol-1-yl)acetohydrazide	C19 H15 N5 O	-4.15	329.126	328.119	12.715	640002
N-[1-(2,2-Difluoroethyl)-1H-pyrazol-4-yl]-2-isopropyl-4-thiomorpholinecarboxamide	C13 H20 F2 N4 O S	-3.28	318.132	317.124	12.048	235835
N-[1,3-Dimethyl-2,4,6-trioxo-5-(trifluoromethyl)-2,3,4,5,6,7-hexahydro-1H-pyrrolo[2,3-d]pyrimidin-5-yl]-3-methylbutanamide	C14 H17 F3 N4 O4	2.45	362.121	361.114	3.393	240527
N-[1-Amino-3-(4-methoxyphenyl)-1-oxopropan-2-yl]-1,3,4-trihydroxy-5-[[3-methyl-2-(methylamino)butanoyl]amino]cyclohexane-1-carboxamide	C23 H36 N4 O7	95790.2	526.262	525.255	18.796	184574
N-[1-Isobutyl-2,5-dioxo-4-(trifluoromethyl)-4-imidazolidinyl]nicotinamide	C14 H15 F3 N4 O3	4.01	344.111	343.104	6.091	439218
N-[2-(3,4-Difluorophenyl)propyl]-1-propanesulfonamide	C12 H17 F2 N O2 S	1.52	277.095	276.088	10.773	522308
N-[2-(4-Hydroxy-4,5,5-trimethyl-2-oxo-1,3-oxazolidin-3-yl)ethyl]-1-methyl-1H-pyrazole-5-carboxamide	C13 H20 N4 O4	-4.03	296.147	295.14	8.706	1.13948e+06
N-[3-(4-Morpholinyl)propyl]-Nalpha-({4-[4-(trifluoromethoxy)phenoxy]phenyl}carbamoyl)-L-phenylalaninamide	C30 H33 F3 N4 O5	0.74	586.241	585.233	18.727	93239.6
N-[4-({[3-Carboxy-7-(trifluoromethyl)-2-quinoxalinyl]amino}methyl)benzoyl]glutamic acid	C23 H19 F3 N4 O7	1.71	520.121	519.114	6.317	265820
N-[5-(2-Ethoxyethyl)-1,3,4-thiadiazol-2-yl]-1-[2-(4-fluorophenyl)ethyl]-5-oxo-3-pyrrolidinecarboxamide	C19 H23 F N4 O3 S	0.64	406.148	405.14	6.746	278213
N-[5-(4-Oxo-3-phenyl-3,4-dihydro-2-quinazolinyl)-4-phenyl-1,3-thiazol-2-yl]benzamide	C30 H20 N4 O2 S	2.43	500.132	499.125	16.216	161253
N-[9-(2-Furyl)-4-oxo-7-phenylpyrido[3',2':4,5]furo[3,2-d]pyrimidin-3(4H)-yl]formamide	C20 H12 N4 O4	-4.01	372.084	371.077	17.005	166047
N-{(2R)-2-(Cyclopentylmethyl)-3-[2-(methoxyacetyl)tetrahydro-1(2H)-pyridazinyl]-3-oxopropyl}-N-hydroxyformamide	C17 H29 N3 O5	0.05	355.211	354.203	14.801	106670
N-{[(2R,3S,4R,5S)-3,4-Dihydroxy-5-{2-oxo-2-[4-(2-pyridinyl)-1-piperazinyl]ethyl}tetrahydro-2-furanyl]methyl}-2-furamide	C21 H26 N4 O6	-3.78	430.184	429.176	17.489	280557
N-{[1-(2-Fluorobenzyl)-3-piperidinyl]methyl}cyclopropanesulfonamide	C16 H23 F N2 O2 S	4.05	326.148	325.14	12.205	227472
N-{[2-(Dimethylamino)-4-pyrimidinyl]methyl}-2,5-difluoro-4-methylbenzenesulfonamide	C14 H16 F2 N4 O2 S	-4.1	342.095	341.088	1.935	1.04908e+06
N-{2-[(2,6-Difluorophenyl)amino]-2-oxoethyl}-N-ethyl-2-(4-morpholinyl)-5-nitrobenzamide	C21 H22 F2 N4 O5	4.24	448.158	447.15	8.047	1.33327e+06
N-{2-[4-(2-Furoyl)-1-piperazinyl]-2-oxoethyl}-4-methoxy-3-nitrobenzamide	C19 H20 N4 O7	-3.74	416.132	415.124	9.942	1.94404e+06
N-{4-[(2R,3R)-3-(Hydroxymethyl)-4-isopropyl-5-oxo-2-morpholinyl]phenyl}cyclopropanecarboxamide	C18 H24 N2 O4	138528	378.189	377.182	14.985	1.03197e+06
N-{4-[(2R,3R)-3-(Hydroxymethyl)-5-oxo-2-morpholinyl]phenyl}tetrahydro-2H-pyran-4-carboxamide	C17 H22 N2 O5	107666	370.13	369.123	16.363	627076
N-{4-[(2R,3R)-3-(Hydroxymethyl)-5-oxo-4-(3-pyridinylmethyl)-2-morpholinyl]phenyl}-5-methyl-1,2-oxazole-3-carboxamide	C22 H22 N4 O5	85235.7	458.142	457.135	9.216	479673
N-{4-[4-(4-Fluorophenyl)-2-(methylsulfanyl)-1H-imidazol-5-yl]-2-pyridinyl}-1-benzofuran-2-carboxamide	C24 H17 F N4 O2 S	-0.8	444.105	443.098	17.308	326942
N-{4-Methyl-3-[(methylsulfonyl)amino]phenyl}-3-thiophenecarboxamide	C13 H14 N2 O3 S2	10.19	310.048	309.04	17.162	4.32202e+06
N-{cis-4-[2-(4-Phenyl-1-piperazinyl)ethyl]cyclohexyl}-2-pyrimidinamine	C22 H31 N5	-4.76	365.256	364.249	26.508	113846
N~1~-(2-Chloroethyl)-N~1~-nitroso-1,2-pyrrolidinedicarboxamide	C8 H13 Cl N4 O3	3.23	248.068	247.061	15.415	421018
N~2~-({(2S)-3-Cyclohexyl-1-[(3-methylcyclohexyl)amino]-1-oxo-2-propanyl}sulfamoyl)-L-lysine	C22 H42 N4 O5 S	3.65	474.289	473.282	28.297	143706
N~2~-[(Benzyloxy)carbonyl]-N-[6-(dimethylamino)-1-fluoro-2,6-dioxo-3-hexanyl]-L-isoleucinamide	C22 H32 F N3 O5	-2.61	437.231	436.224	12.858	144141
N~2~-[Cyclohexyl(4-fluorobenzyl)carbamothioyl]-N-[2-(4-morpholinyl)ethyl]glycinamide	C22 H33 F N4 O2 S	-0.86	436.23	435.223	15.939	67731.9
N~2~-{2-[(5-Chloro-2-methoxyphenyl)amino]-2-oxoethyl}-N-(cyclohexylcarbamoyl)-N~2~-methylalaninamide	C20 H29 Cl N4 O4	-3.75	424.186	423.179	9.164	102736
N~2~-Acetyl-N-benzyl-N~5~-[(2-chloroethyl)carbamoyl]ornithinamide	C17 H25 Cl N4 O3	-3.83	368.16	367.153	11.372	159192
N1-(3-Methoxypropyl)-2-(3,4,5-trimethoxy-2-nitrobenzoyl)hydrazine-1-carbothioamide	C15 H22 N4 O7 S	-12.51	402.116	401.109	7.252	248392
N1-[1-(2-Phenylacetyl)-4-piperidyl]-2-phenylacetamide	C21 H24 N2 O2	-16.25	336.178	335.171	12.782	453176
N2-[3-(Trifluoromethyl)phenyl]-1,3,5-triazine-2,4-diamine	C10 H8 F3 N5	4.31	255.074	254.067	1.462	374126
N2-Acetyl-L-aminoadipate	C8 H13 N O5	0.09	203.079	202.072	6.382	419928
N2-Malonyl-D-tryptophan	C14 H14 N2 O5	-0.59	290.09	289.083	11.704	854034
N4-(2-Methoxyphenyl)-7-nitro-2,1,3-benzoxadiazol-4-amine	C13 H10 N4 O4	-5.34	286.069	285.061	3.818	1.84362e+06
N4-Benzoyl-2',3'-dideoxycytidine	C16 H17 N3 O4	0.47	315.122	314.115	11.288	143004
N4-Phosphoagmatine	C5 H15 N4 O3 P	4.51	210.089	209.082	8.067	118597
N5-Ethyl-L-glutamine	C7 H14 N2 O3	-1.11	174.1	173.093	7.27	187879
N-acetyl-2,4,10,17-tetrahydroxyheptadecylamine	C19 H39 N O5	0.41	361.283	360.276	25.361	47182
N-Acetyl-DL-glutamic acid	C7 H11 N O5	0.79	189.064	188.057	1.23	3.69743e+06
N-Acetyl-DL-norvaline	C7 H13 N O3	-2.92	159.089	158.082	4.266	1.10498e+06
N-Acetyl-DL-tryptophan	C13 H14 N2 O3	0.02	246.1	245.093	12.217	285076
N-Acetylglutamine	C7 H12 N2 O4	1.19	188.08	187.073	1.205	92584.9
N-Acetyl-L-glutamate5-semialdehyde	C7 H11 N O4	-0.65	173.069	172.061	1.254	198427
N-Acetyl-L-phenylalanine	C11 H13 N O3	-1.36	207.089	206.082	10.053	1.01642e+07
N-Acetyl-L-tyrosine	C11 H13 N O4	-0.15	223.084	222.077	4.177	824837
N-Acetylneuraminicacid(NeuAc)	C11 H19 N O9	0.41	309.106	290.088	1.191	8.14307e+06
Nalmefene	C21 H25 N O3	-12.29	339.179	338.172	11.782	115363
NAPIE	C25 H25 N O	16.07	355.199	354.192	16.509	539818
Narcissoside 水仙苷	C28 H32 O16	-0.61	624.169	623.161	13.923	524833
Naringenin	C15 H12 O5	-1.04	272.068	271.061	20.286	2.45246e+06
Naringin	C27 H32 O14	0.12	580.179	579.172	14.606	1.04913e+06
N-BOC-CIS-4-HYDROXY-D-PROLINE	C10 H17 N O5	-0.95	231.11	230.103	9.648	548033
N-Cyclohexyl-2-(methylsulfonyl)acetamide	C9 H17 N O3 S	-15.9	219.089	218.082	6.581	3.33283e+06
N-Cyclopentyl-2,5-difluorobenzenesulfonamide	C11 H13 F2 N O2 S	1.46	261.064	260.057	9.497	375006
Neburon	C12 H16 Cl2 N2 O	-5.31	274.063	273.055	7.08	136360
Nemotinic acid	C11 H10 O3	-1.4	190.063	189.055	15.034	199439
Neochlorogenic acid	C16 H18 O9	-0.41	354.095	353.088	3.154	1.63581e+08
N-Ethyl-N-[2-(4-ethyl-1-piperazinyl)-2-oxoethyl]-4-fluorobenzenesulfonamide	C16 H24 F N3 O3 S	3.83	357.154	356.146	5.412	134644
N-Feruloylglycine	C12 H13 N O5	-0.39	251.079	250.072	10.061	658657
N-Feruloyloctopamine	C18 H19 N O5	-0.92	329.126	328.119	14.908	121960
N-fumaryl-L-alanine dimethyl ester	C9 H13 N O5	-1.34	215.079	214.072	4.431	310526
Nicotinicacid	C6 H5 N O2	-3.18	123.032	122.024	0.622	693860
Nigerloxin	C13 H15 N O5	-0.16	265.095	264.088	11.164	578539
N-Isovalerylglycine	C7 H13 N O3	-1.96	159.089	158.082	8.303	1.17223e+06
N'-Methyl-N'-[3-(trifluoromethyl)-2-quinoxalinyl]-2-furohydrazide	C15 H11 F3 N4 O2	3.47	336.085	335.077	10.73	266266
N-Methyl-N-{[2-(methylamino)-5-pyrimidinyl]methyl}-4-(3,3,3-trifluoropropyl)-2-pyrimidinamine	C14 H17 F3 N6	2.81	326.148	325.14	11.766	174139
Nonane-4_6-dione	C9 H16 O2	-2.32	156.115	155.107	16.295	547163
Norbikaverin	C19 H12 O8	-0.11	368.053	367.046	18.042	334764
Norepinephrine	C8 H11 N O3	-0.94	169.074	228.088	3.038	207622
Not named	C23 H36 N4 O9	-3.25	512.247	511.239	13.146	630514
NP25301	C11 H11 N O4	-0.1	221.069	220.062	8.263	481692
N-Phenyl[1,2,4]triazolo[4,3-a]quinoxalin-4-amine	C15 H11 N5	-4.76	261.1	260.093	12.34	159121
N-Stearoyl-L-alanyl-L-arginyl-L-leucyl-L-prolyl-L-arginyl-L-threonyl-L-methionyl-L-valinamide	C58 H109 N15 O10 S	1.79	1207.82	602.904	0.783	21814.5
N-Tigloylglycine	C7 H11 N O3	-2.41	157.074	156.066	1.351	396250
Nystose 耐斯糖	C24 H42 O21	69053.1	712.227	711.219	0.839	1.4242e+06
Octanoylglucuronide	C14 H24 O8	-0.12	320.147	319.14	8.581	270311
Octyl gallate	C15 H22 O5	0.39	282.147	281.14	12.194	921566
octyl methoxycinnamate	C18 H26 O3	0.18	290.188	289.181	25.561	120512
O-Feruloylgalactarate	C16 H18 O11	2.06	386.086	385.078	7.227	567209
O-Feruloylquinate	C17 H20 O9	0	368.111	367.103	6.561	2.134e+06
Okanin 4-methyl ether 3'-glucoside	C22 H24 O11	-0.95	464.131	463.124	20.134	270326
Oleanolic acid	C30 H48 O3	-1.23	456.36	455.353	28.091	231242
Oleic acid alkyne	C18 H30 O2	-0.51	278.224	277.217	27.938	1.27686e+06
O-Methyl-N-[(2-methyl-1,3-oxazol-5-yl)carbonyl]-L-seryl-O-methyl-N-{(2S)-4-methyl-1-[(2R)-2-methyl-2-oxiranyl]-1-oxo-2-pentanyl}-L-serinamide	C22 H34 N4 O8	-3.18	482.236	481.229	14.54	992649
Orientin 2"-O-beta-L-arabinofuranoside	C26 H28 O15	-0.5	580.143	579.135	12.254	707348
Oroxin A 木蝴蝶苷A	C21 H20 O10	-0.33	432.106	431.098	17.273	397549
Orthophosphate	H3 O4 P	-3.24	97.9766	78.9587	0.996	1.02685e+07
Ostruthin	C19 H22 O3	11.39	298.16	297.153	25.519	1.38402e+06
O-Succinyl-L-homoserine	C8 H13 N O6	-0.8	219.074	200.056	0.949	1.05292e+06
Oxaloglutarate	C7 H8 O7	0.18	204.027	203.02	1.192	921270
Oxodipine	C19 H21 N O6	-0.6	359.137	358.129	13.371	136288
Paeoniflorin 芍药苷	C23 H28 O11	-1.02	480.163	479.155	19.092	138296
Palmitic acid	C16 H32 O2	-0.96	256.24	255.233	28.985	662744
Pantothenic acid	C9 H17 N O5	-1.33	219.11	218.103	2.208	4.44162e+06
Paramethasone acetate	C24 H31 F O6	10.53	434.215	433.208	9.171	1.65014e+06
Parthenin	C15 H18 O4	-0.05	262.12	261.113	22.003	1.4473e+06
Patulin	C7 H6 O4	-3.06	154.026	153.019	2.101	2.71292e+06
PB-22 N-pentanoic acid-3-carboxyindole metabolite	C14 H15 N O4	-0.1	261.1	260.093	12.065	132033
p-Coumaroylquinicacid	C16 H18 O8	0.27	338.1	337.093	8.514	1.36457e+07
PE(16:0/0:0)	C21 H44 N O7 P	-0.68	453.285	452.278	26.594	421955
PE(18:1(9Z)/0:0)	C23 H46 N O7 P	-0.95	479.301	478.293	26.833	72973.3
PE(18:3(6Z,9Z,12Z)/0:0)	C23 H42 N O7 P	-0.92	475.269	474.262	25.651	213117
Pectolinarigenin 柳穿鱼黄素	C17 H14 O6	-0.63	314.079	313.072	24.751	529735
Penicitriketo	C12 H18 O9	-1.02	306.095	305.087	2.344	2.72231e+06
Peniisocoumarin I	C13 H14 O7	0.23	282.074	281.067	7.067	305703
Penipacid E	C12 H10 N2 O3	-0.16	230.069	229.062	24.604	208436
Penipyridone E	C17 H18 N2 O5	-0.57	330.121	329.114	13.592	349462
Perchloric acid	H Cl O4	-3.06	99.956	98.9488	1.058	1.3841e+06
Pestalpolyol E	C22 H38 O4	-0.3	366.277	365.27	25.794	77041.6
Pestapyrone B	C11 H10 O6	0.02	238.048	237.04	7.979	1.19781e+06
Pestarhamnose B	C15 H22 O6	0.13	298.142	297.134	6.472	336032
Phaseolic acid	C12 H22 O6	0.61	262.142	261.135	14.022	1.39132e+06
Phenobarbital	C12 H12 N2 O3	-0.2	232.085	231.077	11.538	215074
Phenol	C6 H6 O	-4.02	94.0415	93.0342	12.881	5.28306e+06
Phenylacetaldehyde	C8 H8 O	-3.87	120.057	119.05	9.615	1.02059e+07
Phenylglyoxal	C8 H6 O2	-1.65	134.037	313.071	19.975	5.51922e+06
Phenylglyoxylic acid	C8 H6 O3	-2.64	150.031	149.024	2.88	397921
Phenylpyruvic acid	C9 H8 O3	-1.94	164.047	163.04	6.954	1.15439e+06
Phloridzin 根皮苷	C21 H24 O10	-0.97	436.137	481.135	15.843	626375
Phthalic Acid, Bis-N-Pentyl Ester	C18 H26 O4	-0.87	306.183	305.176	24.536	1.65343e+06
Phthalic Acid, Bis-Propyl Ester	C14 H18 O4	0.01	250.121	249.113	24.136	154489
picroside II	C23 H28 O13	-0.52	512.153	511.145	5.706	184866
Picrotin	C15 H18 O7	0.84	310.106	309.098	8.106	147332
Pimelic acid	C7 H12 O4	-2.85	160.073	159.066	6.932	1.98402e+06
Pinoresinol 4-O-glucoside (+)-松脂素-β-D-吡喃葡萄糖苷	C26 H32 O11	0.25	520.195	519.187	18.147	309050
Piracetam	C6 H10 N2 O2	-4.37	142.074	141.066	28.593	434100
Porphobilinogen	C10 H14 N2 O4	-1.18	226.095	225.088	2.041	1.93399e+06
PPG-2 METHYL ETHER ACETATE	C9 H18 O4	-1.59	190.12	189.113	8.046	478694
Procyanidin B2 原花青素B2	C30 H26 O12	0.5	578.143	577.135	4.614	658535
Proline	C5 H9 N O2	-4.15	115.063	114.056	1.552	774995
Prolinimine B	C18 H24 N4 O5	-2.69	376.174	375.166	12.905	913020
Prolylleucine	C11 H20 N2 O3	-0.44	228.147	227.14	3.767	669894
Propoxur	C11 H15 N O3	-1.68	209.105	208.098	22.255	1.11925e+06
Propyl gallate	C10 H12 O5	-0.37	212.068	211.061	5.52	437535
Prosultiamine	C15 H24 N4 O2 S2	-4.44	356.132	391.102	0.964	258546
Protegenin A	C18 H18 O2	-1.11	266.13	265.123	26.059	125067
Prunin 6"-O-gallate	C28 H26 O14	0.14	586.132	585.125	12.818	527801
Pseudonocardone B	C26 H22 O10	-1.06	494.121	493.113	20.501	252433
Pyrenoline B	C14 H13 N O3	-0.34	243.089	242.082	8.215	126272
Pyridomycin	C27 H32 N4 O8	-2.4	540.221	539.213	11.294	132529
Pyrimethamine	C12 H13 Cl N4	-13.12	248.08	247.072	6.966	328573
Pyrogallol	C6 H6 O3	-4.08	126.031	125.024	1.88	2.6299e+06
Pyrrole-2-carboxylic acid	C5 H5 N O2	-4.07	111.032	110.024	1.487	895025
Pyruvic acid	C3 H4 O3	-5.05	88.0156	133.014	0.951	1.25456e+08
Quercetin	C15 H10 O7	-0.12	302.043	301.035	18.057	2.59687e+06
Quercetin 4'-galactoside	C20 H18 O12	0.12	450.08	449.073	15.171	80768.4
Quercetin-3β-D-glucoside	C21 H20 O12	-0.87	464.095	463.088	12.454	1.99542e+07
Quinomeran	C14 H13 N O4	-0.24	259.084	258.077	16.133	117948
Resorcinol monoacetate	C8 H8 O3	-2.19	152.047	151.04	6.193	2.83235e+06
Retrorsine	C18 H25 N O6	-0.32	351.168	350.161	12.591	264675
Rhamnosyllactone B2	C15 H22 O8	-0.23	330.131	329.124	10.243	2.51842e+06
Rhodiocyanoside A	C11 H17 N O6	0.07	259.106	258.098	12.931	339647
Rhoifolin 野漆树苷	C27 H30 O14	-0.39	578.163	577.156	14.692	677453
RO5101576	C36 H38 O8 S	1.41	630.23	629.222	17.96	58518.2
Rosmarinic acid 迷迭香酸	C18 H16 O8	-0.18	360.084	359.077	15.199	3.02128e+07
Rutarin	C20 H24 O10	108468	470.142	469.135	12.871	497539
Rutin	C27 H30 O16	-0.98	610.153	609.146	12.09	1.16098e+07
S-(2-Methylpropanoyl)-dihydrolipoamide	C12 H23 N O2 S2	-2.89	277.116	276.109	0.916	1.61821e+06
S-{2-[(2-Propylpentanoyl)amino]ethyl} methanesulfonothioate	C11 H23 N O3 S2	-2.12	281.111	262.093	1.241	315017
Salicylamide	C7 H7 N O2	-2.65	137.047	136.04	4.636	770755
Salicylic acid	C7 H6 O3	-2.79	138.031	137.024	12.884	1.4587e+07
Salvianolic acid A 丹酚酸A	C26 H22 O10	-0.98	494.121	493.114	21.713	5.36312e+06
Sangivamycin	C12 H15 N5 O5	-3.65	309.106	290.088	1.003	1.55222e+07
Sanguinone A	C15 H14 N4 O3	-4.54	298.105	297.098	11.317	761719
Sanguinone B	C16 H16 N4 O3	-4.51	312.121	311.114	14.484	949481
Sarmentosin	C11 H17 N O7	0.24	275.101	274.093	1.804	337869
Sativic acid	C18 H36 O6	-0.57	348.251	347.244	21.941	1.17645e+06
Schaftoside 夏佛塔苷	C26 H28 O14	-0.01	564.148	563.141	10.559	1.2752e+06
Sclerotiotide F	C21 H32 N4 O5	-3.42	420.236	419.229	13.674	706429
Scopoletin	C10 H8 O4	-0.86	192.042	191.035	10.663	491763
Scopolin 东莨菪苷	C16 H18 O9	129923	400.1	399.093	8.75	155195
Scutellarin 野黄芩苷	C21 H18 O12	-0.48	462.08	461.072	12.754	1.22497e+06
Sedoheptulose	C7 H14 O7	1.18	210.074	209.067	1.255	498736
semaxanib	C15 H14 N2 O	-0.27	238.111	237.103	8.282	141591
Shanzhiside methyl ester	C17 H26 O11	113272	452.152	451.145	4.164	1.01033e+06
Shikimic acid 莽草酸	C7 H10 O5	-2.09	174.052	173.045	1.851	2.35929e+06
SHPP	C13 H13 N O5	0.3	263.079	262.072	12.883	75047.8
Sibiricose A1	C23 H32 O15	0.06	548.174	547.167	8.139	510576
Sinapinic acid	C11 H12 O5	-0.3	224.068	223.061	11.49	755960
Sinapinic acid-O-glucuronide isomer	C17 H20 O11	-0.59	400.1	399.093	7.827	174186
SMCC	C16 H18 N2 O6	-0.05	334.116	333.109	16.8	480282
Solimastat	C20 H32 N4 O5	-3.62	408.236	407.229	16.773	76090.8
Spicatin	C27 H32 O10	0.22	516.2	515.192	9.978	105530
Spumigin F	C30 H40 N6 O7	0.31	596.296	595.289	25.605	127823
Squalestatin H1	C25 H30 O12	-1.42	522.173	521.166	21.199	104916
Stachyose 水苏糖	C24 H42 O21	-0.39	666.222	665.214	0.839	1.55396e+06
Stearic acid	C18 H36 O2	-1.3	284.271	283.264	29.85	283274
Stipitatate	C8 H6 O5	-1.4	182.021	181.014	4.097	520342
Suberic acid	C8 H14 O4	-1.53	174.089	173.082	10.947	3.42637e+06
Subericacid	C8 H14 O4	-1.36	174.089	173.082	11.27	389829
Succinic semialdehyde	C4 H6 O3	-3.61	102.031	101.024	0.999	5.52303e+06
Sulcatone	C8 H14 O	-2.82	126.104	125.097	14.691	1.56782e+06
Sulfadimethoxine	C12 H14 N4 O4 S	-15.4	310.069	309.062	9.161	256917
Sulfate	H2 O4 S	-3.08	97.9671	96.9598	1.056	3.02264e+07
Surugapyrrole A	C9 H12 N2 O4	-1.14	212.079	211.072	1.495	1.31726e+06
Syringic acid	C9 H10 O5	-0.46	198.053	197.045	9.504	818690
Syringin	C17 H24 O9	-0.22	372.142	371.135	15.935	2.32441e+06
tas-115	C27 H23 F N4 O4 S	-0.7	518.142	517.135	13.609	197753
Taxifolin 二氢槲皮素	C15 H12 O7	-0.5	304.058	303.051	11.608	405632
TCMDC-124005	C15 H17 F3 N4 O5	2.78	390.116	389.109	2.549	5.5145e+06
TCPy	C5 H2 Cl3 N O	-1.48	196.92	195.913	21.832	141663
Telephioidin	C21 H20 O13	-0.79	480.09	479.083	10.511	1.57052e+06
Terbacil	C9 H13 Cl N2 O2	-14.75	216.063	215.056	4.989	178575
Terephthalic acid	C8 H6 O4	-1.83	166.026	165.019	4.172	760693
Tetradecanedioic acid	C14 H26 O4	0.16	258.183	257.176	24.815	156457
Tetrahydroindol 5	C16 H17 N5 O3	-4.04	327.132	326.125	1.87	7.20002e+06
TG100713	C12 H10 N6 O	-4.61	254.09	253.083	1.682	632885
Thalassotalic acid A	C19 H27 N O4	-0.99	333.194	332.186	19.988	93744.1
Thalidomide	C13 H10 N2 O4	13.18	258.067	257.06	5.021	484022
Thymidine	C10 H14 N2 O5	-0.33	242.09	287.088	1.662	1.43716e+06
Tjipanazole C1	C24 H21 Cl N2 O4	3.69	436.121	471.09	7.535	535286
Toyocamycin	C12 H13 N5 O4	-4.61	291.095	290.088	1.268	7.05518e+06
trans-3,4-Difluorocinnamic acid	C9 H6 F2 O2	17.4	184.037	183.03	1.712	308526
Trans-6-hydroxymethyl-3-methyl-7-oxo-undecan-4-olide	C14 H24 O4	0.1	256.167	237.15	24.39	279134
Trans-7,9-dihydroxy-3-methyl-8-oxo-dodecan-4-olide	C13 H22 O5	0.39	258.147	257.14	16.017	79603
trans-Aconitic acid	C6 H6 O6	-0.89	174.016	173.009	0.962	3.93386e+07
trans-Cinnamic acid	C9 H8 O2	-2.18	148.052	147.045	11.628	199936
Tributyl (E)-Aconitate	C18 H30 O6	-0.63	342.204	341.197	20.145	1.68364e+06
Tributyl citrate	C18 H32 O7	0.05	360.215	359.208	16.139	560552
Tridecyl benzenesulfonate	C19 H32 O3 S	-0.68	340.207	339.2	27.399	5.34619e+06
Trimethyl 1-[1,3-dimethyl-6-(methylamino)-2,4-dioxo-1,2,3,4-tetrahydro-5-pyrimidinyl]-1H-pyrrole-2,3,4-tricarboxylate	C17 H20 N4 O8	-3.33	408.127	407.119	3.934	475479
Trimethyl 6-hydroxy-6-(2-methoxy-2-oxoethyl)-5-(2-methyl-1-propenyl)-3-oxo-1,2,4-cyclohexanetricarboxylate	C19 H26 O10	-0.62	414.152	413.145	11.168	113559
Trinexapac	C11 H12 O5	-0.18	224.068	223.061	10.177	211144
Tripropyl citrate	C15 H26 O7	-0.46	318.168	317.16	15.82	266538
Trolox	C14 H18 O4	0.01	250.121	249.113	24.818	241354
Uct4b	C20 H28 O7	-1.01	380.183	379.176	6.229	936308
UNII:120GN9C472	C9 H14 O3	-2.2	170.094	169.087	22.345	471795
UNII:2O70KL79K2	C15 H24 O6	0.35	300.157	299.15	11.508	149155
UNII:DU5YP0O31R	C10 H18 O5	-0.53	218.115	217.108	12.71	3.43006e+06
UNII:OL56191M6N	C12 H18 O4	0.02	226.121	225.113	9.854	1.57344e+07
UR-144 5-pentanoic acid metabolite	C21 H27 N O3	-11.94	341.195	340.188	12.206	212666
Uracil	C4 H4 N2 O2	-2.44	112.027	111.02	1.015	1.19173e+06
Uridine	C9 H12 N2 O6	-0.77	244.069	243.062	0.949	2.28711e+06
Ustiloxin D	C23 H34 N4 O8	-3.66	494.236	493.229	20.066	332245
Vanillic acid	C8 H8 O4	-1.51	168.042	167.035	5.78	400568
Vanillin	C8 H8 O3	-1.79	152.047	151.04	8.794	1.46931e+06
Verbenalin 马鞭草苷	C17 H24 O10	118529	434.142	433.135	8.769	7.46803e+06
Verrucarol	C15 H22 O4	-1.11	266.152	247.134	21.448	199965
Vinbarbital	C11 H16 N2 O3	-1.25	224.116	223.109	4.218	161565
Vinyl 6,6-dimethylheptanoate	C11 H20 O2	-1.34	184.146	183.139	22.82	571016
Vitexin 牡荆素	C21 H20 O10	-0.59	432.105	477.103	18.077	331321
Xanthoxin;Methoxsalen	C15 H22 O3	0.04	250.157	249.15	25.076	151044
Xylaric acid A	C14 H22 O5	0.18	270.147	269.139	18.483	583215
Xylarioic acid B	C11 H22 O5	-0.45	234.147	233.139	10.152	125642
Xylariolide C	C11 H20 O5	-0.14	232.131	231.124	16.161	262455
Xylitol	C5 H12 O5	-1.08	152.068	151.061	0.896	792060
Y-33075	C16 H16 N4 O	-4.64	280.131	279.124	12.974	1.6559e+06
yadanziolide U	C26 H38 O13	-0.81	558.231	557.224	18.7	126396
α,α-Trehalose	C12 H22 O11	0.49	342.116	387.115	1.103	3.94183e+07
α-Cyano-3-hydroxycinnamic acid	C10 H7 N O3	-1.01	189.042	188.035	4.778	910945
γ-L-glutamyl-L-leucine	C11 H20 N2 O5	0.11	260.137	259.13	4.963	766643
δ-Gluconic acid δ-lactone	C6 H10 O6	-1.17	178.048	177.04	1.001	7.31003e+06
δ-Ribono-1,4-lactone	C5 H8 O5	-2.34	148.037	129.019	1.351	1.3894e+07
Δ17-6-keto prostaglandin F1α	C20 H32 O6	-0.15	368.22	367.213	8.391	460930
