# Supplementary material for: Discovery of an AKT1-targeting compound from a traditional herbal formula for alcoholic liver disease via integrative computational and experimental approaches
Source: Chin Med. 2025 Oct 7;20:166. doi: 10.1186/s13020-025-01205-y (PMC12502445; doi:10.1186/s13020-025-01205-y)
Supplement: Supplementary file 1 — Supplementary material 1. [file 13020_2025_1205_MOESM1_ESM.zip › Yang et al_Supplementary material/Yang et al_Supplementary Table S7.xlsx]

## Sheet: Supplementary Table S7. Details
Symbol	baseMean	log2FoldChange	pvalue	padj	significant	regulation	lfcSE	stat
ADH4	150.8	-5.09898	9.44e-44	6.24e-40	YES	Down	0.367588	-13.8714
GSTA2	56.0602	-6.12871	2.08e-30	6.88e-27	YES	Down	0.534764	-11.4606
ADH1A	81.8418	-3.72226	1.91e-27	4.22e-24	YES	Down	0.342946	-10.8538
HMGCS2	86.9808	-2.99242	1.81e-26	3e-23	YES	Down	0.281072	-10.6464
ADH6	40.5085	-3.76867	3.95e-25	5.22e-22	YES	Down	0.363924	-10.3556
ADH1B	143.671	-3.50627	1.05e-24	1.15e-21	YES	Down	0.341679	-10.2619
ADH1C	92.8972	-4.46795	5.79e-24	5.47e-21	YES	Down	0.442571	-10.0954
TMEM176B	53.9234	-1.99449	1.62e-21	1.34e-18	YES	Down	0.209353	-9.52689
ALDH2	31.4656	-2.96554	5.3e-21	3.27e-18	YES	Down	0.315378	-9.40312
CAT	51.2975	-2.41024	5.44e-21	3.27e-18	YES	Down	0.256401	-9.4003
HSD17B13	20.303	-4.48673	4.79e-21	3.27e-18	YES	Down	0.476614	-9.41376
FMO3	37.9222	-2.41334	8.4e-20	4.63e-17	YES	Down	0.264974	-9.10785
RARRES2	88.7385	-2.69813	1.32e-19	6.74e-17	YES	Down	0.297861	-9.05834
ALDOB	594.063	-2.12662	2.11e-19	9.98e-17	YES	Down	0.236099	-9.00732
APOC1P1	137.511	-3.15895	7.98e-19	3.52e-16	YES	Down	0.356526	-8.86037
SLC2A2	49.7054	-2.07101	1.93e-18	8e-16	YES	Down	0.236389	-8.76104
APOA1-AS	96.457	-2.82258	2.15e-18	8.35e-16	YES	Down	0.322606	-8.74929
SOD1	83.7512	-2.11266	9.66e-18	3.55e-15	YES	Down	0.246291	-8.57787
HPX	151.817	-2.3649	1.31e-17	4.56e-15	YES	Down	0.276827	-8.54291
APOA2	5085.62	-1.92818	2.94e-17	9.72e-15	YES	Down	0.228217	-8.4489
TIMP1	55.2803	3.56513	3.26e-17	1.03e-14	YES	Up	0.422565	8.43688
TGM2	67.5515	3.24782	3.84e-17	1.15e-14	YES	Up	0.385834	8.41765
AKR1D1	16.1229	-4.84799	4.55e-17	1.31e-14	YES	Down	0.577299	-8.39771
GLUD1	31.8996	-2.21077	1.04e-16	2.87e-14	YES	Down	0.266358	-8.29997
PEBP1	91.4054	-2.01147	1.2e-16	3.16e-14	YES	Down	0.242827	-8.28359
ACAA2	41.388	-2.13494	1.3e-16	3.2e-14	YES	Down	0.258056	-8.27316
HSD17B6	27.5454	-3.11296	1.26e-16	3.2e-14	YES	Down	0.376078	-8.27743
GLYAT	16.7456	-3.46743	9.5e-16	2.24e-13	YES	Down	0.431642	-8.03311
ITIH1	79.5167	-1.51636	1.33e-15	3.04e-13	YES	Down	0.189745	-7.99156
TF	74.1003	-2.90999	1.42e-15	3.13e-13	YES	Down	0.364493	-7.98366
APOH	434.49	-2.91478	1.57e-15	3.25e-13	YES	Down	0.36566	-7.97128
CYP1A2	45.7757	-7.01963	1.53e-15	3.25e-13	YES	Down	0.880263	-7.97446
SLC10A1	42.3497	-2.66189	1.82e-15	3.64e-13	YES	Down	0.334687	-7.95336
F2	84.0969	-1.8379	2.19e-15	4.26e-13	YES	Down	0.23176	-7.9302
GATM	99.1472	-2.85345	3.38e-15	6.39e-13	YES	Down	0.362296	-7.87601
CMBL	12.3186	-3.92668	3.49e-15	6.4e-13	YES	Down	0.498807	-7.87214
APOC1	1896.45	-2.64226	8.97e-15	1.6e-12	YES	Down	0.340803	-7.75304
CYP4A22	45.2378	-2.53674	1.09e-14	1.9e-12	YES	Down	0.328246	-7.72817
ECHS1	37.4146	-2.15971	1.18e-14	1.99e-12	YES	Down	0.279802	-7.71871
UGT2B7	33.0605	-2.6697	1.37e-14	2.27e-12	YES	Down	0.346767	-7.69881
C1R	117.558	-1.35361	1.6e-14	2.58e-12	YES	Down	0.17627	-7.67917
AMBP	583.489	-2.69934	1.85e-14	2.91e-12	YES	Down	0.352358	-7.66081
TTR	819.638	-3.79107	2.41e-14	3.71e-12	YES	Down	0.497099	-7.62639
CDO1	21.0295	-2.10147	2.64e-14	3.97e-12	YES	Down	0.275968	-7.61488
SCP2	31.5373	-1.93347	2.96e-14	4.36e-12	YES	Down	0.254408	-7.59988
S100A11	41.2023	3.0786	3.43e-14	4.93e-12	YES	Up	0.406089	7.58109
THRSP	14.8579	-4.24831	3.96e-14	5.57e-12	YES	Down	0.56177	-7.56237
APOA1	367.982	-2.64532	4.08e-14	5.62e-12	YES	Down	0.349982	-7.55845
CYP3A4	123.417	-4.45779	4.76e-14	6.42e-12	YES	Down	0.591345	-7.5384
DCXR	178.099	-2.70929	5.04e-14	6.67e-12	YES	Down	0.359759	-7.53084
CFHR2	34.7467	-2.19379	6.35e-14	8.23e-12	YES	Down	0.292479	-7.50066
SLC22A1	24.7518	-2.75348	6.98e-14	8.87e-12	YES	Down	0.367703	-7.48832
GC	305.328	-1.92813	8.82e-14	1.1e-11	YES	Down	0.258552	-7.45742
RDH16	12.1059	-3.41342	1.59e-13	1.95e-11	YES	Down	0.462574	-7.37919
PRDX6	43.0518	-1.89883	1.92e-13	2.3e-11	YES	Down	0.258184	-7.35456
COL1A1	59.1273	4.37037	2.09e-13	2.47e-11	YES	Up	0.595181	7.34292
SLC27A5	23.1302	-2.50464	2.61e-13	3.02e-11	YES	Down	0.342474	-7.31335
HAO2	13.6136	-3.70747	3.37e-13	3.84e-11	YES	Down	0.509361	-7.27868
ALDH1L1	13.5138	-3.80885	4.07e-13	4.57e-11	YES	Down	0.525134	-7.25311
C1S	121.839	-1.43884	7.52e-13	8.11e-11	YES	Down	0.200685	-7.16963
C4B	56.2796	-1.42068	7.54e-13	8.11e-11	YES	Down	0.198164	-7.16922
SORD2P	11.3209	-3.30911	7.6e-13	8.11e-11	YES	Down	0.461637	-7.16821
FBP1	55.0516	-1.67664	9.62e-13	1.01e-10	YES	Down	0.23496	-7.13584
PCK2	31.3386	-2.14268	1.01e-12	1.04e-10	YES	Down	0.300555	-7.12907
ACADSB	18.7054	-2.72025	1.06e-12	1.08e-10	YES	Down	0.381947	-7.12206
PCBD1	34.6208	-1.94908	1.3e-12	1.3e-10	YES	Down	0.274741	-7.09424
CYP4A11	111.745	-2.49844	1.42e-12	1.4e-10	YES	Down	0.352796	-7.08184
SH3BGRL3	49.9244	1.87341	1.52e-12	1.48e-10	YES	Up	0.264895	7.07228
C8B	64.0204	-1.34549	1.58e-12	1.51e-10	YES	Down	0.190376	-7.06756
C4A	55.6569	-1.40582	1.69e-12	1.6e-10	YES	Down	0.199179	-7.05804
HAO1	25.5991	-1.9609	2.04e-12	1.9e-10	YES	Down	0.278855	-7.03198
CFHR3	22.0242	-2.50921	2.16e-12	1.98e-10	YES	Down	0.357239	-7.02389
BHMT	105.132	-2.85062	3.62e-12	3.23e-10	YES	Down	0.410075	-6.95146
SDC2	18.6521	-2.39545	3.59e-12	3.23e-10	YES	Down	0.34455	-6.95241
UBD	17.5973	3.88449	4.49e-12	3.96e-10	YES	Up	0.561287	6.92069
UBB	38.2292	-1.98393	5.12e-12	4.45e-10	YES	Down	0.287429	-6.90234
BHMT2	37.036	-1.44182	8.53e-12	7.33e-10	YES	Down	0.211121	-6.82936
CYB5A	21.2337	-1.97148	9.96e-12	8.24e-10	YES	Down	0.289621	-6.80709
SERPINA5	14.1144	-2.78143	9.97e-12	8.24e-10	YES	Down	0.408616	-6.80695
SORD	10.282	-3.25824	9.88e-12	8.24e-10	YES	Down	0.478571	-6.80827
ECH1	47.1148	-1.62025	1.08e-11	8.85e-10	YES	Down	0.238451	-6.79488
CYP閼20.00	538.757	-3.72522	1.14e-11	9.16e-10	YES	Down	0.548777	-6.78822
NEAT1	117.564	2.31626	1.25e-11	9.93e-10	YES	Up	0.341892	6.77482
PXMP2	12.1665	-2.6239	2e-11	1.58e-09	YES	Down	0.391282	-6.70591
APOA5	22.0316	-2.38319	2.4e-11	1.87e-09	YES	Down	0.356797	-6.67941
ID2	28.1717	-1.56569	2.73e-11	2.08e-09	YES	Down	0.235082	-6.66019
KLKB1	18.957	-1.94296	2.73e-11	2.08e-09	YES	Down	0.291725	-6.66025
ALDH1L1-AS1	10.4679	-4.01442	3.1e-11	2.33e-09	YES	Down	0.604426	-6.64171
PBLD	15.4026	-2.09122	3.51e-11	2.61e-09	YES	Down	0.31574	-6.62325
SERPINC1	165.521	-1.85331	4.52e-11	3.32e-09	YES	Down	0.281397	-6.58611
MIR3654	124.886	-1.30423	4.68e-11	3.4e-09	YES	Down	0.198185	-6.58084
CLU	132.647	-1.36607	4.95e-11	3.56e-09	YES	Down	0.207852	-6.57231
TPM1	16.7757	2.96294	5.61e-11	3.99e-09	YES	Up	0.452098	6.55375
ACAA1	12.5554	-2.26652	6.78e-11	4.74e-09	YES	Down	0.347331	-6.52553
MAT1A	64.4782	-2.004	6.81e-11	4.74e-09	YES	Down	0.307134	-6.52483
AQP9	27.5679	-1.97692	7.71e-11	5.26e-09	YES	Down	0.303853	-6.50617
LCN2	16.4558	6.45423	7.65e-11	5.26e-09	YES	Up	0.991844	6.5073
AKR1B10	10.1733	6.32695	7.89e-11	5.27e-09	YES	Up	0.972987	6.50261
PON3	33.727	-2.15671	7.86e-11	5.27e-09	YES	Down	0.331634	-6.50327
EHHADH	19.2981	-1.9837	9.03e-11	5.97e-09	YES	Down	0.306017	-6.48232
APOC3	2544.53	-2.44273	9.53e-11	6.2e-09	YES	Down	0.377302	-6.47421
LCAT	9.5699	-2.92707	9.66e-11	6.2e-09	YES	Down	0.452252	-6.47222
SERPIND1	96.3731	-2.07486	9.62e-11	6.2e-09	YES	Down	0.32055	-6.47282
C6	36.5479	-1.78823	1.15e-10	7.23e-09	YES	Down	0.277414	-6.44605
MTHFD1	20.1812	-1.84995	1.14e-10	7.23e-09	YES	Down	0.286967	-6.44657
SPP1	13.6766	6.75364	1.36e-10	8.51e-09	YES	Up	1.052	6.41979
GSTA1	57.1684	-4.20122	1.63e-10	1.01e-08	YES	Down	0.657174	-6.39286
LPA	10.016	-4.09832	1.72e-10	1.05e-08	YES	Down	0.641891	-6.38476
TMEM176A	86.5611	-1.3156	2.35e-10	1.43e-08	YES	Down	0.207629	-6.33628
PHYH	22.6143	-2.07628	2.39e-10	1.44e-08	YES	Down	0.327819	-6.33362
SERPINF2	32.645	-1.43942	2.43e-10	1.45e-08	YES	Down	0.227341	-6.33155
ANGPTL3	51.4417	-1.82803	2.9e-10	1.71e-08	YES	Down	0.289983	-6.3039
CYP4F2	37.3006	-1.55583	3.02e-10	1.77e-08	YES	Down	0.247039	-6.2979
LOC105378468	4.22865	-5.55061	4.32e-10	2.51e-08	YES	Down	0.889247	-6.24193
HPD	63.0943	-1.53035	4.6e-10	2.65e-08	YES	Down	0.245559	-6.23212
ACSL1	40.0662	-1.7009	4.75e-10	2.71e-08	YES	Down	0.27315	-6.22699
ACOX2	14.0989	-2.18268	5.15e-10	2.91e-08	YES	Down	0.351219	-6.21458
C4BPA	74.517	-1.72859	5.2e-10	2.92e-08	YES	Down	0.278229	-6.21283
SELENOP	126.808	-1.80274	6.13e-10	3.41e-08	YES	Down	0.29137	-6.18712
GOT2	19.2809	-1.81076	6.45e-10	3.55e-08	YES	Down	0.293045	-6.17912
AZGP1	231.559	-1.76239	6.96e-10	3.8e-08	YES	Down	0.285776	-6.16702
CES1	71.4235	-2.31754	7.08e-10	3.84e-08	YES	Down	0.375959	-6.16435
SLCO1B1	14.9539	-2.19406	7.77e-10	4.18e-08	YES	Down	0.356779	-6.14963
GRHPR	14.1409	-2.08242	8.35e-10	4.45e-08	YES	Down	0.339262	-6.13809
PLG	112.303	-1.8573	8.59e-10	4.55e-08	YES	Down	0.302807	-6.13362
TOMM7	15.5046	-2.20524	8.77e-10	4.6e-08	YES	Down	0.359723	-6.13037
HGFAC	11.0984	-2.55383	8.93e-10	4.65e-08	YES	Down	0.416783	-6.12747
SLC38A4	38.587	-1.90455	9.21e-10	4.76e-08	YES	Down	0.311069	-6.1226
ACADM	12.398	-2.19805	1.1e-09	5.63e-08	YES	Down	0.360659	-6.09453
APOC4	32.0296	-2.02195	1.24e-09	6.3e-08	YES	Down	0.332819	-6.07524
MTTP	24.4384	-1.6092	1.33e-09	6.73e-08	YES	Down	0.265401	-6.06328
PTMS	31.4812	-1.26823	2.02e-09	1.01e-07	YES	Down	0.211511	-5.99602
CD24	5.45429	6.03611	2.25e-09	1.12e-07	YES	Up	1.00955	5.979
PGM1	11.0432	-2.23583	2.35e-09	1.16e-07	YES	Down	0.374395	-5.97185
ALB	5105.49	-2.67777	2.4e-09	1.18e-07	YES	Down	0.448674	-5.96818
SERPINF1	64.0409	-1.47635	2.44e-09	1.19e-07	YES	Down	0.247489	-5.96532
CCDC152	57.9235	-1.82801	2.63e-09	1.26e-07	YES	Down	0.307052	-5.9534
SERPINA4	19.1185	-1.94866	2.61e-09	1.26e-07	YES	Down	0.327276	-5.95418
HRG	586.621	-2.28366	2.73e-09	1.3e-07	YES	Down	0.384002	-5.947
ACAT1	15.2442	-1.96669	2.82e-09	1.33e-07	YES	Down	0.330999	-5.94167
ETNK2	7.7711	-3.03715	2.93e-09	1.37e-07	YES	Down	0.511671	-5.93574
ZNHIT1	18.8874	-1.86723	3.99e-09	1.86e-07	YES	Down	0.317317	-5.88441
CYP27A1	17.7302	-1.90998	4.18e-09	1.93e-07	YES	Down	0.324993	-5.87697
A1BG	35.1677	-1.4561	4.41e-09	2.01e-07	YES	Down	0.248141	-5.86802
APOB	416.73	-1.20728	4.4e-09	2.01e-07	YES	Down	0.205724	-5.86847
LINC01093	7.19807	-4.67056	4.98e-09	2.26e-07	YES	Down	0.79868	-5.84784
NADK2	14.1154	-2.00383	5.09e-09	2.28e-07	YES	Down	0.342878	-5.84414
PRG4	22.9343	-1.7594	5.1e-09	2.28e-07	YES	Down	0.301072	-5.8438
UQCR11	19.0728	-1.89273	5.23e-09	2.32e-07	YES	Down	0.324107	-5.83983
HSD11B1	45.7853	-2.06435	5.44e-09	2.4e-07	YES	Down	0.353895	-5.83322
ALDH6A1	14.305	-2.11722	6.04e-09	2.63e-07	YES	Down	0.364063	-5.81554
METTL7A	17.7097	-2.01371	6.05e-09	2.63e-07	YES	Down	0.346275	-5.81534
CFHR4	8.22822	-2.98351	6.33e-09	2.74e-07	YES	Down	0.513705	-5.80783
ADI1	14.5999	-2.02545	6.54e-09	2.81e-07	YES	Down	0.349077	-5.8023
MALAT1	241.351	1.7695	7.25e-09	3.09e-07	YES	Up	0.305869	5.78514
EBP	22.8263	-1.93401	7.34e-09	3.11e-07	YES	Down	0.334428	-5.78305
GNMT	10.5887	-4.94636	9.61e-09	4.05e-07	YES	Down	0.862101	-5.73756
LECT2	21.1266	-1.83176	9.89e-09	4.14e-07	YES	Down	0.319534	-5.7326
LUM	15.4118	3.40224	1.08e-08	4.5e-07	YES	Up	0.595089	5.7172
BLVRB	19.8482	-1.92767	1.31e-08	5.39e-07	YES	Down	0.339057	-5.6854
COX7C	68.2748	-1.59169	1.4e-08	5.76e-07	YES	Down	0.280564	-5.67319
ALDH9A1	9.21758	-2.28148	1.65e-08	6.75e-07	YES	Down	0.404175	-5.64478
RPL30	253.812	-1.82661	1.85e-08	7.52e-07	YES	Down	0.324717	-5.62525
RPS25	228.404	-1.42538	2.02e-08	8.16e-07	YES	Down	0.254079	-5.60998
GADD45G	26.3486	-2.35212	2.34e-08	9.39e-07	YES	Down	0.421183	-5.58456
TPT1	97.6188	-1.48012	2.58e-08	1.03e-06	YES	Down	0.265824	-5.56807
LINC01018	7.56871	-2.8637	2.61e-08	1.03e-06	YES	Down	0.514499	-5.56599
CFHR1	101.424	-1.74932	3.01e-08	1.18e-06	YES	Down	0.315708	-5.54093
TALAM1	221.919	1.72463	3.14e-08	1.23e-06	YES	Up	0.311659	5.5337
DGAT2	7.58852	-2.84047	3.19e-08	1.24e-06	YES	Down	0.513577	-5.53075
FABP1	431.47	-2.20213	3.37e-08	1.31e-06	YES	Down	0.398878	-5.52081
AOX1	41.972	-2.07749	3.51e-08	1.35e-06	YES	Down	0.376772	-5.51392
CNPY3-GNMT	8.84728	-4.99564	3.77e-08	1.44e-06	YES	Down	0.908071	-5.50137
RPL11	68.2376	-1.45105	4.36e-08	1.66e-06	YES	Down	0.264999	-5.47569
AHSG	292.245	-2.24548	4.66e-08	1.76e-06	YES	Down	0.410975	-5.46378
MIR612	66.8349	2.15095	4.69e-08	1.76e-06	YES	Up	0.393747	5.46278
IL32	26.7458	2.28698	4.72e-08	1.76e-06	YES	Up	0.418746	5.46149
CLDN1	26.056	-1.21201	5.01e-08	1.86e-06	YES	Down	0.222356	-5.45078
DBI	26.3657	-1.82116	5.11e-08	1.89e-06	YES	Down	0.334323	-5.4473
GOLM1	8.53188	3.00104	5.78e-08	2.11e-06	YES	Up	0.553151	5.42535
RPL41	41.2874	-1.45547	5.78e-08	2.11e-06	YES	Down	0.268261	-5.42557
ANG	88.6602	-1.75498	5.85e-08	2.13e-06	YES	Down	0.323602	-5.42328
CYP2C9	129.864	-1.85119	6.39e-08	2.31e-06	YES	Down	0.342337	-5.4075
LOXL4	3.9738	5.56027	6.98e-08	2.51e-06	YES	Up	1.03129	5.39156
LY6E	11.8648	-2.02879	7.47e-08	2.67e-06	YES	Down	0.377141	-5.37941
SPINK1	6.82153	6.34711	7.82e-08	2.78e-06	YES	Up	1.1817	5.37119
PGRMC1	27.3416	-1.71156	8.98e-08	3.18e-06	YES	Down	0.320141	-5.34625
FAH	11.7036	-1.82588	9.81e-08	3.45e-06	YES	Down	0.342551	-5.33024
RPS13	73.7063	-1.40494	1.01e-07	3.52e-06	YES	Down	0.263815	-5.32549
CYP2C19	21.7518	-1.98745	1.02e-07	3.57e-06	YES	Down	0.373417	-5.32233
APOM	64.2761	-2.17099	1.09e-07	3.76e-06	YES	Down	0.408709	-5.31181
PROC	17.6901	-1.55711	1.11e-07	3.81e-06	YES	Down	0.293335	-5.30829
RPS15A	34.773	-1.95019	1.14e-07	3.92e-06	YES	Down	0.367791	-5.30243
TMBIM6	81.0643	-1.09425	1.19e-07	4.05e-06	YES	Down	0.206641	-5.29541
RASD1	16.6058	3.20239	1.21e-07	4.12e-06	YES	Up	0.605215	5.29133
APOC4-APOC2	260.554	-1.00634	1.23e-07	4.16e-06	YES	Down	0.190283	-5.28868
BBOX1	3.46179	-4.82919	1.26e-07	4.23e-06	YES	Down	0.913847	-5.28447
BCHE	6.2579	-3.39354	1.3e-07	4.36e-06	YES	Down	0.642939	-5.27816
AKR1C4	27.3786	-2.2241	1.38e-07	4.58e-06	YES	Down	0.422162	-5.26835
LIME1	6.88199	-3.30839	1.51e-07	4.99e-06	YES	Down	0.629977	-5.25161
CFI	47.104	-1.29399	1.55e-07	5.1e-06	YES	Down	0.246643	-5.24641
VTN	568.127	-1.26167	1.75e-07	5.72e-06	YES	Down	0.241486	-5.22458
CXCL6	5.66181	6.0716	1.77e-07	5.75e-06	YES	Up	1.16261	5.22238
QDPR	7.62898	-2.42828	1.78e-07	5.75e-06	YES	Down	0.465136	-5.22058
TMSB10	49.0746	1.89964	1.78e-07	5.75e-06	YES	Up	0.363835	5.22115
APOC2	692.768	-0.96827	1.93e-07	6.19e-06	NO	Not significant	0.185983	-5.20624
A1CF	23.3288	-1.27988	1.97e-07	6.29e-06	YES	Down	0.246019	-5.20236
F9	47.2707	-1.70808	2.22e-07	7.05e-06	YES	Down	0.329743	-5.18003
SLC25A5	18.3577	-1.51185	2.26e-07	7.15e-06	YES	Down	0.292059	-5.17653
MFAP4	20.6441	2.49491	2.75e-07	8.66e-06	YES	Up	0.485413	5.13977
MUC13	4.07443	5.55104	2.77e-07	8.69e-06	YES	Up	1.08031	5.13837
SHMT1	20.7306	-1.713	2.99e-07	9.33e-06	YES	Down	0.334302	-5.12411
PPP1R1A	5.32531	-4.18937	3.23e-07	1e-05	YES	Down	0.819906	-5.10957
ACSL4	7.8898	4.11721	3.3e-07	1.02e-05	YES	Up	0.806442	5.10539
COL1A2	9.98238	3.12052	3.48e-07	1.07e-05	YES	Up	0.612387	5.09566
CCDC80	3.78207	5.4982	3.51e-07	1.07e-05	YES	Up	1.0794	5.09377
PEMT	7.41404	-2.37806	3.51e-07	1.07e-05	YES	Down	0.466832	-5.09404
IGFBP3	37.8166	-1.71633	3.7e-07	1.12e-05	YES	Down	0.337624	-5.08356
RGN	18.6534	-1.68148	3.9e-07	1.18e-05	YES	Down	0.331414	-5.07365
EEF1B2	21.6718	-1.6182	4.52e-07	1.36e-05	YES	Down	0.320719	-5.04555
INHBC	20.8496	-1.45306	4.59e-07	1.37e-05	YES	Down	0.288158	-5.04258
ANXA2	9.35839	2.225	4.68e-07	1.39e-05	YES	Up	0.441562	5.03892
AGXT	55.5497	-1.31887	4.8e-07	1.42e-05	YES	Down	0.261987	-5.0341
DHRS1	9.06625	-2.07268	4.81e-07	1.42e-05	YES	Down	0.411746	-5.03388
GSTA5	4.96915	-4.09319	4.86e-07	1.43e-05	YES	Down	0.813446	-5.03191
ACOX1	14.9748	-1.54011	5.28e-07	1.54e-05	YES	Down	0.30704	-5.01599
FMO5	10.8369	-2.05478	5.36e-07	1.56e-05	YES	Down	0.409901	-5.01288
PCYOX1	9.25303	-1.97412	5.42e-07	1.57e-05	YES	Down	0.393977	-5.01074
SULT1C2	3.50656	5.39048	5.72e-07	1.65e-05	YES	Up	1.07799	5.0005
EFEMP1	4.42458	5.13581	5.82e-07	1.67e-05	YES	Up	1.02778	4.99699
GLYATL1	11.5219	-1.71567	6.12e-07	1.75e-05	YES	Down	0.344005	-4.98735
ECI2	12.9628	-1.67067	6.2e-07	1.77e-05	YES	Down	0.335153	-4.98481
GPNMB	7.18628	3.43116	6.42e-07	1.82e-05	YES	Up	0.689252	4.9781
LIPC	6.636	-2.47075	6.71e-07	1.9e-05	YES	Down	0.497187	-4.96946
PSMA2	7.79133	-2.22052	7.52e-07	2.12e-05	YES	Down	0.448824	-4.94741
CCL20	4.97929	5.26972	7.63e-07	2.14e-05	YES	Up	1.06578	4.94449
GPX3	103.411	1.23179	7.65e-07	2.14e-05	YES	Up	0.249146	4.94404
SLC27A2	11.5756	-1.86939	7.8e-07	2.17e-05	YES	Down	0.378397	-4.94029
PRDX3	15.6739	-1.53026	7.84e-07	2.17e-05	YES	Down	0.309815	-4.93926
ABAT	22.1255	-1.47914	8.16e-07	2.25e-05	YES	Down	0.299942	-4.93142
COL4A2	7.05368	3.1924	8.3e-07	2.27e-05	YES	Up	0.647793	4.92813
VMP1	50.4523	1.49814	8.29e-07	2.27e-05	YES	Up	0.303977	4.92846
RPPH1	96.8206	2.19544	8.58e-07	2.34e-05	YES	Up	0.446074	4.9217
CPB2	81.7757	-1.15597	8.83e-07	2.39e-05	YES	Down	0.235136	-4.91617
CYP7A1	8.23858	-6.53435	9.25e-07	2.5e-05	YES	Down	1.33165	-4.90696
ATP5ME	42.3194	-1.14795	1.03e-06	2.76e-05	YES	Down	0.234912	-4.88673
HINT1	24.4981	-1.3069	1.04e-06	2.8e-05	YES	Down	0.267636	-4.88313
PSAT1	6.94595	-3.18492	1.06e-06	2.84e-05	YES	Down	0.652722	-4.87944
IGFBP2	13.5627	-2.24779	1.12e-06	2.97e-05	YES	Down	0.461603	-4.86952
ALAD	6.72046	-2.28091	1.14e-06	3.01e-05	YES	Down	0.468729	-4.86616
RPS27	84.0568	-1.6602	1.16e-06	3.05e-05	YES	Down	0.34142	-4.86264
LOC105370035	13.7568	-1.79056	1.18e-06	3.09e-05	YES	Down	0.368483	-4.85928
COL4A1	6.25565	3.43634	1.21e-06	3.16e-05	YES	Up	0.707908	4.85422
GAMT	10.0447	-1.79321	1.34e-06	3.48e-05	YES	Down	0.370938	-4.83427
IFI30	17.3937	1.48159	1.38e-06	3.57e-05	YES	Up	0.306843	4.82848
FTCD	11.6926	-1.81914	1.47e-06	3.79e-05	YES	Down	0.377773	-4.81544
MMUT	10.5931	-1.90448	1.51e-06	3.88e-05	YES	Down	0.395913	-4.81034
CHCHD2	17.2741	-1.4424	1.53e-06	3.9e-05	YES	Down	0.300027	-4.80758
ORM2	399.184	-1.91776	1.53e-06	3.9e-05	YES	Down	0.398907	-4.80754
KCNJ8	5.99793	-2.59982	1.57e-06	3.98e-05	YES	Down	0.541324	-4.8027
CYP4V2	20.5104	-1.31341	1.6e-06	4.04e-05	YES	Down	0.273687	-4.79895
HSPB6	7.20595	3.40131	1.6e-06	4.04e-05	YES	Up	0.708878	4.79816
C7	16.3015	2.13675	1.7e-06	4.27e-05	YES	Up	0.446414	4.78648
RPL13A	101.68	-1.31459	1.73e-06	4.34e-05	YES	Down	0.274883	-4.78236
NIPSNAP1	12.1312	-1.56447	1.9e-06	4.73e-05	YES	Down	0.328374	-4.76429
CXCL8	4.01108	5.57254	2.08e-06	5.18e-05	YES	Up	1.17434	4.74523
IDH1	16.9913	-1.63004	2.12e-06	5.24e-05	YES	Down	0.343743	-4.74203
C3	632.967	-0.772943	2.15e-06	5.31e-05	NO	Not significant	0.163118	-4.73856
NBPF13P	6.37179	-3.01898	2.38e-06	5.86e-05	YES	Down	0.639908	-4.71784
ACSM5	10.0759	-1.83786	2.43e-06	5.94e-05	YES	Down	0.389849	-4.71429
PRDX2	19.6035	-1.31177	2.47e-06	6.03e-05	YES	Down	0.27848	-4.71046
EPHX1	34.3018	-1.5567	2.56e-06	6.22e-05	YES	Down	0.331009	-4.7029
ICAM1	10.5156	2.44926	2.57e-06	6.22e-05	YES	Up	0.520813	4.70276
EEF1G	34.9001	-1.14649	2.65e-06	6.39e-05	YES	Down	0.244122	-4.69636
ETFB	37.6598	-1.22839	2.77e-06	6.65e-05	YES	Down	0.262061	-4.68744
PKLR	6.70332	-2.1832	2.84e-06	6.81e-05	YES	Down	0.466316	-4.6818
ACKR3	4.894	4.6552	2.99e-06	7.08e-05	YES	Up	0.996441	4.67182
DDT	54.6303	-1.78951	2.98e-06	7.08e-05	YES	Down	0.383027	-4.67203
HNF4A-AS1	7.96108	-2.17696	2.97e-06	7.08e-05	YES	Down	0.465859	-4.67302
EBPL	5.83798	-2.536	3.02e-06	7.13e-05	YES	Down	0.543098	-4.66951
CXCL1	15.7877	3.57042	3.03e-06	7.14e-05	YES	Up	0.764795	4.66847
ASPDH	6.31159	-2.28742	3.05e-06	7.15e-05	YES	Down	0.490064	-4.6676
COMT	9.08528	-1.8981	3.1e-06	7.23e-05	YES	Down	0.406932	-4.6644
MIR4426	23.5675	-1.30425	3.21e-06	7.48e-05	YES	Down	0.280067	-4.65691
ALAS1	19.2746	-1.74438	3.25e-06	7.55e-05	YES	Down	0.374797	-4.65419
LOC105376110	5.54881	4.30389	3.71e-06	8.57e-05	YES	Up	0.930134	4.62717
RPL24	80.1572	-1.40228	3.73e-06	8.59e-05	YES	Down	0.303124	-4.62609
ARL6IP1	13.8915	-1.5558	3.78e-06	8.69e-05	YES	Down	0.336539	-4.62295
RPL13AP5	28.0499	-1.36147	3.8e-06	8.7e-05	YES	Down	0.294564	-4.622
TCEA3	10.3451	-1.79157	3.88e-06	8.84e-05	YES	Down	0.38796	-4.61791
PGLYRP2	4.19073	-3.50199	3.98e-06	9.06e-05	YES	Down	0.759289	-4.6122
COX6A1	46.2482	-1.40585	4.02e-06	9.11e-05	YES	Down	0.304945	-4.61018
GADD45A	12.8643	-1.72948	4.1e-06	9.25e-05	YES	Down	0.37546	-4.60629
RPS14	20.7941	-1.60331	4.15e-06	9.34e-05	YES	Down	0.348276	-4.60357
SLC16A2	7.89353	-1.92173	4.17e-06	9.36e-05	YES	Down	0.417542	-4.60249
SLC47A1	7.17494	-1.99427	4.3e-06	9.61e-05	YES	Down	0.433885	-4.59632
IER3-AS1	6.91925	3.40644	4.33e-06	9.64e-05	YES	Up	0.741336	4.595
KHK	4.93911	-2.73134	4.45e-06	9.87e-05	YES	Down	0.595148	-4.58935
PRDX5	17.352	-1.31546	4.47e-06	9.9e-05	YES	Down	0.286713	-4.58808
APOF	28.9655	-1.92513	4.6e-06	0.000101378	YES	Down	0.42012	-4.58233
MIR10394	38.02	-1.21681	4.7e-06	0.000103352	YES	Down	0.265819	-4.5776
PDZK1IP1	3.96404	4.95403	4.87e-06	0.000106596	YES	Up	1.08393	4.57043
CYP2J2	11.4105	-1.6039	4.88e-06	0.000106615	YES	Down	0.350985	-4.5697
BAAT	81.3305	-1.03927	5.18e-06	0.000112031	YES	Down	0.228034	-4.55753
COL3A1	12.7461	2.19684	5.19e-06	0.000112031	YES	Up	0.482084	4.55696
LINC01767	4.5507	-3.56541	5.19e-06	0.000112031	YES	Down	0.782422	-4.55689
TFR2	36.9739	-1.12316	5.2e-06	0.000112031	YES	Down	0.246494	-4.55655
FAT1	7.68933	2.27201	5.27e-06	0.000112822	YES	Up	0.498936	4.5537
HADH	8.57877	-1.80225	5.26e-06	0.000112822	YES	Down	0.39574	-4.55413
RPS16	109.945	-1.10011	5.4e-06	0.000115119	YES	Down	0.241847	-4.54879
LINC00844	2.95964	-4.13576	5.76e-06	0.000122404	YES	Down	0.911929	-4.53517
COX8A	19.2836	-1.29876	5.92e-06	0.000125515	YES	Down	0.286753	-4.52919
CYP51A1	7.10595	-2.2889	6.02e-06	0.000126807	YES	Down	0.505757	-4.52568
SAA4	88.214	-1.52642	6e-06	0.000126807	YES	Down	0.337237	-4.52625
C8A	20.4876	-1.12374	6.06e-06	0.000127153	YES	Down	0.248372	-4.52443
TTC36	4.22362	-3.49191	6.32e-06	0.000132258	YES	Down	0.77333	-4.51543
MSN	11.2005	1.63763	6.35e-06	0.000132394	YES	Up	0.362747	4.51454
COBLL1	7.67	-1.99319	6.39e-06	0.000133006	YES	Down	0.441666	-4.51289
KNG1	150.991	-1.19903	6.6e-06	0.000136427	YES	Down	0.266092	-4.50608
LYZ	13.6459	3.08338	6.61e-06	0.000136427	YES	Up	0.684306	4.50584
NDUFB10	11.0695	-1.58427	6.62e-06	0.000136427	YES	Down	0.35163	-4.50551
CES1P2	5.41058	-2.41461	6.69e-06	0.00013745	YES	Down	0.536191	-4.50327
C9	130.59	-1.41025	6.9e-06	0.000141358	YES	Down	0.313623	-4.49665
COL6A1	16.8067	1.84719	6.94e-06	0.000141578	YES	Up	0.410883	4.49566
SULT1E1	1.95897	-4.45247	7.13e-06	0.000145098	YES	Down	0.99169	-4.48978
CXCL14	5.50083	-3.15041	7.19e-06	0.000145369	YES	Down	0.701952	-4.48807
DAB2	8.09315	2.08723	7.18e-06	0.000145369	YES	Up	0.465036	4.48832
RPL22	19.9672	-1.45777	7.31e-06	0.000147404	YES	Down	0.325072	-4.48446
ATP6V0C	35.8434	0.95227	7.36e-06	0.000148027	NO	Not significant	0.212422	4.48291
ST13	9.83222	-1.67296	7.49e-06	0.00015009	YES	Down	0.373486	-4.47931
VCAN	2.81745	5.06515	7.63e-06	0.00015246	YES	Up	1.1318	4.47531
RPS18	81.552	-1.45895	7.67e-06	0.000152727	YES	Down	0.326074	-4.4743
CRP	179.999	2.85265	7.76e-06	0.000154092	YES	Up	0.637928	4.47175
RPL3	94.0034	-0.89171	7.88e-06	0.000156125	NO	Not significant	0.199563	-4.46831
SMIM14	7.24723	-1.90251	8.39e-06	0.000165559	YES	Down	0.427041	-4.4551
COX6C	17.0475	-1.3726	8.69e-06	0.000170743	YES	Down	0.308627	-4.44744
HSD17B4	33.7273	-1.05832	8.7e-06	0.000170743	YES	Down	0.237976	-4.4472
GBA3	5.80315	-2.56383	8.74e-06	0.000171101	YES	Down	0.576645	-4.44611
RPS20	21.7167	-1.3359	9.07e-06	0.00017699	YES	Down	0.301001	-4.4382
HMGCL	12.6208	-1.43807	9.21e-06	0.0001792	YES	Down	0.324264	-4.43489
APCS	245.842	-1.66528	9.7e-06	0.000187496	YES	Down	0.37643	-4.42386
HADHA	23.9839	-1.12972	9.69e-06	0.000187496	YES	Down	0.255364	-4.42396
VIM	12.9877	1.66807	9.84e-06	0.000189829	YES	Up	0.377344	4.42056
RPL37A	23.9735	-1.47197	9.89e-06	0.000190224	YES	Down	0.333065	-4.41948
RPS12	86.4607	-1.53198	1.03e-05	0.000196966	YES	Down	0.347283	-4.41132
HSD17B10	11.3953	-1.55686	1.04e-05	0.000198164	YES	Down	0.353078	-4.40938
HKDC1	2.23711	4.71281	1.04e-05	0.000198494	YES	Up	1.06905	4.4084
ZGPAT	5.70748	-2.47618	1.04e-05	0.000198604	YES	Down	0.56179	-4.40765
SERPINA6	56.8589	-1.14759	1.06e-05	0.000200484	YES	Down	0.260521	-4.40499
ATP5F1D	33.3343	-1.15684	1.13e-05	0.000213809	YES	Down	0.263494	-4.3904
APOE	227.655	-1.14268	1.17e-05	0.00022	YES	Down	0.260675	-4.38357
CFHR5	5.61852	-2.49149	1.18e-05	0.000221265	YES	Down	0.568613	-4.3817
FAXDC2	10.1046	-1.6237	1.2e-05	0.000224295	YES	Down	0.370867	-4.37812
SEPHS2	35.4845	-1.04724	1.22e-05	0.000227624	YES	Down	0.239408	-4.37429
GJB1	15.3297	-1.44873	1.24e-05	0.000230177	YES	Down	0.331436	-4.37109
SLC13A5	26.6495	-1.05867	1.24e-05	0.000230177	YES	Down	0.242224	-4.37062
CD81	24.1453	-1.11902	1.29e-05	0.000238921	YES	Down	0.256554	-4.36174
IER3	5.56077	3.57842	1.29e-05	0.000238921	YES	Up	0.820502	4.36125
CYP2B6	67.9242	-2.2008	1.33e-05	0.000244685	YES	Down	0.505302	-4.35542
GLRX5	7.03612	-2.06942	1.34e-05	0.000246986	YES	Down	0.475427	-4.35276
AKR1A1	11.1675	-1.45488	1.36e-05	0.000249151	YES	Down	0.334436	-4.35024
NTHL1	3.83957	-3.30087	1.37e-05	0.000250307	YES	Down	0.759063	-4.34862
SLC22A10	2.19018	-4.1495	1.38e-05	0.000250884	YES	Down	0.954455	-4.34751
SNORA109	2337.18	1.23304	1.39e-05	0.000253198	YES	Up	0.28379	4.34489
C4BPB	23.1697	-1.10149	1.4e-05	0.000254214	YES	Down	0.2536	-4.34341
ACSL5	9.02091	-1.66284	1.44e-05	0.000260825	YES	Down	0.383393	-4.33716
AR	6.05939	-2.06692	1.53e-05	0.000274852	YES	Down	0.477928	-4.32474
DCDC2	2.47532	4.92369	1.53e-05	0.000274852	YES	Up	1.13858	4.32443
IGFBP7	39.218	1.87962	1.55e-05	0.000277778	YES	Up	0.434946	4.3215
RPS5	36.634	-1.18574	1.59e-05	0.000283568	YES	Down	0.27471	-4.31635
S100A6	9.07142	2.81439	1.63e-05	0.000290523	YES	Up	0.65293	4.31039
ADGRA3	7.05174	-2.032	1.69e-05	0.000299193	YES	Down	0.472263	-4.3027
PDK4	23.8205	-1.37308	1.68e-05	0.000299193	YES	Down	0.319091	-4.30311
AEBP1	5.67409	3.0824	1.74e-05	0.000307381	YES	Up	0.717486	4.29612
CSTB	22.5844	1.34817	1.75e-05	0.000309417	YES	Up	0.313961	4.29406
RNASE4	22.039	-1.146	1.79e-05	0.000315576	YES	Down	0.267188	-4.2891
UGP2	22.6801	-1.18617	1.81e-05	0.000317274	YES	Down	0.27667	-4.28731
TCIM	17.4711	-1.60047	1.86e-05	0.000324972	YES	Down	0.373819	-4.28139
RNR1	173732	1.17907	1.87e-05	0.000326583	YES	Up	0.275502	4.27971
AADAC	22.3178	-1.26854	1.89e-05	0.000329422	YES	Down	0.296584	-4.27719
ERP29	12.1781	-1.45156	1.97e-05	0.000342453	YES	Down	0.340107	-4.26796
MAOB	12.0415	-1.3858	2e-05	0.000346664	YES	Down	0.32495	-4.26465
ALDH8A1	10.4215	-1.52137	2.03e-05	0.000350665	YES	Down	0.357003	-4.2615
HADHB	13.7865	-1.36314	2.05e-05	0.000353057	YES	Down	0.32003	-4.2594
IGFBP4	72.5549	-0.811921	2.18e-05	0.000374643	NO	Not significant	0.191241	-4.24553
FETUB	16.4635	-1.82883	2.22e-05	0.000380774	YES	Down	0.431195	-4.24131
RGS1	9.72424	2.11762	2.45e-05	0.000419172	YES	Up	0.501911	4.21911
UBBP4	5.86172	-2.05677	2.47e-05	0.000420494	YES	Down	0.487639	-4.21782
SLC22A3	7.76076	-1.72239	2.48e-05	0.000421996	YES	Down	0.408494	-4.21643
ALDH7A1	5.10455	-2.3076	2.49e-05	0.000422586	YES	Down	0.547404	-4.21554
DPYS	8.21655	-1.64598	2.51e-05	0.000423824	YES	Down	0.39057	-4.2143
FAU	75.163	-1.13361	2.51e-05	0.000424267	YES	Down	0.269044	-4.21349
SLC39A5	4.97968	-2.30967	2.58e-05	0.000433602	YES	Down	0.548927	-4.20761
SRD5A2	2.13114	-4.08338	2.58e-05	0.000433602	YES	Down	0.970518	-4.20742
SHC1	8.99471	1.65847	2.74e-05	0.00045896	YES	Up	0.395441	4.19398
RPL19	69.0509	-1.01646	2.76e-05	0.000461308	YES	Down	0.242462	-4.19225
CYP2C8	270.627	-1.83934	2.87e-05	0.000478606	YES	Down	0.439683	-4.18332
CD68	15.1563	1.35047	2.94e-05	0.000486682	YES	Up	0.323204	4.17838
TRIB1	7.68295	-1.87335	2.93e-05	0.000486682	YES	Down	0.448309	-4.1787
HAGH	7.34284	-1.7542	3e-05	0.000496035	YES	Down	0.420321	-4.17347
DDTL	10.9845	-1.59925	3.04e-05	0.000502086	YES	Down	0.383501	-4.17014
COX17	12.6089	-1.37369	3.13e-05	0.000514671	YES	Down	0.32994	-4.16345
MTARC2	7.12718	-1.76401	3.14e-05	0.000514671	YES	Down	0.423698	-4.16336
RCL1	9.15162	-1.90094	3.16e-05	0.000516871	YES	Down	0.456756	-4.16182
RBP4	1045.11	-1.29743	3.21e-05	0.000524436	YES	Down	0.312038	-4.15794
PRAP1	50.6685	-1.15273	3.35e-05	0.00054635	YES	Down	0.277899	-4.14801
FOXP3	2.60917	4.97454	3.39e-05	0.000550353	YES	Up	1.20006	4.14524
MIR4761	8.0482	-1.99794	3.39e-05	0.000550353	YES	Down	0.481988	-4.14521
TMEM14A	8.14294	-1.97946	3.57e-05	0.000576639	YES	Down	0.478831	-4.13395
NDUFB1	14.69	-1.26797	3.62e-05	0.000584579	YES	Down	0.306995	-4.13024
PRDX4	16.9925	-1.24547	3.71e-05	0.000597785	YES	Down	0.301966	-4.12454
THBS2	4.26733	3.94355	3.83e-05	0.000614217	YES	Up	0.957697	4.11774
ANXA2P2	5.98449	2.1846	3.9e-05	0.000625257	YES	Up	0.531136	4.11307
ETFDH	8.74432	-1.54431	3.92e-05	0.00062549	YES	Down	0.375522	-4.11243
NDUFB9	27.5076	-1.51041	3.98e-05	0.000633838	YES	Down	0.367604	-4.10881
FXYD1	5.30407	-2.20884	4.02e-05	0.000639285	YES	Down	0.537918	-4.10628
SQSTM1	29.1184	1.24076	4.15e-05	0.000658459	YES	Up	0.302707	4.09888
AGT	78.3218	-1.30772	4.23e-05	0.00066996	YES	Down	0.319397	-4.09432
AFM	50.8389	-1.25591	4.27e-05	0.000673738	YES	Down	0.306883	-4.09246
ENPP1	7.07848	-1.73794	4.32e-05	0.000679786	YES	Down	0.424942	-4.08984
ATOX1	32.5112	-1.2395	4.41e-05	0.000692639	YES	Down	0.303433	-4.08494
NR1I3	12.3534	-1.38123	4.44e-05	0.000695937	YES	Down	0.338265	-4.08328
RPS11	169.026	-1.05884	4.51e-05	0.000704731	YES	Down	0.259532	-4.07982
RBP5	8.02356	-1.65154	4.54e-05	0.000707929	YES	Down	0.404965	-4.07821
AKR7A3	6.36555	-1.94537	4.74e-05	0.000737354	YES	Down	0.478191	-4.06819
ECHDC3	7.57188	-1.71188	4.78e-05	0.000742772	YES	Down	0.421031	-4.06593
TLCD4	8.44431	-1.65104	4.83e-05	0.000747477	YES	Down	0.40627	-4.06391
MRPS24	5.89412	-1.93641	4.86e-05	0.000751074	YES	Down	0.476683	-4.06225
MSMO1	21.3475	-1.77497	5.06e-05	0.00078017	YES	Down	0.437958	-4.05282
LMAN1	10.5382	-1.36192	5.42e-05	0.000831469	YES	Down	0.337376	-4.03681
SNORD76	5.24418	2.70043	5.42e-05	0.000831469	YES	Up	0.66894	4.03689
APOA4	5.66373	3.5494	5.52e-05	0.000845042	YES	Up	0.880206	4.03247
ATP5PF	12.7462	-1.34472	5.57e-05	0.000850833	YES	Down	0.333652	-4.03032
TTPA	6.9873	-1.87841	5.6e-05	0.000853245	YES	Down	0.46621	-4.02911
HP	1692.73	-1.63277	5.73e-05	0.000870622	YES	Down	0.405776	-4.02383
NDUFA4	7.84627	-1.78036	5.81e-05	0.000878801	YES	Down	0.442815	-4.02054
NDUFB2	28.3857	-1.34663	5.8e-05	0.000878801	YES	Down	0.33492	-4.02076
TM7SF2	6.66865	-2.03349	5.9e-05	0.000891654	YES	Down	0.506274	-4.01658
FCGR2C	4.65952	2.94435	5.93e-05	0.00089307	YES	Up	0.733215	4.01567
LOC107985462	2.16287	-4.14618	5.97e-05	0.000897432	YES	Down	1.03293	-4.01398
UGT1A4	12.4639	-1.38642	6.1e-05	0.000915139	YES	Down	0.345842	-4.00884
RPL8	29.9044	-1.08897	6.28e-05	0.000939993	YES	Down	0.272108	-4.00197
RPS10	12.7993	-1.33086	6.44e-05	0.000962135	YES	Down	0.333055	-3.99592
UBL5	22.6931	-1.13923	6.48e-05	0.00096577	YES	Down	0.285199	-3.99449
DMGDH	5.35793	-1.97628	6.58e-05	0.000978625	YES	Down	0.495205	-3.99083
ABHD14B	12.2867	-1.25041	6.66e-05	0.00098714	YES	Down	0.313525	-3.98824
RIDA	77.2691	-1.43823	6.79e-05	0.00100447	YES	Down	0.36104	-3.98358
FOLH1B	2.37332	-3.80747	6.93e-05	0.00102083	YES	Down	0.956969	-3.97868
SERINC1	13.212	-1.22471	6.93e-05	0.00102083	YES	Down	0.307808	-3.97881
PLPP3	9.79575	-1.45336	7.04e-05	0.00103445	YES	Down	0.365626	-3.97499
RNASE1	7.01515	2.32917	7.13e-05	0.00104612	YES	Up	0.586427	3.97179
KRT23	2.4542	4.8803	7.25e-05	0.00106042	YES	Up	1.22991	3.96803
SAT2	20.4684	-1.26452	7.26e-05	0.00106048	YES	Down	0.318721	-3.96749
RPS8	88.0284	-1.12598	7.34e-05	0.00106863	YES	Down	0.283971	-3.96514
CTSD	44.1464	0.888535	7.54e-05	0.00109675	NO	Not significant	0.224467	3.95841
TSTD1	7.17707	-1.75248	7.81e-05	0.00113274	YES	Down	0.443648	-3.95017
PON1	33.3095	-1.47802	8.08e-05	0.00116915	YES	Down	0.374936	-3.94206
ATP5PO	21.7604	-1.03175	8.19e-05	0.00118077	YES	Down	0.261955	-3.93864
PARP2	16.2319	1.70796	8.19e-05	0.00118077	YES	Up	0.433638	3.93867
LTBP2	1.87834	4.51036	8.22e-05	0.00118168	YES	Up	1.14536	3.93794
VKORC1	17.1974	-1.37559	8.4e-05	0.00120454	YES	Down	0.349771	-3.93281
SOD2	11.8171	1.80541	8.41e-05	0.00120465	YES	Up	0.459126	3.93227
ASS1	71.6689	-1.87392	8.48e-05	0.00121109	YES	Down	0.476767	-3.93047
MIR3606	5.58335	2.79608	8.65e-05	0.0012328	YES	Up	0.712254	3.92568
HGD	45.4858	-0.939727	8.81e-05	0.0012532	NO	Not significant	0.239652	-3.92121
UAP1	7.08287	-1.75587	9.09e-05	0.00129082	YES	Down	0.448663	-3.91356
SCD	41.4291	-1.10103	9.31e-05	0.00131812	YES	Down	0.281739	-3.90798
COL6A3	3.95005	3.01546	9.38e-05	0.0013263	YES	Up	0.772014	3.90597
MGST3	15.3074	-1.2144	9.48e-05	0.00133719	YES	Down	0.311107	-3.90348
TMEM97	4.96022	-2.25934	9.84e-05	0.00138406	YES	Down	0.580118	-3.89462
SERPINA11	32.9772	-1.43755	9.96e-05	0.00139844	YES	Down	0.369398	-3.8916
CIDEB	10.0401	-1.37119	0.000102057	0.00143009	YES	Down	0.352885	-3.88565
GPX4	13.9653	-1.2154	0.000102935	0.00143669	YES	Down	0.31296	-3.88357
PLP2	4.88418	2.4365	0.000102962	0.00143669	YES	Up	0.627398	3.8835
DDX17	33.0585	0.824784	0.000106417	0.00148177	NO	Not significant	0.212821	3.87548
ALDH3A2	19.3732	-1.26293	0.000106669	0.00148216	YES	Down	0.325927	-3.8749
DNAJC19	5.31607	-1.96624	0.000107778	0.00149443	YES	Down	0.507761	-3.87238
RPLP0	30.0324	-1.07269	0.000109695	0.00151783	YES	Down	0.277318	-3.86808
ERG28	8.60499	-1.55337	0.000110326	0.0015202	YES	Down	0.401733	-3.86668
SAA2	121.703	3.52933	0.000110188	0.0015202	YES	Up	0.912682	3.86699
FOSB	1.83054	-3.86667	0.000112334	0.00154465	YES	Down	1.00114	-3.86228
G0S2	21.732	1.89016	0.000113464	0.00155695	YES	Up	0.489699	3.85983
SDHB	19.9099	-1.09949	0.000115077	0.00157581	YES	Down	0.285108	-3.85638
COX14	11.0155	-1.29498	0.000118082	0.00160698	YES	Down	0.336353	-3.85007
HAAO	3.75394	-2.5054	0.000117845	0.00160698	YES	Down	0.650657	-3.85057
HIBADH	10.6579	-1.32609	0.000117747	0.00160698	YES	Down	0.344369	-3.85077
DAO	10.8392	-1.39337	0.000119334	0.00162069	YES	Down	0.36215	-3.84749
LAMB1	6.25827	1.90294	0.000120991	0.00163983	YES	Up	0.495029	3.84411
S100A10	25.711	0.966354	0.000123641	0.00167231	NO	Not significant	0.251734	3.83879
RPS27A	16.5269	-1.20023	0.000124034	0.00167421	YES	Down	0.312722	-3.83801
F5	29.2618	-0.950689	0.000124448	0.00167637	NO	Not significant	0.247756	-3.83719
HEPN1	1.65565	-4.21092	0.000127304	0.00171135	YES	Down	1.09899	-3.83162
CA2	6.47414	-1.92503	0.000128591	0.00172515	YES	Down	0.502731	-3.82914
AGXT2	6.52767	-1.66979	0.000129968	0.00174009	YES	Down	0.436373	-3.82652
COL5A1	3.67436	3.73775	0.000144267	0.00192764	YES	Up	0.983427	3.80074
RNR2	254880	1.20521	0.000146599	0.00195485	YES	Up	0.31743	3.79676
TNFRSF12A	6.52889	2.31597	0.0001503	0.00200017	YES	Up	0.610983	3.79057
ACAT2	6.55018	-1.78021	0.000151696	0.00201469	YES	Down	0.469926	-3.78828
IQGAP2	10.6532	-1.28443	0.000152864	0.00202613	YES	Down	0.339225	-3.78637
EPHX2	6.05248	-1.72322	0.000157054	0.00207732	YES	Down	0.45592	-3.77964
RPL36AL	20.9636	-1.07379	0.000157353	0.00207732	YES	Down	0.284133	-3.77917
PFDN5	25.188	-1.02615	0.000160768	0.00211521	YES	Down	0.271913	-3.77382
RPL21	9.12229	-1.46413	0.000160863	0.00211521	YES	Down	0.387985	-3.77367
SRM	10.0258	1.47816	0.000161534	0.00211982	YES	Up	0.39181	3.77263
STOM	29.4124	-0.850544	0.000161861	0.0021199	NO	Not significant	0.225481	-3.77213
CNBP	12.3889	-1.23232	0.000165172	0.00215899	YES	Down	0.327128	-3.76707
PHGDH	1.61269	-3.7075	0.000172894	0.00225546	YES	Down	0.987179	-3.75565
HJV	6.08592	-1.83618	0.000173645	0.00226081	YES	Down	0.489053	-3.75456
RPL23	22.3859	-1.37233	0.000175743	0.00228362	YES	Down	0.365804	-3.75155
TPM4	4.66063	2.35056	0.000179775	0.00233143	YES	Up	0.627508	3.74586
HLF	7.68612	-1.50435	0.000181031	0.00234313	YES	Down	0.40179	-3.74411
TNFSF10	5.32851	-2.24219	0.000182643	0.00235938	YES	Down	0.599214	-3.74189
RPS9	31.3138	-1.04582	0.000188779	0.00243389	YES	Down	0.280113	-3.73358
LOC105373311	1.83337	4.4606	0.00019219	0.00247305	YES	Up	1.19617	3.72907
FLICR	2.10796	4.67272	0.000192849	0.00247671	YES	Up	1.25334	3.7282
DTNA	1.60443	4.25601	0.000194894	0.00249812	YES	Up	1.14239	3.72554
C1RL	10.5508	-1.3065	0.000197342	0.00252154	YES	Down	0.350984	-3.72239
GNE	4.66696	-2.00134	0.000197484	0.00252154	YES	Down	0.537675	-3.72221
SNORA105A	19.7472	-1.15927	0.000199473	0.00254202	YES	Down	0.311659	-3.71968
SMLR1	4.34443	-2.14998	0.000200244	0.00254695	YES	Down	0.578152	-3.71871
ATP5MJ	13.431	-1.21402	0.000202181	0.00256665	YES	Down	0.326677	-3.71628
PPIF	9.24308	-1.59676	0.000206283	0.00261371	YES	Down	0.430256	-3.71119
CFL1	17.7469	1.10523	0.000211403	0.00266328	YES	Up	0.298309	3.70498
CPN2	30.372	-0.939018	0.00021129	0.00266328	NO	Not significant	0.253438	-3.70512
SNHG8	8.26947	-1.54887	0.000211215	0.00266328	YES	Down	0.418025	-3.70521
ETNPPL	5.67441	-2.31858	0.000213483	0.00268436	YES	Down	0.626219	-3.7025
SLC51A	13.9742	1.49938	0.00021729	0.00272705	YES	Up	0.405456	3.69802
MTRNR2L6	953.781	1.13466	0.000219351	0.00274771	YES	Up	0.307028	3.69562
MTRNR2L2	6722.42	1.38566	0.000224071	0.00280146	YES	Up	0.375497	3.69021
SLC6A1	5.29305	-2.09805	0.00022449	0.00280146	YES	Down	0.568617	-3.68973
RPL7	11.9252	-1.31	0.000227095	0.00282864	YES	Down	0.355322	-3.6868
SELENBP1	12.8029	-1.15314	0.000228522	0.00284106	YES	Down	0.31291	-3.6852
GCHFR	3.70443	-2.46894	0.000236608	0.00292723	YES	Down	0.671575	-3.67634
HSD17B8	3.70359	-2.27873	0.000236781	0.00292723	YES	Down	0.619868	-3.67615
URGCP-MRPS24	4.99986	-1.86719	0.000235946	0.00292723	YES	Down	0.507795	-3.67705
LOC105378356	2.01047	-3.57455	0.000238143	0.00293858	YES	Down	0.972751	-3.67469
RPL18A	43.8028	-1.03702	0.000256756	0.00316235	YES	Down	0.283693	-3.65543
UGT2B4	48.3786	-1.00868	0.000258806	0.00318168	YES	Down	0.276094	-3.65338
BCL2L1	5.30158	2.06178	0.000263109	0.00322857	YES	Up	0.565002	3.64915
REEP6	19.7492	-1.17931	0.000264127	0.00323507	YES	Down	0.323262	-3.64816
GHR	13.4691	-1.23658	0.000266125	0.00325352	YES	Down	0.339139	-3.64622
PSMA7	15.863	-1.004	0.00026739	0.00326295	YES	Down	0.275444	-3.645
SLC25A20	6.71552	-1.55448	0.000276438	0.00336715	YES	Down	0.427475	-3.63643
FCGRT	12.4822	-1.10963	0.000281449	0.00342084	YES	Down	0.30553	-3.6318
MTRNR2L10	3509.27	1.11399	0.00028188	0.00342084	YES	Up	0.306765	3.63141
CERS2	29.4086	-0.77441	0.00028287	0.00342656	NO	Not significant	0.213307	-3.6305
BIRC3	3.5469	3.15342	0.000285463	0.00345165	YES	Up	0.869155	3.62815
SNORD141B	19.8405	-1.1582	0.000303308	0.00366073	YES	Down	0.320612	-3.61246
RPL9	30.1413	-1.32053	0.000306873	0.003697	YES	Down	0.365855	-3.60943
RPLP2	209.545	-1.02602	0.000309181	0.0037145	YES	Down	0.284413	-3.60748
SPARC	17.7581	1.43342	0.000309448	0.0037145	YES	Up	0.39737	3.60726
NPIPB5	6.09167	1.99612	0.000315631	0.00378185	YES	Up	0.554152	3.60212
RPLP1	44.5911	-1.01202	0.000317181	0.00379355	YES	Down	0.281051	-3.60085
TST	46.4676	-0.74953	0.000320312	0.00382409	NO	Not significant	0.208302	-3.59829
ITGAV	3.92945	2.47595	0.00032226	0.00384042	YES	Up	0.688391	3.59672
DHTKD1	8.5814	-1.39462	0.000323228	0.00384502	YES	Down	0.387832	-3.59594
BLOC1S1-RDH5	5.67844	-1.70525	0.000324738	0.00384913	YES	Down	0.474375	-3.59472
CYP3A43	2.8181	-2.83122	0.000324257	0.00384913	YES	Down	0.78752	-3.59511
TRNP1	1.44216	4.12861	0.000325828	0.00385514	YES	Up	1.1488	3.59385
BGN	87.7882	1.25544	0.000335063	0.00395734	YES	Up	0.350039	3.58656
RHOB	47.5808	-0.914021	0.000338261	0.00398735	NO	Not significant	0.255022	-3.58409
VSNL1	1.87112	-3.42809	0.00033881	0.00398735	YES	Down	0.956588	-3.58366
LASP1	12.6342	1.15694	0.000340749	0.00400305	YES	Up	0.322971	3.58217
SNORD141A	44.9905	-0.999912	0.000346672	0.0040654	NO	Not significant	0.279487	-3.57767
MPC2	8.01901	-1.42657	0.000348267	0.00406968	YES	Down	0.398877	-3.57647
SERINC2	13.3471	1.22616	0.000347731	0.00406968	YES	Up	0.342801	3.57687
SDHD	7.44769	-1.46399	0.000349793	0.0040803	YES	Down	0.409472	-3.57533
LAMA2	1.87478	3.88486	0.000355875	0.00414393	YES	Up	1.08795	3.57081
ALDH1B1	10.7115	-1.25623	0.000361805	0.00419821	YES	Down	0.352233	-3.56648
HPR	573.675	-1.44665	0.000361773	0.00419821	YES	Down	0.405622	-3.56651
PCOLCE2	1.39294	-3.95805	0.000364541	0.00422254	YES	Down	1.11041	-3.56451
TNFAIP2	3.95893	2.4523	0.000375905	0.00434657	YES	Up	0.689535	3.55645
CYP4F3	18.5401	-0.997528	0.000378332	0.00436699	NO	Not significant	0.280618	-3.55475
MRPL20	6.92298	-1.53054	0.000379439	0.00437214	YES	Down	0.430653	-3.55399
UPB1	9.35008	-1.41645	0.000381623	0.00438966	YES	Down	0.398722	-3.55248
MYO1B	26.9793	-0.885176	0.000388967	0.00446637	NO	Not significant	0.249524	-3.54746
RPL31	38.5178	-1.14153	0.000392143	0.00449503	YES	Down	0.321983	-3.54532
FCGR2A	3.72061	2.6081	0.000403372	0.00461575	YES	Up	0.737194	3.53787
PTGDS	4.66336	2.95064	0.000405296	0.00462975	YES	Up	0.834314	3.53661
PRDX1	13.7986	-1.07472	0.000407477	0.00464664	YES	Down	0.304005	-3.53519
TOB1	17.221	-1.05419	0.000408196	0.00464684	YES	Down	0.298238	-3.53473
MOXD1	1.66948	4.34057	0.000413161	0.00469526	YES	Up	1.22909	3.53153
RPL39	22.2466	-1.20478	0.000415706	0.00471609	YES	Down	0.341306	-3.52991
ORM1	528.869	-1.44172	0.000418917	0.00474438	YES	Down	0.408666	-3.52787
ENTPD5	11.1208	-1.18032	0.000425826	0.00481438	YES	Down	0.334981	-3.52354
TM4SF1	3.36992	2.76824	0.000429465	0.00484723	YES	Up	0.786147	3.52128
MIR4721	6.22523	-1.58955	0.000431024	0.00484949	YES	Down	0.451534	-3.52032
PTPRM	5.14354	1.99751	0.000431131	0.00484949	YES	Up	0.567434	3.52026
PIPOX	37.7336	-0.988276	0.000432911	0.00486124	NO	Not significant	0.280827	-3.51916
MTRNR2L8	12335.4	1.14103	0.00043646	0.00489279	YES	Up	0.324432	3.517
SC5D	5.2491	-1.90241	0.000441326	0.00493897	YES	Down	0.541372	-3.51405
NDUFB11	5.87574	-1.60182	0.000442457	0.00494326	YES	Down	0.455922	-3.51337
NDUFA1	23.0222	-1.0587	0.000449565	0.00501421	YES	Down	0.301698	-3.50914
PMP22	3.61043	2.59141	0.00045038	0.00501484	YES	Up	0.738578	3.50865
PLGLA	19.617	-0.9308	0.000459064	0.00510294	NO	Not significant	0.265672	-3.50357
MAOA	5.80195	-1.66058	0.000462125	0.00512529	YES	Down	0.474208	-3.5018
RPL27	36.1616	-1.05153	0.000462624	0.00512529	YES	Down	0.300306	-3.50151
ALDH5A1	5.21974	-1.69936	0.000467424	0.00516311	YES	Down	0.485704	-3.49876
HSPA1A	10.2342	-1.81324	0.000467599	0.00516311	YES	Down	0.518268	-3.49866
CYTOR	1.83533	3.82893	0.000470584	0.0051874	YES	Up	1.09493	3.49696
AQP1	4.2285	3.50144	0.000476028	0.00523868	YES	Up	1.00216	3.4939
SAR1B	9.07698	-1.2626	0.000484616	0.00531551	YES	Down	0.361869	-3.48912
TESC	1.42282	4.11342	0.000483871	0.00531551	YES	Up	1.17879	3.48953
ACOT13	4.89009	-1.78278	0.000492052	0.00538813	YES	Down	0.511552	-3.48505
HSDL2	10.041	-1.28857	0.000498148	0.00542793	YES	Down	0.370092	-3.48175
RPL7A	56.8101	-0.98509	0.000497698	0.00542793	NO	Not significant	0.28291	-3.48199
SLC37A4	9.68434	-1.37797	0.000497187	0.00542793	YES	Down	0.39571	-3.48227
HEBP1	6.88618	-1.51588	0.000502316	0.00546434	YES	Down	0.435659	-3.47952
TIMP2	7.58619	1.5752	0.000507616	0.00551292	YES	Up	0.453072	3.47671
IGFALS	2.82072	-2.85472	0.000510113	0.00553096	YES	Down	0.821411	-3.47539
FIS1	6.54422	-1.53643	0.000520396	0.00562401	YES	Down	0.442771	-3.47003
ITGAX	1.94532	3.88249	0.000519821	0.00562401	YES	Up	1.11877	3.47033
OCIAD2	5.41468	-1.64978	0.000525369	0.00566519	YES	Down	0.475786	-3.46748
TXNIP	36.0235	1.21436	0.000525918	0.00566519	YES	Up	0.350243	3.4672
HAO2-IT1	1.55341	-3.63116	0.000529667	0.00569628	YES	Down	1.04787	-3.46529
FCN3	6.39514	-1.67999	0.000532837	0.00572108	YES	Down	0.485029	-3.46368
MUC6	3.24091	4.68174	0.000564639	0.00605271	YES	Up	1.35779	3.44806
PDGFA	1.79928	3.78062	0.000570331	0.00610383	YES	Up	1.09731	3.44535
IGFBP1	141.656	-1.60273	0.000579767	0.0061948	YES	Down	0.465786	-3.44091
FDPS	5.8498	-1.58399	0.000585016	0.0062408	YES	Down	0.460668	-3.43847
POLR2I	6.16318	-1.53837	0.000589968	0.00628349	YES	Down	0.447697	-3.43619
ATP5MC3	8.79886	-1.32494	0.000595865	0.00633609	YES	Down	0.385889	-3.43349
CALM1	9.28173	-1.26089	0.000603054	0.00640224	YES	Down	0.367581	-3.43024
TKFC	3.57063	-2.14492	0.000610827	0.00647437	YES	Down	0.625933	-3.42676
LOC112268127	2.48127	-3.02692	0.000614569	0.00650362	YES	Down	0.883746	-3.4251
SLC35C1	4.14529	2.14924	0.000643139	0.00679509	YES	Up	0.629769	3.41274
MMP2	3.38509	2.78736	0.0006541	0.00689987	YES	Up	0.817857	3.40813
A2MP1	1.47825	4.11372	0.000658467	0.00693487	YES	Up	1.20768	3.40631
CGREF1	3.12333	-2.33659	0.000667817	0.00702216	YES	Down	0.686735	-3.40246
ALKBH7	4.16347	-1.91899	0.000669915	0.00703304	YES	Down	0.564144	-3.4016
COL4A2-AS1	2.40479	3.59608	0.000678767	0.00711469	YES	Up	1.05829	3.39801
ST14	1.74394	3.75129	0.000682742	0.00714502	YES	Up	1.10448	3.39642
AKT1	2.71563	3.22939	0.000685217	0.0071596	YES	Up	0.951099	3.39543
PLVAP	2.39145	3.63085	0.000693572	0.00723547	YES	Up	1.07038	3.39211
TACSTD2	1.95685	3.89794	0.000700509	0.00729633	YES	Up	1.15004	3.38938
ACSM3	1.7621	-3.3213	0.000702374	0.00730425	YES	Down	0.980126	-3.38865
SLCO1B3	2.56449	-2.99351	0.000703537	0.00730486	YES	Down	0.883512	-3.3882
BBOF1	3.14366	-2.38619	0.000707318	0.00733261	YES	Down	0.704572	-3.38673
C2	22.1863	-0.81383	0.000710238	0.00733987	NO	Not significant	0.24038	-3.3856
RPL38	30.784	-1.15071	0.000709389	0.00733987	YES	Down	0.339851	-3.38592
F7	9.27103	-1.24492	0.000718085	0.00739784	YES	Down	0.368039	-3.38258
SLC17A4	10.7446	1.55476	0.000717921	0.00739784	YES	Up	0.459628	3.38264
EFHD1	3.73221	-2.71146	0.000754777	0.0077277	YES	Down	0.804858	-3.36887
NPW	1.35261	-3.44069	0.000752129	0.0077277	YES	Down	1.02103	-3.36984
OCEL1	3.28804	-2.20937	0.000754111	0.0077277	YES	Down	0.655773	-3.36911
SNORD36A	4.54717	2.26979	0.000752636	0.0077277	YES	Up	0.673599	3.36965
F2R	5.01305	2.01837	0.000758053	0.00774924	YES	Up	0.599335	3.36767
COX5B	14.9433	-1.19946	0.000765976	0.00781816	YES	Down	0.356473	-3.36481
C5	30.6664	-0.83996	0.000778093	0.00791819	NO	Not significant	0.249953	-3.36047
RPL23A	15.5237	-1.12529	0.000778171	0.00791819	YES	Down	0.334862	-3.36044
TOMM6	12.1813	-1.03903	0.000832117	0.0084541	YES	Down	0.310912	-3.34188
MYL6	53.1189	-0.826599	0.000835518	0.00846266	NO	Not significant	0.247429	-3.34075
SULT1A1	5.44884	-1.90537	0.000835393	0.00846266	YES	Down	0.570334	-3.34079
CDC42SE1	4.28877	2.0098	0.000841817	0.00851342	YES	Up	0.601978	3.33867
ANTXR1	1.43036	4.11414	0.000843498	0.00851739	YES	Up	1.23248	3.33811
PCCB	8.62542	-1.32701	0.000848109	0.0085509	YES	Down	0.397713	-3.3366
MYOM1	5.36668	2.09059	0.000852832	0.00857239	YES	Up	0.626854	3.33505
RPS15	62.5017	-0.833615	0.000852787	0.00857239	NO	Not significant	0.249954	-3.33507
MT1X	287.161	-1.55428	0.000873342	0.00876522	YES	Down	0.466971	-3.32844
FTH1	51.0532	-0.719588	0.000883306	0.00883841	NO	Not significant	0.216399	-3.32528
GLUD2	3.64133	-1.99371	0.000883273	0.00883841	YES	Down	0.599561	-3.32529
CPS1	140.845	-1.44187	0.000916951	0.0091612	YES	Down	0.434974	-3.31484
CYP1A1	3.23222	-4.73168	0.000922016	0.00919791	YES	Down	1.42809	-3.3133
CBR1	13.973	-1.27614	0.000936904	0.00933236	YES	Down	0.385679	-3.30882
SLC31A1	11.502	-1.03795	0.000938327	0.00933247	YES	Down	0.313733	-3.30839
DPP4	5.72205	-1.83548	0.00094953	0.00942972	YES	Down	0.555352	-3.30507
MGP	2.65279	3.2208	0.000968731	0.00960598	YES	Up	0.976163	3.29945
RPL26	30.3051	-0.952893	0.000982535	0.00972827	NO	Not significant	0.289151	-3.29548
RPL18	60.3533	-0.998207	0.000988358	0.00977129	NO	Not significant	0.303055	-3.29382
BSG	12.9238	1.04881	0.000990394	0.00977681	YES	Up	0.318472	3.29324
WSB1	4.71872	1.86328	0.000992311	0.00978114	YES	Up	0.565884	3.2927
FUOM	4.03551	-1.8605	0.000996081	0.00980369	YES	Down	0.565221	-3.29163
RPL10A	39.788	-0.780462	0.000998066	0.00980863	NO	Not significant	0.237145	-3.29107
MASP2	16.4101	-0.929418	0.00100338	0.00984626	NO	Not significant	0.282534	-3.28958
C1orf198	2.78557	2.81811	0.00100539	0.00985131	YES	Up	0.856825	3.28901
CXCL2	48.1446	-1.257	0.00101734	0.00993894	YES	Down	0.382568	-3.28569
HPN	29.043	-0.735954	0.00101665	0.00993894	NO	Not significant	0.223975	-3.28588
UQCR10	14.2366	-1.12769	0.00102135	0.00996348	YES	Down	0.343329	-3.28458
UGT2B10	29.4193	-1.51153	0.00102581	0.00999219	YES	Down	0.460361	-3.28335
MGST1	29.6279	-0.899242	0.0010417	0.0101321	NO	Not significant	0.274241	-3.27901
CTSA	16.0311	0.933947	0.00106012	0.0102662	NO	Not significant	0.285256	3.27407
HOGA1	2.51948	-2.6556	0.00105725	0.0102662	YES	Down	0.810911	-3.27483
PEPD	8.73214	-1.27075	0.00106015	0.0102662	YES	Down	0.388126	-3.27406
HINT2	6.44254	-1.42632	0.00107467	0.0103916	YES	Down	0.436156	-3.27021
LEAP2	89.2655	-0.748861	0.00108566	0.0104545	NO	Not significant	0.229196	-3.26733
RDH5	3.13354	-2.3486	0.00108381	0.0104545	YES	Down	0.718706	-3.26782
RPS3A	15.3433	-1.17876	0.00108592	0.0104545	YES	Down	0.36078	-3.26727
ANXA5	12.2358	1.32929	0.00109483	0.010525	YES	Up	0.407141	3.26495
CFTR	1.72955	4.39965	0.00109823	0.0105423	YES	Up	1.3479	3.26407
PKM	2.79949	2.84068	0.00110639	0.0106053	YES	Up	0.870845	3.26198
DNAJA1	10.1882	-1.14682	0.00110899	0.0106107	YES	Down	0.351645	-3.26131
RNF213	5.36701	1.70843	0.00111177	0.0106107	YES	Up	0.523962	3.2606
TNFSF14	2.72299	3.19062	0.00111118	0.0106107	YES	Up	0.978493	3.26075
F13B	4.56446	-1.76908	0.0011322	0.0107902	YES	Down	0.543425	-3.25543
CASC19	2.1735	3.46958	0.00115505	0.0109921	YES	Up	1.06764	3.24975
RPS4X	60.3168	-0.980341	0.00116052	0.0110283	NO	Not significant	0.301791	-3.24841
ADH5	8.17618	-1.22424	0.00117297	0.0111306	YES	Down	0.377226	-3.24537
PROS1	13.6075	-0.998415	0.00119452	0.0113189	NO	Not significant	0.308135	-3.24018
CUTA	7.80709	-1.26507	0.0011973	0.011329	YES	Down	0.39051	-3.23952
TMEM45B	3.19711	2.66364	0.00120533	0.0113887	YES	Up	0.822717	3.23762
LINC00261	11.4524	-1.13991	0.00123101	0.0116097	YES	Down	0.35274	-3.2316
PDGFRA	3.85298	2.07035	0.00123223	0.0116097	YES	Up	0.640716	3.23131
EI24	5.96397	-1.42816	0.00123908	0.0116575	YES	Down	0.442193	-3.22973
MME	1.95087	-3.02534	0.00124171	0.0116658	YES	Down	0.936892	-3.22912
AURKAIP1	10.5097	-1.09281	0.00124355	0.0116665	YES	Down	0.338467	-3.2287
LXN	1.72891	3.76575	0.00124615	0.0116742	YES	Up	1.16655	3.2281
ITIH2	246.87	-1.24984	0.00125023	0.011696	YES	Down	0.387288	-3.22717
ACY1	14.1031	-0.939173	0.00125271	0.0117026	NO	Not significant	0.291072	-3.2266
ANAPC11	5.78409	-1.46062	0.00126584	0.011792	YES	Down	0.453101	-3.22361
CYP39A1	1.58942	-3.17635	0.00126533	0.011792	YES	Down	0.985303	-3.22373
C1QC	9.67358	1.32164	0.00127001	0.0118142	YES	Up	0.410107	3.22267
SERPINA10	12.2317	-1.03023	0.0012799	0.0118894	YES	Down	0.319903	-3.22045
RPL35A	13.7166	-1.15922	0.00130616	0.0121163	YES	Down	0.360609	-3.21462
SULT2A1	52.9002	-1.69561	0.00131197	0.0121532	YES	Down	0.527677	-3.21335
HIF1A	6.46716	1.49118	0.00132053	0.0121976	YES	Up	0.464328	3.21148
NDUFV1	12.0655	-1.03022	0.0013223	0.0121976	YES	Down	0.320831	-3.2111
TMEM205	8.20891	-1.2111	0.00131951	0.0121976	YES	Down	0.37709	-3.2117
ATP5MC1	15.6217	-0.99798	0.00135593	0.0124904	NO	Not significant	0.311492	-3.20387
PECR	4.31334	-1.77646	0.00136196	0.0125285	YES	Down	0.554694	-3.20259
MRPL51	14.2151	-0.975415	0.00137288	0.0126114	NO	Not significant	0.304789	-3.20029
CYP8B1	70.0427	-0.904488	0.00137551	0.0126181	NO	Not significant	0.282675	-3.19974
UGT2B15	26.2904	-1.31961	0.00138844	0.012719	YES	Down	0.412758	-3.19704
NPAS2	2.07557	3.40765	0.00141431	0.0129382	YES	Up	1.06766	3.19171
NOP9	7.09015	-1.31047	0.00141932	0.012966	YES	Down	0.410716	-3.19069
CNDP1	2.11508	-3.11861	0.00144456	0.0131602	YES	Down	0.978973	-3.1856
RPL23P8	8.80643	-1.35061	0.00144446	0.0131602	YES	Down	0.423971	-3.18562
SLC25A1	5.77987	-1.43653	0.00144755	0.0131693	YES	Down	0.451031	-3.185
LAMTOR2	7.24994	-1.38268	0.00145038	0.013177	YES	Down	0.4342	-3.18443
HPGD	5.19664	-1.59083	0.00145484	0.0131993	YES	Down	0.499704	-3.18354
FN1	150.165	-1.05478	0.0014603	0.0132126	YES	Down	0.331434	-3.18246
GSTZ1	2.70521	-2.407	0.00145912	0.0132126	YES	Down	0.756276	-3.18269
EEF1A1	76.9227	-0.790446	0.00146422	0.01323	NO	Not significant	0.248437	-3.18168
SPP2	6.30927	-1.65573	0.00147134	0.0132762	YES	Down	0.520625	-3.18028
SPRY1	3.642	2.31246	0.00148246	0.0133583	YES	Up	0.727623	3.1781
FGF19	1.87717	4.48283	0.00148805	0.0133904	YES	Up	1.41102	3.177
AGMAT	3.09003	-2.10551	0.00150874	0.0135581	YES	Down	0.66357	-3.173
CPN1	6.07557	-1.42059	0.00153069	0.0137367	YES	Down	0.448306	-3.1688
SLC16A13	5.45374	-1.49999	0.00154096	0.0138102	YES	Down	0.473652	-3.16686
ELOB	9.95839	-1.17276	0.00155242	0.013894	YES	Down	0.370577	-3.1647
LDHD	4.35597	-1.69879	0.00157391	0.0140674	YES	Down	0.537472	-3.1607
FOS	15.9318	-1.93315	0.00160509	0.0143267	YES	Down	0.61273	-3.15498
PHB2	11.04	-1.01291	0.00160823	0.0143353	YES	Down	0.32111	-3.15441
CCL2	7.8136	1.80127	0.00162136	0.0144135	YES	Up	0.571461	3.15204
PARK7	14.1675	-1.0267	0.00162042	0.0144135	YES	Down	0.325708	-3.15221
IGKJ2	4.14332	5.03504	0.00163339	0.0144879	YES	Up	1.59849	3.14988
SOX9	1.59857	3.58374	0.00163411	0.0144879	YES	Up	1.13779	3.14975
SPSB1	4.92104	1.84854	0.00165752	0.0146759	YES	Up	0.587662	3.14559
RORC	3.93012	-1.81499	0.00166259	0.014701	YES	Down	0.577159	-3.1447
SSR4	10.848	-1.20782	0.00167653	0.0148045	YES	Down	0.38438	-3.14225
AMACR	3.19075	-2.44412	0.00171483	0.0151225	YES	Down	0.779466	-3.13563
MAP1B	2.6381	2.71733	0.00177172	0.0156034	YES	Up	0.869253	3.12605
RPL4	26.6192	-0.835403	0.00178386	0.0156895	NO	Not significant	0.267411	-3.12404
MRPL34	8.33241	-1.16962	0.00179465	0.0157634	YES	Down	0.374607	-3.12227
CCAT1	2.04142	3.35582	0.00181919	0.0159577	YES	Up	1.07618	3.11826
SERPINA7	11.4702	-1.26918	0.00183387	0.0160652	YES	Down	0.407324	-3.1159
LOC100507389	4.62287	-1.64872	0.00184541	0.0161449	YES	Down	0.529446	-3.11404
CD4	5.50854	-1.92478	0.00185801	0.0162278	YES	Down	0.618494	-3.11204
MIR10393	117.22	-0.732629	0.00186224	0.0162278	NO	Not significant	0.235469	-3.11137
PCK1	109.6	-1.28357	0.00186113	0.0162278	YES	Down	0.412518	-3.11154
ASGR1	22.6926	-0.870205	0.0018674	0.0162361	NO	Not significant	0.279759	-3.11055
GEM	2.97803	2.96303	0.00186811	0.0162361	YES	Up	0.952607	3.11044
ALDH1A1	110.224	-0.963789	0.00187894	0.0163088	NO	Not significant	0.310027	-3.10873
GSTM1	21.4201	-3.10619	0.00190794	0.0165388	YES	Down	1.00064	-3.1042
GSTK1	35.4786	-0.584809	0.00191493	0.0165612	NO	Not significant	0.188459	-3.10312
LAP3	6.90646	-1.26192	0.00191552	0.0165612	YES	Down	0.406673	-3.10303
DNAJC12	1.83124	-2.92993	0.00195074	0.0168436	YES	Down	0.945862	-3.09763
RTL8C	6.55816	1.42083	0.00198028	0.0170764	YES	Up	0.459343	3.09317
COX6B1	75.7162	-0.653005	0.00201904	0.0173879	NO	Not significant	0.211505	-3.08742
AADAT	3.43114	-1.88814	0.00205123	0.0176421	YES	Down	0.612493	-3.08271
AASS	10.4564	-1.32833	0.00206873	0.0177223	YES	Down	0.431251	-3.08018
PSMB6	9.48091	-1.0968	0.0020696	0.0177223	YES	Down	0.356097	-3.08006
RPL13AP20	9.90486	-1.11343	0.0020669	0.0177223	YES	Down	0.361452	-3.08045
SOD3	1.62215	3.63351	0.00207127	0.0177223	YES	Up	1.17978	3.07982
IVD	4.20997	-1.63734	0.00210992	0.0180297	YES	Down	0.532587	-3.07431
TRNM	49.0105	-1.57271	0.00211788	0.0180744	YES	Down	0.511754	-3.07318
TRNV	922.541	1.00549	0.00213925	0.0182332	YES	Up	0.327502	3.07019
SEC14L2	5.19374	-1.49107	0.00215371	0.0183329	YES	Down	0.485981	-3.06817
SNORA105B	18.9417	-1.02502	0.00218804	0.0186012	YES	Down	0.334598	-3.06345
BPHL	6.70231	-1.38119	0.00220524	0.0187233	YES	Down	0.451207	-3.0611
GPAM	9.38842	-1.38237	0.0022085	0.018727	YES	Down	0.451656	-3.06066
GYS2	11.6976	-1.0065	0.00221502	0.0187552	YES	Down	0.328947	-3.05978
MMP14	1.97746	3.32754	0.0022175	0.0187552	YES	Up	1.08763	3.05944
LOC105375752	1.502	3.51377	0.00222294	0.0187771	YES	Up	1.14878	3.05871
IYD	2.53301	-2.32758	0.00223002	0.0188129	YES	Down	0.761206	-3.05776
GDA	6.89682	1.32431	0.00223965	0.0188701	YES	Up	0.433282	3.05646
MIR3679	2.7216	2.78981	0.0022646	0.0190561	YES	Up	0.913753	3.05314
CD14	28.4409	-0.856349	0.00227307	0.0191031	NO	Not significant	0.280584	-3.05202
ATP5F1C	16.2229	-0.854787	0.00229027	0.0192232	NO	Not significant	0.280281	-3.04976
TM4SF5	29.3522	0.990016	0.00229911	0.0192729	NO	Not significant	0.324744	3.0486
DECR1	10.6263	-1.08176	0.0023026	0.0192777	YES	Down	0.35489	-3.04814
OST4	49.0516	-0.660397	0.00230739	0.0192934	NO	Not significant	0.2167	-3.04752
MTHFS	4.18561	-1.63461	0.00231731	0.0193032	YES	Down	0.536601	-3.04623
NDUFA11	5.21103	-1.46196	0.00231513	0.0193032	YES	Down	0.479878	-3.04651
SLC25A10	4.14503	-1.72488	0.00231402	0.0193032	YES	Down	0.566155	-3.04666
SLC1A2	3.47502	-2.59824	0.00232247	0.0193218	YES	Down	0.853125	-3.04556
DNASE1L3	4.92905	-1.56534	0.0023501	0.0195271	YES	Down	0.514577	-3.042
ACTB	193.484	0.424798	0.00235322	0.0195285	NO	Not significant	0.139663	3.0416
ATP5MF	20.1292	-0.790096	0.00235981	0.0195586	NO	Not significant	0.259835	-3.04076
C1QTNF3-AMACR	3.98	-1.98638	0.00237733	0.0196791	YES	Down	0.65373	-3.03853
FSTL3	2.93142	2.86965	0.00241904	0.0199745	YES	Up	0.946052	3.03329
LENG8	5.92207	1.83175	0.00241893	0.0199745	YES	Up	0.603879	3.0333
C1orf53	2.09424	-2.69826	0.00243057	0.0199971	YES	Down	0.889971	-3.03185
SLC38A1	2.24474	2.94537	0.0024292	0.0199971	YES	Up	0.971422	3.03202
UBA52	12.2232	-1.11078	0.00243085	0.0199971	YES	Down	0.366374	-3.03182
LHFPL6	3.93505	2.0862	0.00248665	0.0204307	YES	Up	0.689663	3.02496
PON2	13.2605	0.941684	0.00250068	0.0205205	NO	Not significant	0.31148	3.02326
PTGR1	27.3999	-0.895542	0.00251641	0.020624	NO	Not significant	0.296404	-3.02136
AVPR1A	1.78077	-3.82775	0.00252657	0.0206816	YES	Down	1.26741	-3.02014
TP53TG1	3.65009	-1.81678	0.00252996	0.0206837	YES	Down	0.601636	-3.01974
SELENON	3.66893	1.94277	0.00254424	0.0207748	YES	Up	0.643722	3.01803
WDR72	3.59385	-1.80722	0.00255476	0.020835	YES	Down	0.599057	-3.01678
ECI1	6.57039	-1.28976	0.00257682	0.020989	YES	Down	0.427897	-3.01417
KRT7	1.35337	4.05136	0.00260321	0.0211779	YES	Up	1.34549	3.01108
ASAP1	3.4203	2.00161	0.00260703	0.0211829	YES	Up	0.664848	3.01063
CRYL1	8.07681	-1.1155	0.00262569	0.0212897	YES	Down	0.370787	-3.00847
SLC25A47	8.73293	-1.22731	0.0026266	0.0212897	YES	Down	0.407968	-3.00836
LOC112268058	1.92239	3.28126	0.00263316	0.0212906	YES	Up	1.09099	3.0076
PEA15	4.31787	1.77048	0.00263079	0.0212906	YES	Up	0.588616	3.00788
DOCK5	4.72842	1.63952	0.00264939	0.0213956	YES	Up	0.545462	3.00574
SNORD79	3.66907	2.05748	0.00265586	0.0214218	YES	Up	0.684686	3.00499
MIR5687	4.20465	2.08162	0.0027016	0.0217642	YES	Up	0.693919	2.9998
FH	9.84679	-1.07819	0.00275324	0.0221532	YES	Down	0.360115	-2.99402
XBP1	27.0256	-0.852632	0.00276936	0.0222558	NO	Not significant	0.284947	-2.99224
COA3	9.43149	-1.09559	0.0028042	0.0225085	YES	Down	0.366612	-2.98842
DPYSL2	6.87217	1.34783	0.00281666	0.0225811	YES	Up	0.451223	2.98707
RMND5A	4.11621	-1.59488	0.0029809	0.0238688	YES	Down	0.53705	-2.9697
NEDD8	8.25795	-1.21133	0.00298709	0.0238895	YES	Down	0.407984	-2.96906
QPRT	9.3427	-1.12076	0.00299444	0.0239194	YES	Down	0.377574	-2.96831
PROX1	15.4657	-0.867001	0.0030102	0.0240163	NO	Not significant	0.292245	-2.96669
C19orf53	10.1768	-1.07099	0.00302704	0.0240925	YES	Down	0.361215	-2.96498
XDH	4.53565	-1.53427	0.00302558	0.0240925	YES	Down	0.517438	-2.96513
SORL1	7.08527	-1.19448	0.00306458	0.0243619	YES	Down	0.403379	-2.96119
COL6A2	3.83834	1.83883	0.00308002	0.0244552	YES	Up	0.621303	2.95964
AKR1B1	1.44754	3.43099	0.00316066	0.0250371	YES	Up	1.16239	2.95166
PPP1R3C	5.00547	-1.50873	0.00316086	0.0250371	YES	Down	0.51115	-2.95164
NPIPB3	4.32463	1.82257	0.00319088	0.0252446	YES	Up	0.618088	2.94872
SH3BGRL2	3.89431	-1.65309	0.003222	0.0254604	YES	Down	0.561184	-2.94572
PAM16	6.26467	-1.30679	0.00323267	0.0255141	YES	Down	0.443778	-2.9447
NDUFAB1	6.14704	-1.27664	0.00325766	0.0256808	YES	Down	0.433889	-2.94232
SNORA105C	6.84411	-1.2657	0.00327492	0.0257861	YES	Down	0.43041	-2.94068
SAA1	681.315	2.87769	0.00331153	0.0260433	YES	Up	0.979727	2.93724
CYB5R3	20.8156	0.775406	0.00333243	0.0260836	NO	Not significant	0.264167	2.93528
EPHA3	1.43407	3.51184	0.0033268	0.0260836	YES	Up	1.19621	2.93581
MIR378G	2.1243	4.03177	0.00332885	0.0260836	YES	Up	1.3734	2.93562
SLC17A2	4.79235	-1.47367	0.00332464	0.0260836	YES	Down	0.50193	-2.93601
CRHBP	4.49485	-1.79001	0.00339541	0.0265452	YES	Down	0.611034	-2.92947
AK4	6.45917	-1.27812	0.00350323	0.0272914	YES	Down	0.43775	-2.91974
EID1	12.0802	-0.970414	0.00350103	0.0272914	NO	Not significant	0.332341	-2.91994
SMOC1	3.2624	-1.8277	0.00349702	0.0272914	YES	Down	0.625861	-2.92029
NDUFC2	3.46505	-1.72522	0.00353894	0.0275371	YES	Down	0.591521	-2.91658
MUC20	4.47131	1.81729	0.00354783	0.0275738	YES	Up	0.623255	2.9158
APPAT	3.37514	1.98811	0.00357347	0.0277405	YES	Up	0.682368	2.91355
CIAO2A	3.47833	-1.74175	0.00360648	0.0279639	YES	Down	0.598402	-2.91068
PER3	2.98645	-2.05645	0.00361962	0.028033	YES	Down	0.706795	-2.90954
HACD3	12.2228	-0.999497	0.00363109	0.0280561	NO	Not significant	0.343641	-2.90855
NUCKS1	8.38956	-1.09115	0.00363103	0.0280561	YES	Down	0.375153	-2.90855
KDELR2	23.9937	-0.73243	0.00363669	0.0280666	NO	Not significant	0.251861	-2.90807
SLC2A4RG	4.58791	-1.5291	0.00364829	0.0281233	YES	Down	0.525993	-2.90707
LAMTOR5	7.93504	-1.20791	0.00367939	0.02833	YES	Down	0.415887	-2.90442
MBL2	16.856	-1.36519	0.00370518	0.0284293	YES	Down	0.470394	-2.90223
SARDH	2.43273	-2.2069	0.00370231	0.0284293	YES	Down	0.760352	-2.90247
TUBA1B	22.7392	0.721119	0.00370029	0.0284293	NO	Not significant	0.248435	2.90264
SMIM26	5.40285	-1.41911	0.00378014	0.0289708	YES	Down	0.490033	-2.89595
FMC1	2.8702	-1.99267	0.00379485	0.0290499	YES	Down	0.688377	-2.89473
CES1P1	2.87636	-1.98984	0.00380155	0.0290676	YES	Down	0.687533	-2.89418
ADAMTS9	1.32311	3.31209	0.00383943	0.0293233	YES	Up	1.14563	2.89106
ABCC9	3.07399	-1.89885	0.00384917	0.0293638	YES	Down	0.656982	-2.89027
ENG	9.91229	1.25945	0.00387549	0.0294829	YES	Up	0.436079	2.88812
HEYL	1.80684	3.124	0.00388262	0.0294829	YES	Up	1.08189	2.88754
SEC61B	22.7902	-0.830717	0.00387915	0.0294829	NO	Not significant	0.287662	-2.88783
TRNQ	7.17825	-1.61744	0.00387164	0.0294829	YES	Down	0.559972	-2.88844
C4orf3	4.26206	-1.54634	0.00388735	0.029485	YES	Down	0.535591	-2.88716
HAX1	6.63679	-1.20507	0.00392109	0.0296992	YES	Down	0.417784	-2.88444
RPS23	12.152	-0.969495	0.00392492	0.0296992	NO	Not significant	0.336148	-2.88413
SLC1A3	1.76323	3.11722	0.00392906	0.0296992	YES	Up	1.08094	2.8838
DHRS4-AS1	3.40492	-1.85831	0.00396116	0.0299076	YES	Down	0.644971	-2.88124
CHAD	1.64177	-2.75574	0.0040006	0.030171	YES	Down	0.95748	-2.87811
FGG	541.113	-1.0629	0.00400541	0.0301729	YES	Down	0.369352	-2.87774
F12	37.5954	-1.19452	0.00401217	0.0301894	YES	Down	0.415165	-2.8772
CD74	30.7185	0.877895	0.00402473	0.0302152	NO	Not significant	0.305226	2.87622
SMG1P1	4.69352	1.57602	0.00402115	0.0302152	YES	Up	0.547896	2.8765
IGF2	16.6513	-1.09129	0.00404923	0.0303302	YES	Down	0.37967	-2.8743
PER2	1.39173	-2.93619	0.00404757	0.0303302	YES	Down	1.02149	-2.87443
LOC112268284	534.599	0.533879	0.00408654	0.0305751	NO	Not significant	0.18593	2.8714
INS-IGF2	20.985	-1.0713	0.0041134	0.0307413	YES	Down	0.373363	-2.86933
ABHD14A-ACY1	10.9018	-0.925856	0.00412996	0.0308302	NO	Not significant	0.322816	-2.86806
OSMR	3.05378	2.04144	0.00417515	0.0311324	YES	Up	0.71264	2.86462
FMOD	2.99605	2.27131	0.00419936	0.0312777	YES	Up	0.793391	2.86278
MMADHC	8.1555	-1.1141	0.00421238	0.0313393	YES	Down	0.3893	-2.8618
FBLN5	5.46894	1.63965	0.00423283	0.0314561	YES	Up	0.573251	2.86027
RNF128	3.69319	-1.66687	0.00425437	0.0315807	YES	Down	0.583097	-2.85866
CCNL2	9.32511	1.09177	0.00426176	0.0316001	YES	Up	0.38199	2.85811
DEFB1	49.7122	1.23424	0.00427616	0.0316714	YES	Up	0.431999	2.85704
COX5A	12.5393	-0.977134	0.00431156	0.0318979	NO	Not significant	0.342323	-2.85442
STAT2	6.93357	1.22657	0.00431695	0.031902	YES	Up	0.429767	2.85402
EIF4G3	4.97494	1.45252	0.00437095	0.032265	YES	Up	0.509642	2.85007
PSMB1	15.7458	-0.774735	0.00440753	0.0324988	NO	Not significant	0.272083	-2.84742
RPL5	65.292	-0.732341	0.00441754	0.0325363	NO	Not significant	0.25726	-2.8467
LINC02362	4.76147	-1.76255	0.00442745	0.032573	YES	Down	0.61931	-2.84598
LOC101927269	1.93595	-2.57703	0.00445256	0.0326488	YES	Down	0.90607	-2.84418
PODN	2.33273	2.58119	0.00444986	0.0326488	YES	Up	0.907472	2.84438
SULT1A2	3.10915	-1.90977	0.00444946	0.0326488	YES	Down	0.671413	-2.8444
ADAMTS2	2.81274	2.17159	0.00450398	0.0329893	YES	Up	0.764504	2.84052
RGS2	5.44952	1.57322	0.00458143	0.0335195	YES	Up	0.554913	2.83508
GLO1	4.27651	-1.5196	0.00461433	0.0337228	YES	Down	0.536433	-2.83279
IL18	2.31801	2.62506	0.00463671	0.033849	YES	Up	0.927176	2.83125
OIT3	3.15929	-1.93499	0.00466838	0.0340426	YES	Down	0.683966	-2.82907
NPIPB12	4.07758	1.72867	0.00468602	0.0341337	YES	Up	0.611298	2.82786
STARD10	17.2913	-0.797202	0.00469509	0.0341621	NO	Not significant	0.281972	-2.82724
TYMP	2.38602	2.58804	0.00471095	0.0342325	YES	Up	0.915743	2.82616
TYROBP	16.2695	1.21118	0.00471512	0.0342325	YES	Up	0.428602	2.82588
NDUFA13	12.454	-0.959544	0.00472456	0.0342635	NO	Not significant	0.339633	-2.82524
PGRMC2	4.84427	-1.40891	0.00476095	0.0344895	YES	Down	0.499121	-2.82278
ANXA10	2.44234	-2.24026	0.00477833	0.0345775	YES	Down	0.793964	-2.82161
GPX2	44.9431	1.33471	0.00480081	0.0347022	YES	Up	0.473283	2.8201
TIMM8B	4.7942	-1.41853	0.00480865	0.034721	YES	Down	0.5031	-2.81958
ARL4D	1.45087	-3.06622	0.00483482	0.0348719	YES	Down	1.08815	-2.81784
RPL29	15.3692	-1.02847	0.00485496	0.034979	YES	Down	0.365158	-2.8165
DERA	5.98581	-1.20407	0.00486252	0.0349953	YES	Down	0.42758	-2.816
ADAMTS1	3.25842	1.91614	0.00491013	0.0352996	YES	Up	0.681203	2.81287
BNIP3	8.64872	-1.03317	0.00498978	0.0358332	YES	Down	0.367977	-2.80769
YWHAH	5.07812	1.3894	0.00502489	0.0360462	YES	Up	0.495252	2.80543
RPS17	23.4196	-0.882925	0.00510905	0.0366103	NO	Not significant	0.315322	-2.80008
UROD	10.9043	-0.929432	0.00512424	0.0366794	NO	Not significant	0.332045	-2.79912
MYH9	12.0119	0.87849	0.00513929	0.0367473	NO	Not significant	0.313951	2.79817
TMEM256	7.35699	-1.31519	0.00515528	0.0368219	YES	Down	0.470188	-2.79717
LAPTM5	7.25323	1.23299	0.00516337	0.0368398	YES	Up	0.44088	2.79666
GDF15	4.59296	2.5231	0.00524574	0.0373872	YES	Up	0.903837	2.79154
COX6A2	2.00522	-2.58642	0.0053256	0.0379155	YES	Down	0.928147	-2.78665
GPD1	4.83506	-1.45833	0.00534001	0.0379772	YES	Down	0.523492	-2.78577
LOC101928384	1.37312	-2.89663	0.00539285	0.0383118	YES	Down	1.04099	-2.78258
SLC38A3	40.9005	-0.949877	0.00540011	0.0383222	NO	Not significant	0.341419	-2.78214
MIR5690	5.82827	2.07702	0.00541624	0.0383955	YES	Up	0.746813	2.78118
WWC1	2.23726	2.50888	0.00542378	0.0384078	YES	Up	0.902239	2.78072
DDC	1.573	-2.67638	0.00543792	0.0384667	YES	Down	0.962767	-2.77988
MRPL54	4.37031	-1.4901	0.00546886	0.0386186	YES	Down	0.536386	-2.77804
PRODH2	7.03586	-1.19456	0.0054769	0.0386186	YES	Down	0.430076	-2.77756
TPM2	2.73345	2.14784	0.00547428	0.0386186	YES	Up	0.773239	2.77771
NPIPB4	2.86612	2.1721	0.0054913	0.0386522	YES	Up	0.782257	2.7767
SRRM2	24.5978	0.725278	0.00549335	0.0386522	NO	Not significant	0.261212	2.77658
CHCHD10	11.9076	-0.917846	0.00555024	0.039011	NO	Not significant	0.330966	-2.77323
PSMB4	28.8117	-0.558784	0.00555653	0.0390137	NO	Not significant	0.201519	-2.77286
CD151	10.0391	1.04089	0.00561395	0.039375	YES	Up	0.375838	2.76952
RPL35	65.0177	-0.729586	0.00565706	0.0395934	NO	Not significant	0.263672	-2.76702
TRC-GCA22-1	1.45214	3.45007	0.00565317	0.0395934	YES	Up	1.24675	2.76725
DHRS4L2	2.75514	-1.89836	0.00572985	0.0400605	YES	Down	0.6871	-2.76285
HSPA1B	6.57368	-1.72226	0.00575047	0.0401302	YES	Down	0.623627	-2.76168
RNF5	6.56569	-1.15505	0.00575196	0.0401302	YES	Down	0.418254	-2.7616
CHI3L1	43.8754	2.05692	0.00578518	0.0403195	YES	Up	0.745338	2.75971
CFH	91.6687	-0.567067	0.0059124	0.0411627	NO	Not significant	0.206011	-2.7526
COL18A1	11.7528	-0.848906	0.00594771	0.041365	NO	Not significant	0.30862	-2.75065
ST20-MTHFS	4.93455	-1.31669	0.00595762	0.0413904	YES	Down	0.478779	-2.7501
NDUFC1	3.94406	-1.5085	0.00600571	0.0416638	YES	Down	0.549049	-2.74747
RN7SL2	50.3014	-0.982051	0.00600956	0.0416638	NO	Not significant	0.357466	-2.74726
UQCRH	13.5099	-0.882887	0.00603204	0.0417758	NO	Not significant	0.321513	-2.74603
LRRC32	2.53699	2.30266	0.00607462	0.0420267	YES	Up	0.839246	2.74373
NDUFB8	11.143	-0.88872	0.00614715	0.0424841	NO	Not significant	0.324371	-2.73983
SLCO2A1	1.60415	3.04772	0.00617872	0.0426577	YES	Up	1.11306	2.73814
PLTP	3.93974	1.59144	0.00619833	0.0427484	YES	Up	0.581433	2.7371
NFIA	6.57748	-1.14655	0.00625931	0.043124	YES	Down	0.419386	-2.73388
ERGIC3	17.678	-0.717358	0.00628769	0.0432744	NO	Not significant	0.262539	-2.73239
GNPNAT1	3.18533	-1.75835	0.00633019	0.0434765	YES	Down	0.644046	-2.73017
SIGMAR1	20.8522	-0.698981	0.00632698	0.0434765	NO	Not significant	0.256006	-2.73034
PPARD	3.18382	1.92432	0.00644958	0.0442505	YES	Up	0.706432	2.724
JTB	6.06859	-1.18824	0.00647369	0.0443699	YES	Down	0.436408	-2.72277
DCAF11	3.68432	-1.5198	0.00651241	0.044543	YES	Down	0.558585	-2.7208
GDI1	5.02449	1.37076	0.00651058	0.044543	YES	Up	0.503789	2.72089
UGT1A3	8.75191	-1.05524	0.00653099	0.0446239	YES	Down	0.387975	-2.71986
HSPA7	1.31822	3.25854	0.00656761	0.0447996	YES	Up	1.19887	2.71801
NDRG2	14.0568	-0.897085	0.00657025	0.0447996	NO	Not significant	0.330068	-2.71788
SNORD38B	7.06273	1.33576	0.00664472	0.0452607	YES	Up	0.492148	2.71414
CASP4	5.62605	1.27726	0.00665325	0.0452722	YES	Up	0.470667	2.71372
HTRA1	8.68943	1.0702	0.006781	0.0460941	YES	Up	0.395283	2.70741
IDH2	7.12247	-1.14107	0.0068218	0.046263	YES	Down	0.42177	-2.70542
LGALS3	1.7607	3.09727	0.00682383	0.046263	YES	Up	1.14488	2.70532
RPL32	13.2554	-0.944156	0.00682683	0.046263	NO	Not significant	0.349018	-2.70518
CREB3L3	20.262	1.26603	0.00687577	0.046547	YES	Up	0.468413	2.7028
MGST2	5.73819	-1.222	0.00696462	0.0471002	YES	Down	0.452841	-2.69853
FGFR2	4.10196	1.65102	0.00699521	0.0472333	YES	Up	0.612154	2.69707
NPIPB13	2.75571	2.10851	0.00699858	0.0472333	YES	Up	0.781824	2.69691
COX7B	6.6681	-1.18151	0.00704166	0.0474756	YES	Down	0.438428	-2.69487
GNB1	12.6289	0.835557	0.00708678	0.0477311	NO	Not significant	0.3103	2.69274
NR0B2	18.7903	-1.52524	0.00717388	0.0482686	YES	Down	0.567285	-2.68866
MICU1	3.86441	-1.46201	0.00718894	0.0482717	YES	Down	0.54391	-2.68796
NAT2	3.64234	-1.57123	0.0071817	0.0482717	YES	Down	0.58447	-2.6883
SMDT1	3.63976	-1.54462	0.00722784	0.0484837	YES	Down	0.575031	-2.68616
MT1E	122.184	-1.06661	0.00725838	0.0486392	YES	Down	0.397284	-2.68475
SNORA63	9.37134	1.1457	0.00727463	0.0486988	YES	Up	0.426861	2.684
LOC105378685	3.35448	-1.62182	0.00736161	0.0492312	YES	Down	0.60515	-2.68003
AMT	5.04784	-1.25977	0.00737886	0.0492967	YES	Down	0.470198	-2.67924
PDGFRB	2.20365	2.443	0.00742224	0.0495164	YES	Up	0.912495	2.67728
SMG1P3	4.25207	1.51996	0.00743393	0.0495164	YES	Up	0.567838	2.67675
TJP1	8.32535	1.0192	0.00743419	0.0495164	YES	Up	0.380762	2.67674
IGF1	4.44618	-1.44334	0.00746759	0.0496888	YES	Down	0.539518	-2.67524
TP53BP2	4.04588	1.63056	0.00758258	0.0504032	NO	Not significant	0.610669	2.67011
YBX3	2.79318	1.95575	0.00759564	0.0504393	NO	Not significant	0.732616	2.66953
DDX39B	8.04391	1.09905	0.00761378	0.0504585	NO	Not significant	0.411826	2.66873
DNAJC25	2.27347	-2.06534	0.00760678	0.0504585	NO	Not significant	0.773813	-2.66904
CCL21	7.53751	2.30513	0.00764633	0.0504719	NO	Not significant	0.864217	2.6673
ERLIN1	8.23812	-1.03945	0.00764422	0.0504719	NO	Not significant	0.389686	-2.66739
GSTO1	17.6468	-0.781626	0.00763847	0.0504719	NO	Not significant	0.293002	-2.66765
PSMB7	14.9788	-0.738745	0.00762717	0.0504719	NO	Not significant	0.276876	-2.66814
ACSM2B	31.4088	-1.14191	0.0076868	0.0506884	NO	Not significant	0.428399	-2.66553
SNORD5	2.43781	2.60202	0.00769494	0.0506916	NO	Not significant	0.976305	2.66517
ANKRD10	4.36503	1.44849	0.00773538	0.0509073	NO	Not significant	0.543849	2.66341
CAPNS1	17.8222	0.746097	0.00780331	0.0512022	NO	Not significant	0.280439	2.66046
CMAS	4.5504	-1.37031	0.00780343	0.0512022	NO	Not significant	0.515065	-2.66046
FXYD5	3.54413	1.69308	0.00779427	0.0512022	NO	Not significant	0.636292	2.66085
OGDHL	5.20079	-1.22175	0.00782693	0.0513055	NO	Not significant	0.459399	-2.65945
MZT2B	6.61449	-1.11685	0.0079081	0.0517863	NO	Not significant	0.420504	-2.65597
FBL	4.83263	-1.30688	0.00792772	0.0517973	NO	Not significant	0.492207	-2.65513
H2AC6	9.99176	1.01051	0.00792494	0.0517973	NO	Not significant	0.38057	2.65525
LOC107984574	2.41753	2.20657	0.00793328	0.0517973	NO	Not significant	0.831131	2.6549
FAM162A	2.93649	-1.81096	0.00796447	0.0519497	NO	Not significant	0.682461	-2.65357
PTPN12	4.8418	1.36855	0.00798842	0.0520546	NO	Not significant	0.515937	2.65256
SUCLG2	5.63193	-1.17603	0.00811527	0.0528291	NO	Not significant	0.44425	-2.64724
CD44	2.5213	2.2675	0.00812758	0.0528572	NO	Not significant	0.856721	2.64672
ATP5MG	12.51	-0.924144	0.00816496	0.0530482	NO	Not significant	0.34937	-2.64517
FTL	1217.72	-0.668821	0.00818826	0.0531473	NO	Not significant	0.252938	-2.64421
TOMM20	5.27386	-1.2877	0.00829815	0.0538078	NO	Not significant	0.487821	-2.63969
PIK3R1	6.44272	-1.17735	0.00835337	0.0540599	NO	Not significant	0.4464	-2.63744
PLA2G2A	67.9685	2.4623	0.00834791	0.0540599	NO	Not significant	0.933515	2.63766
BLOC1S1	6.39813	-1.09304	0.00843185	0.0544913	NO	Not significant	0.414933	-2.63427
LOC102724023	8.34228	-1.00965	0.00843651	0.0544913	NO	Not significant	0.383303	-2.63408
MRNIP	3.31999	1.73937	0.00849222	0.0547976	NO	Not significant	0.660893	2.63185
MIR5002	1.42075	3.38197	0.00851686	0.054903	NO	Not significant	1.2855	2.63086
DHCR24	31.4694	-0.589533	0.00854502	0.0549774	NO	Not significant	0.224179	-2.62974
F11	8.48097	-0.985532	0.00854418	0.0549774	NO	Not significant	0.374759	-2.62977
PFN1	31.9818	0.515364	0.00860847	0.0553318	NO	Not significant	0.196163	2.62722
CD302	5.29708	-1.25658	0.00878959	0.0564411	NO	Not significant	0.479587	-2.62013
CPT2	5.16812	-1.22926	0.00889704	0.0570653	NO	Not significant	0.469902	-2.61599
RN7SL1	46.9717	-1.05468	0.00890405	0.0570653	NO	Not significant	0.403209	-2.61572
NDUFS4	4.24749	-1.38408	0.00894286	0.0572585	NO	Not significant	0.529442	-2.61423
MRPL41	21.8891	-0.793722	0.00896819	0.0573652	NO	Not significant	0.303728	-2.61326
ROMO1	14.6017	-0.8554	0.00898117	0.0573927	NO	Not significant	0.327392	-2.61277
ATN1	3.9434	1.53458	0.00926576	0.0590402	NO	Not significant	0.589751	2.60209
CTSO	7.42395	-1.03417	0.00926435	0.0590402	NO	Not significant	0.39743	-2.60214
FMNL2	2.12765	2.36827	0.00926283	0.0590402	NO	Not significant	0.910105	2.6022
CHST4	1.49788	3.55068	0.00931745	0.0593125	NO	Not significant	1.36555	2.60018
CRAT	5.919	-1.11578	0.0093367	0.0593687	NO	Not significant	0.429235	-2.59947
UROC1	3.6983	-1.53327	0.00934424	0.0593687	NO	Not significant	0.589902	-2.5992
ST6GAL1	34.2802	-0.584437	0.00936871	0.0594671	NO	Not significant	0.224931	-2.5983
MIR4800	4.10258	1.60241	0.00939315	0.059565	NO	Not significant	0.616929	2.5974
LOC112268296	7.32332	-1.0259	0.00942602	0.0597162	NO	Not significant	0.395155	-2.5962
CLEC4M	1.33822	-2.88837	0.00945206	0.0597885	NO	Not significant	1.11294	-2.59526
PLAAT4	6.32991	-1.14177	0.00945551	0.0597885	NO	Not significant	0.439967	-2.59513
ACADS	3.62583	-1.46123	0.00947565	0.0598586	NO	Not significant	0.563224	-2.5944
AGL	3.0116	-1.61384	0.00962017	0.0607136	NO	Not significant	0.623299	-2.58919
HAMP	366.705	-2.12432	0.00966737	0.0609533	NO	Not significant	0.820992	-2.58751
CAP2	1.88655	2.60314	0.00971268	0.0610643	NO	Not significant	1.00667	2.58589
GLYCTK	4.47887	-1.34674	0.00969946	0.0610643	NO	Not significant	0.520706	-2.58636
KCTD12	2.77939	1.90706	0.00971148	0.0610643	NO	Not significant	0.737472	2.58594
GHITM	7.29188	-1.05297	0.00980004	0.061555	NO	Not significant	0.407686	-2.58281
ITGB1	12.9085	0.810436	0.00988164	0.0620087	NO	Not significant	0.314129	2.57994
RPS3	8.16425	-1.02745	0.0100078	0.0627407	NO	Not significant	0.398922	-2.57556
C3P1	18.6661	-0.814586	0.0100179	0.0627448	NO	Not significant	0.316318	-2.57521
MRPL46	5.61172	-1.17007	0.0100461	0.0628615	NO	Not significant	0.45453	-2.57424
ATP5PD	18.5752	-0.819309	0.0100899	0.0629573	NO	Not significant	0.318459	-2.57273
CHKB	4.08605	1.47526	0.0100897	0.0629573	NO	Not significant	0.573419	2.57274
SNHG5	11.6343	-1.28838	0.0100881	0.0629573	NO	Not significant	0.50077	-2.57279
LOC100506076	3.0222	1.78835	0.0101356	0.063183	NO	Not significant	0.69554	2.57117
XAF1	4.81933	1.36825	0.0101511	0.0632195	NO	Not significant	0.53226	2.57064
CSDE1	12.6672	-0.803679	0.0101703	0.0632797	NO	Not significant	0.312717	-2.56998
ARPC1B	3.55267	1.56398	0.0103078	0.0640747	NO	Not significant	0.609661	2.56533
FAM50A	6.33897	1.14966	0.0103245	0.0641183	NO	Not significant	0.448251	2.56477
HBB	2.52946	-2.75254	0.0103984	0.0645172	NO	Not significant	1.07425	-2.56229
RPL21P28	3.9885	-1.41076	0.0104097	0.0645263	NO	Not significant	0.550668	-2.56192
TMEM14C	6.27116	-1.07112	0.0104825	0.0649168	NO	Not significant	0.418488	-2.55949
ITGB5	3.89168	1.45413	0.0105865	0.0654999	NO	Not significant	0.568894	2.55606
EVI2B	2.91762	1.76829	0.0106797	0.0659527	NO	Not significant	0.692629	2.55301
MIR1282	23.9343	-0.658325	0.0106794	0.0659527	NO	Not significant	0.257862	-2.55302
DLEC1	1.94516	-2.12292	0.0107147	0.0661073	NO	Not significant	0.831907	-2.55187
SVEP1	1.82115	2.61532	0.0107249	0.0661084	NO	Not significant	1.025	2.55154
NCOA4	14.9292	-0.799929	0.0107356	0.0661128	NO	Not significant	0.313551	-2.55119
LOC101928451	4.13128	1.48295	0.0107537	0.0661625	NO	Not significant	0.58141	2.5506
OLMALINC	2.58193	-1.80035	0.0107772	0.0662457	NO	Not significant	0.706062	-2.54984
GTPBP2	2.5298	1.97264	0.0107935	0.0662845	NO	Not significant	0.773791	2.54931
SPRY4	2.4844	1.95773	0.0108333	0.0664669	NO	Not significant	0.768329	2.54803
NDUFB7	6.52958	-1.0709	0.0110483	0.0676604	NO	Not significant	0.42142	-2.54117
RNASE6	2.55584	2.02654	0.0110478	0.0676604	NO	Not significant	0.79748	2.54118
PRXL2A	3.37432	-1.48319	0.0111307	0.0681023	NO	Not significant	0.584264	-2.53857
MCEE	4.24494	-1.33235	0.0111549	0.0681872	NO	Not significant	0.524999	-2.53781
RBPMS	4.55228	1.34089	0.0112612	0.0687737	NO	Not significant	0.529056	2.53449
SHMT2	9.48071	-0.896258	0.0112801	0.068825	NO	Not significant	0.353707	-2.5339
CYP2C18	16.8553	-0.683495	0.0115928	0.070603	NO	Not significant	0.270766	-2.5243
MUC3A	4.26845	1.77205	0.0115875	0.070603	NO	Not significant	0.701951	2.52446
CBLB	2.72819	1.87951	0.0116305	0.0707676	NO	Not significant	0.744902	2.52316
SF3B6	6.93237	-1.03977	0.0116897	0.0709772	NO	Not significant	0.412384	-2.52138
TCEAL9	2.25876	2.07438	0.0116972	0.0709772	NO	Not significant	0.82279	2.52115
TMA7	11.1021	-0.861973	0.0116782	0.0709772	NO	Not significant	0.341819	-2.52172
SNORA40	2.04122	2.29907	0.0117171	0.0710327	NO	Not significant	0.91213	2.52055
CD248	1.62505	3.0014	0.0118148	0.0715599	NO	Not significant	1.19215	2.51763
LGALS9	1.44082	2.82592	0.0118318	0.0715971	NO	Not significant	1.12268	2.51712
OS9	12.6347	-0.742981	0.0119708	0.0723056	NO	Not significant	0.295655	-2.513
SIGIRR	3.10248	-1.57687	0.0119636	0.0723056	NO	Not significant	0.627433	-2.51322
ESD	8.41303	-0.956642	0.0121611	0.073388	NO	Not significant	0.381522	-2.50744
ABCB4	11.828	1.05181	0.0122184	0.0736261	NO	Not significant	0.419755	2.50577
LOC102724560	5.90483	-1.13164	0.0122228	0.0736261	NO	Not significant	0.451636	-2.50565
AK3	6.10173	-1.06172	0.0122499	0.0737225	NO	Not significant	0.423862	-2.50486
CLDN14	2.19279	-2.02327	0.0122708	0.0737807	NO	Not significant	0.807933	-2.50426
AHR	6.41989	-1.18766	0.0123728	0.0742907	NO	Not significant	0.474811	-2.50133
PAH	56.4954	-0.847849	0.012378	0.0742907	NO	Not significant	0.33898	-2.50118
ITIH3	77.3504	0.450325	0.0124391	0.0745897	NO	Not significant	0.180171	2.49944
TUFM	8.48846	-0.888844	0.0125185	0.0749975	NO	Not significant	0.355939	-2.49718
APMAP	18.0249	-0.846174	0.0125948	0.0752504	NO	Not significant	0.339145	-2.49502
ARHGDIB	7.18278	1.05022	0.0125761	0.0752504	NO	Not significant	0.420835	2.49555
MRPS28	5.16136	-1.17688	0.0125856	0.0752504	NO	Not significant	0.471643	-2.49529
CD163	6.05836	1.15696	0.0126067	0.0752535	NO	Not significant	0.463771	2.49469
EHD2	2.4734	1.93906	0.0126188	0.0752578	NO	Not significant	0.77738	2.49435
UGT1A8	5.95663	-1.11185	0.0126475	0.0753608	NO	Not significant	0.44589	-2.49354
C1orf43	7.0084	-1.00723	0.0126939	0.0755691	NO	Not significant	0.404145	-2.49224
DHRS4	3.1721	-1.52001	0.0127883	0.076063	NO	Not significant	0.610543	-2.48961
CRISPLD2	2.02213	2.32057	0.0128047	0.0760916	NO	Not significant	0.932273	2.48916
ANXA1	2.78786	1.87616	0.0130876	0.0775247	NO	Not significant	0.756095	2.48138
LOC102724584	2.14839	2.47282	0.013073	0.0775247	NO	Not significant	0.996394	2.48177
PPP1R3B	9.90571	-1.3856	0.0130927	0.0775247	NO	Not significant	0.558431	-2.48124
SLC25A13	6.35236	-1.03854	0.0130801	0.0775247	NO	Not significant	0.418501	-2.48158
PCOLCE	6.66634	-1.43245	0.0131935	0.0780076	NO	Not significant	0.577949	-2.4785
RPL6	25.0109	-0.571274	0.0131978	0.0780076	NO	Not significant	0.230503	-2.47839
GNG5	17.1865	-0.68548	0.0132881	0.0784711	NO	Not significant	0.276855	-2.47595
TMEM220	2.06379	-1.95207	0.0133819	0.0789546	NO	Not significant	0.789212	-2.47344
FNDC3B	5.57602	1.16473	0.0133957	0.0789657	NO	Not significant	0.470963	2.47307
C5-OT1	7.6843	-0.950826	0.0134087	0.0789718	NO	Not significant	0.384526	-2.47273
ND3	463.47	-0.594087	0.0134374	0.07907	NO	Not significant	0.24033	-2.47196
MRPL37	8.47571	-0.969994	0.0135196	0.079483	NO	Not significant	0.392745	-2.46978
HLA-DMA	6.42671	1.05605	0.0136017	0.0798946	NO	Not significant	0.427966	2.46762
NDUFS5	13.5326	-0.731168	0.0136221	0.0799435	NO	Not significant	0.29637	-2.46708
TUBA1C	5.60327	1.13645	0.0139118	0.0815715	NO	Not significant	0.462058	2.45953
RNPC3	9.34337	0.897035	0.0139368	0.0816459	NO	Not significant	0.364814	2.45889
MAP2K1	2.49148	-1.70844	0.0140149	0.0820306	NO	Not significant	0.695368	-2.45688
SAP18	5.19621	-1.14566	0.0141276	0.0826169	NO	Not significant	0.466853	-2.454
TGFBI	8.91523	1.08109	0.0142304	0.083145	NO	Not significant	0.44101	2.45139
GGH	3.11451	-1.48858	0.0144491	0.0842739	NO	Not significant	0.608602	-2.4459
PRKAB2	6.52041	-1.01181	0.0144451	0.0842739	NO	Not significant	0.413657	-2.446
RPL17	11.9495	-0.845277	0.0144828	0.0843955	NO	Not significant	0.345708	-2.44506
RPS26	5.29227	-1.14033	0.0145969	0.0849856	NO	Not significant	0.466923	-2.44223
FITM1	1.39159	-2.46187	0.014623	0.0850534	NO	Not significant	1.00831	-2.44158
RAPH1	3.81539	-1.37207	0.0146342	0.0850534	NO	Not significant	0.562022	-2.44131
C11orf71	2.77129	-1.61863	0.0147181	0.0854659	NO	Not significant	0.663579	-2.43924
HORMAD2-AS1	2.41622	-1.9862	0.0147393	0.085514	NO	Not significant	0.814444	-2.43872
SF3B5	6.46927	-1.02578	0.0148171	0.0858897	NO	Not significant	0.420952	-2.43682
CLEC4G	1.47801	-2.51958	0.0149008	0.086194	NO	Not significant	1.03483	-2.43478
CYP2A6	94.6374	-1.24817	0.0148844	0.086194	NO	Not significant	0.512557	-2.43518
MRFAP1	15.5619	-0.689038	0.0149087	0.086194	NO	Not significant	0.28302	-2.43459
TAT-AS1	57.9616	-1.04453	0.0149254	0.0862155	NO	Not significant	0.429107	-2.43418
TMEM37	4.40821	-1.29521	0.015023	0.0867036	NO	Not significant	0.53261	-2.43182
NPL	2.86973	1.67947	0.015074	0.0869221	NO	Not significant	0.690972	2.4306
SPON2	3.72788	1.46756	0.0151758	0.0874328	NO	Not significant	0.604392	2.42816
SLC41A2	5.2532	-1.14599	0.0151945	0.0874644	NO	Not significant	0.472047	-2.42771
CDR1	1.46042	2.84749	0.0152361	0.0876277	NO	Not significant	1.17339	2.42672
UGT1A10	5.88755	-1.08473	0.0153024	0.0879323	NO	Not significant	0.447287	-2.42514
SLC35F6	3.2505	1.53283	0.0153364	0.0880514	NO	Not significant	0.632268	2.42434
CHP1	24.9145	-0.631569	0.0155062	0.0888715	NO	Not significant	0.260943	-2.42034
NUP50-DT	2.1801	2.05873	0.0155027	0.0888715	NO	Not significant	0.850568	2.42042
RPS24	16.0648	-0.75821	0.0155996	0.0893294	NO	Not significant	0.313549	-2.41815
ATP6V0A1	3.6705	1.42449	0.0157986	0.0902312	NO	Not significant	0.590208	2.41353
COL5A2	1.90536	2.24174	0.0157872	0.0902312	NO	Not significant	0.92872	2.4138
DBT	1.34543	-2.40471	0.0158116	0.0902312	NO	Not significant	0.996467	-2.41324
FAM210B	7.47639	-0.949673	0.0158019	0.0902312	NO	Not significant	0.39349	-2.41346
VIM-AS1	2.37118	1.9047	0.0158969	0.0906395	NO	Not significant	0.789913	2.41127
UQCRC1	5.10466	-1.13289	0.0160668	0.0915293	NO	Not significant	0.470585	-2.4074
ACBD5	3.49092	-1.37122	0.0160887	0.0915752	NO	Not significant	0.569702	-2.4069
TGFB3	1.34917	2.72317	0.0161458	0.0918214	NO	Not significant	1.13201	2.4056
AGMO	3.18237	-1.49477	0.0161796	0.0919221	NO	Not significant	0.621568	-2.40484
ALOX12P2	2.51014	1.93289	0.0161913	0.0919221	NO	Not significant	0.803838	2.40457
RCAN1	2.71711	-1.65278	0.0162751	0.0923187	NO	Not significant	0.687887	-2.40269
ADRA1A	1.89411	-2.06057	0.0164095	0.0930012	NO	Not significant	0.858687	-2.39968
KRT18	32.8793	0.66661	0.0164813	0.093328	NO	Not significant	0.277977	2.39808
CTH	4.39727	-1.33761	0.016645	0.0941744	NO	Not significant	0.55863	-2.39446
TNFAIP3	2.25364	2.07535	0.0167165	0.0944981	NO	Not significant	0.867302	2.39288
PTP4A1	47.2877	-0.606499	0.0168917	0.095407	NO	Not significant	0.253866	-2.38906
FXYD2	1.36641	3.41793	0.0169865	0.0956143	NO	Not significant	1.43189	2.387
LRP10	2.77856	1.66384	0.0169779	0.0956143	NO	Not significant	0.696987	2.38719
NABP1	2.63159	1.76044	0.0169726	0.0956143	NO	Not significant	0.737418	2.3873
PDHB	6.67287	-0.980631	0.016957	0.0956143	NO	Not significant	0.410711	-2.38764
STAT1	5.54531	1.094	0.0170007	0.0956143	NO	Not significant	0.458375	2.38669
DCAF6	6.77984	-0.954657	0.0171345	0.0962854	NO	Not significant	0.400476	-2.38381
EIF3K	13.0914	-0.7894	0.0171931	0.0965323	NO	Not significant	0.331325	-2.38255
C1QB	6.19529	1.11304	0.0172599	0.0968253	NO	Not significant	0.467441	2.38112
TACO1	4.89252	-1.17925	0.0172978	0.0969555	NO	Not significant	0.495419	-2.38032
PIGR	4.78704	1.19835	0.0173137	0.0969625	NO	Not significant	0.503514	2.37998
NEDD9	2.37466	1.87594	0.0173331	0.0969893	NO	Not significant	0.788356	2.37956
OXER1	2.32657	-1.77588	0.0173914	0.0972329	NO	Not significant	0.746691	-2.37833
TTC36-AS1	1.60197	-2.21083	0.0174782	0.0976358	NO	Not significant	0.930291	-2.37649
LOC105372485	2.29387	-1.75079	0.0175138	0.0977521	NO	Not significant	0.736947	-2.37574
YIF1A	7.42873	-0.911545	0.0177327	0.0988905	NO	Not significant	0.384431	-2.37115
MRPL14	4.2463	-1.25496	0.0178339	0.0993712	NO	Not significant	0.529733	-2.36905
ATP6V1G2-DDX39B	5.75617	1.13786	0.0179301	0.0996334	NO	Not significant	0.480708	2.36706
MCCC2	9.23674	-0.824921	0.0179412	0.0996334	NO	Not significant	0.348534	-2.36683
OAZ1	14.8677	-0.684029	0.0179115	0.0996334	NO	Not significant	0.288932	-2.36744
SLC10A5	2.84646	-1.51209	0.0179141	0.0996334	NO	Not significant	0.638715	-2.36739
MBNL3	4.24693	-1.22482	0.0180567	0.100191	NO	Not significant	0.518012	-2.36445
EGR1	32.0559	-1.22316	0.0181045	0.100371	NO	Not significant	0.517524	-2.36347
PSMD8	7.38767	-0.909052	0.0182958	0.101347	NO	Not significant	0.385261	-2.35958
ITGA6	2.52648	1.72905	0.0184086	0.101887	NO	Not significant	0.73349	2.35729
SERPINE2	1.33769	2.75005	0.0184317	0.101929	NO	Not significant	1.16684	2.35683
CTSF	2.3909	-1.67145	0.0187633	0.103676	NO	Not significant	0.711195	-2.3502
NDUFS3	9.23205	-0.810756	0.0188222	0.103871	NO	Not significant	0.345144	-2.34903
ZC3H13	7.68657	1.0062	0.01883	0.103871	NO	Not significant	0.428376	2.34888
TTYH3	1.85954	2.18107	0.0188677	0.103992	NO	Not significant	0.928853	2.34814
ATP5MK	6.43925	-0.97631	0.0191749	0.10551	NO	Not significant	0.41685	-2.34211
ZFC3H1	3.42582	1.4316	0.0191663	0.10551	NO	Not significant	0.611198	2.34228
PDIA5	6.01794	-1.05399	0.019201	0.105565	NO	Not significant	0.450112	-2.34161
MRPL12	4.60576	-1.17963	0.0192857	0.105943	NO	Not significant	0.504123	-2.33996
NR2F6	6.44643	-0.949003	0.0193851	0.106401	NO	Not significant	0.405896	-2.33804
SLC17A9	9.60585	0.948157	0.0195153	0.107027	NO	Not significant	0.405969	2.33554
TOM1L1	5.3285	-1.05866	0.0195562	0.107162	NO	Not significant	0.453436	-2.33476
SERPINE1	13.7067	1.4282	0.0197007	0.107864	NO	Not significant	0.612434	2.332
SNORD47	7.56546	0.99209	0.0197186	0.107873	NO	Not significant	0.425487	2.33166
ACSM2A	26.2983	-1.06585	0.0199342	0.108962	NO	Not significant	0.457921	-2.32758
SPTBN1	23.1036	0.534527	0.0200205	0.109344	NO	Not significant	0.229809	2.32596
CFAP20	3.17792	-1.37831	0.0201349	0.109865	NO	Not significant	0.593119	-2.32382
LITAF	5.19899	1.11267	0.0201491	0.109865	NO	Not significant	0.478865	2.32356
CDA	9.88725	-0.85964	0.020212	0.110112	NO	Not significant	0.370153	-2.32239
LINC01595	4.32108	-2.61855	0.0202338	0.110112	NO	Not significant	1.12772	-2.32198
SERPINH1	2.75421	1.63399	0.0202444	0.110112	NO	Not significant	0.703765	2.32179
RPL14	5.31884	-1.1254	0.0204541	0.111161	NO	Not significant	0.485525	-2.31791
GAS5	11.268	0.760678	0.020525	0.111441	NO	Not significant	0.328358	2.31661
LOC107987206	12.4911	-1.013	0.0205392	0.111441	NO	Not significant	0.437325	-2.31635
FLNA	2.05828	1.96143	0.0205742	0.111539	NO	Not significant	0.847009	2.31571
PSME1	15.9532	-0.635464	0.0205938	0.111554	NO	Not significant	0.274457	-2.31535
ENPP2	2.81599	2.23289	0.0206377	0.1117	NO	Not significant	0.964717	2.31455
LYVE1	1.91059	-1.98625	0.0207134	0.112018	NO	Not significant	0.85867	-2.31317
BOK	4.17402	-1.31118	0.0207447	0.112096	NO	Not significant	0.566974	-2.3126
NADSYN1	4.37774	1.22084	0.0207635	0.112106	NO	Not significant	0.527984	2.31226
PCBP2	8.9321	-0.820346	0.0208086	0.112258	NO	Not significant	0.354907	-2.31144
ACTG1	55.2182	0.708198	0.0209856	0.112829	NO	Not significant	0.306812	2.30824
AVPI1	3.43443	-1.35287	0.0209905	0.112829	NO	Not significant	0.586128	-2.30815
EIF1B	2.57351	-1.56313	0.0209646	0.112829	NO	Not significant	0.677082	-2.30862
IQGAP1	2.86118	1.54519	0.0209997	0.112829	NO	Not significant	0.669495	2.30799
MRPL32	6.3112	-0.953479	0.0209705	0.112829	NO	Not significant	0.413027	-2.30852
WIPF1	2.27342	1.81538	0.0210355	0.112929	NO	Not significant	0.786781	2.30735
PNN	18.5851	0.693342	0.0211482	0.113442	NO	Not significant	0.300756	2.30533
APRT	6.10954	-1.06498	0.0213406	0.114381	NO	Not significant	0.46265	-2.3019
TMEM86B	2.4682	-1.70478	0.0214084	0.114559	NO	Not significant	0.740981	-2.3007
TRNE	15.5432	-1.33248	0.0213911	0.114559	NO	Not significant	0.579085	-2.30101
EIF4B	9.30973	-0.860648	0.0214673	0.114689	NO	Not significant	0.37425	-2.29966
SARAF	9.69217	-0.783279	0.0214502	0.114689	NO	Not significant	0.340561	-2.29997
CYBRD1	2.9847	1.57829	0.0215722	0.115156	NO	Not significant	0.686863	2.29782
DHFR	1.57372	-2.15646	0.0220066	0.117261	NO	Not significant	0.941582	-2.29025
GTF3A	10.5906	-0.800693	0.0220197	0.117261	NO	Not significant	0.349643	-2.29003
STAT6	6.53048	0.976396	0.0220033	0.117261	NO	Not significant	0.426316	2.29031
ANO1	1.92529	-1.82018	0.0221724	0.117884	NO	Not significant	0.795743	-2.2874
CRYAB	1.6041	2.98053	0.022157	0.117884	NO	Not significant	1.30287	2.28767
MT1JP	11.0838	-1.20776	0.022425	0.119132	NO	Not significant	0.529	-2.28309
EMC7	9.01808	-0.8012	0.0225445	0.11967	NO	Not significant	0.351239	-2.28107
NDUFA2	8.10491	-0.871314	0.0225742	0.119732	NO	Not significant	0.382061	-2.28057
TAGLN2	5.96744	1.10292	0.022763	0.120636	NO	Not significant	0.484293	2.27739
CS	6.03085	0.992088	0.0228084	0.12078	NO	Not significant	0.435771	2.27663
SNORA18	2.71599	1.59594	0.0228332	0.120815	NO	Not significant	0.701138	2.27621
TNFRSF21	2.02483	1.94804	0.023068	0.12196	NO	Not significant	0.857296	2.27231
APOD	1.40301	2.74191	0.0232561	0.122758	NO	Not significant	1.20831	2.2692
CCDC167	2.20141	-1.8041	0.0232522	0.122758	NO	Not significant	0.795016	-2.26927
HSD17B14	1.46329	-2.53255	0.0233517	0.123164	NO	Not significant	1.11683	-2.26763
DPM3	6.41772	-1.0484	0.0234405	0.123436	NO	Not significant	0.462629	-2.26618
SNRPD2	5.60025	-1.01686	0.0234369	0.123436	NO	Not significant	0.448698	-2.26624
MET	4.99415	-1.09625	0.0235511	0.123821	NO	Not significant	0.484128	-2.26438
SURF1	3.30842	-1.33777	0.0235421	0.123821	NO	Not significant	0.590751	-2.26452
COQ5	2.36712	-1.62954	0.023637	0.124174	NO	Not significant	0.720088	-2.26298
PRELP	3.09348	1.48298	0.0237405	0.124527	NO	Not significant	0.655807	2.2613
ST3GAL6	3.25882	-1.35704	0.0237419	0.124527	NO	Not significant	0.600118	-2.26128
SRP9	6.41212	-0.942019	0.0237709	0.124581	NO	Not significant	0.416673	-2.26081
PXDC1	3.62928	-1.30179	0.023803	0.12465	NO	Not significant	0.575938	-2.26029
CXCR4	2.48216	1.68887	0.0238542	0.124819	NO	Not significant	0.747462	2.25947
RPL15	7.86745	-0.896048	0.0241195	0.126108	NO	Not significant	0.397322	-2.25522
DEPDC7	4.59399	-1.09423	0.0241634	0.126237	NO	Not significant	0.485348	-2.25452
FRRS1	2.36595	-1.57613	0.0242396	0.126383	NO	Not significant	0.699471	-2.25331
LBP	61.6188	1.07586	0.0242293	0.126383	NO	Not significant	0.477423	2.25347
MASCRNA	1.69633	2.4463	0.0242486	0.126383	NO	Not significant	1.08572	2.25317
POLD2	3.00495	-1.40175	0.0243353	0.126735	NO	Not significant	0.622505	-2.25179
MSR1	1.8358	2.12374	0.0243869	0.126804	NO	Not significant	0.943474	2.25098
RTL8A	4.67521	1.13231	0.0243801	0.126804	NO	Not significant	0.503006	2.25109
ABCC3	11.0964	0.758367	0.0244141	0.126846	NO	Not significant	0.33697	2.25055
ACTA2	4.15524	1.2751	0.0244605	0.126987	NO	Not significant	0.566758	2.24982
MIR324	3.29798	1.52318	0.0246553	0.127698	NO	Not significant	0.677947	2.24676
SETD5	4.31895	1.18586	0.0246502	0.127698	NO	Not significant	0.52779	2.24684
TDO2	57.713	-0.925694	0.0246335	0.127698	NO	Not significant	0.41195	-2.2471
CYP17A1	2.66182	3.207	0.0247828	0.128157	NO	Not significant	1.42865	2.24477
ICAM3	1.97803	-1.78975	0.0247781	0.128157	NO	Not significant	0.797269	-2.24484
ABHD15	1.52043	-2.09748	0.0248055	0.128175	NO	Not significant	0.934531	-2.24442
EMP2	2.95654	-1.39942	0.0249375	0.128756	NO	Not significant	0.624082	-2.24237
RPL36	20.5414	-0.715365	0.0249849	0.1289	NO	Not significant	0.319126	-2.24164
UBALD2	3.77062	1.38115	0.0250349	0.129058	NO	Not significant	0.616346	2.24086
PANK3	4.89251	-1.05732	0.0251064	0.129225	NO	Not significant	0.472069	-2.23976
YWHAE	16.8842	-0.584055	0.0251065	0.129225	NO	Not significant	0.260767	-2.23976
FKBP2	7.50456	-0.866322	0.0251462	0.129228	NO	Not significant	0.386898	-2.23915
PAPSS2	12.6765	-0.684467	0.0251319	0.129228	NO	Not significant	0.305652	-2.23937
FPR3	1.79547	2.07682	0.0252534	0.129679	NO	Not significant	0.928186	2.2375
PID1	3.32538	-1.41596	0.0253933	0.130296	NO	Not significant	0.633435	-2.23537
GSTP1	4.96171	1.41503	0.0254377	0.130321	NO	Not significant	0.633211	2.23469
HERC2P9	3.35531	1.38601	0.0254223	0.130321	NO	Not significant	0.620159	2.23493
MIR1236	1.38245	2.69343	0.0254891	0.130484	NO	Not significant	1.2057	2.23391
EIF1	13.939	-0.689047	0.025516	0.13052	NO	Not significant	0.308505	-2.2335
CCN2	11.8348	1.10779	0.0257485	0.131447	NO	Not significant	0.496769	2.22998
LINC01554	15.9353	-1.32628	0.0257568	0.131447	NO	Not significant	0.594784	-2.22986
MOGAT2	7.47137	-0.973572	0.0257201	0.131447	NO	Not significant	0.436498	-2.23041
KRT8	23.3061	0.616335	0.0259092	0.132123	NO	Not significant	0.276685	2.22757
CISD3	3.28953	-1.29301	0.0259559	0.132259	NO	Not significant	0.58064	-2.22687
WDR13	2.23839	1.75915	0.0260104	0.132435	NO	Not significant	0.790252	2.22606
PMM1	3.31106	-1.3135	0.0260505	0.132537	NO	Not significant	0.590216	-2.22546
HDGF	9.00031	-0.766718	0.0260776	0.132573	NO	Not significant	0.344584	-2.22505
MLXIPL	12.4122	-0.722741	0.0261346	0.132658	NO	Not significant	0.324943	-2.22421
WASF2	3.855	1.25045	0.0261178	0.132658	NO	Not significant	0.562137	2.22446
ACOT2	2.61392	-1.53185	0.0263468	0.133633	NO	Not significant	0.689691	-2.22106
COLEC10	3.65708	-1.31967	0.0264988	0.134199	NO	Not significant	0.594761	-2.21882
UBAP2L	7.02299	0.897046	0.0264877	0.134199	NO	Not significant	0.404259	2.21899
RPS6	65.9856	-0.605146	0.0266754	0.134886	NO	Not significant	0.273051	-2.21624
TALDO1	10.9874	-0.745166	0.0266698	0.134886	NO	Not significant	0.336218	-2.21632
SPTAN1	6.34348	0.932884	0.0267688	0.135255	NO	Not significant	0.421191	2.21487
ABCD3	5.23059	-1.06568	0.0268306	0.135464	NO	Not significant	0.481344	-2.21397
SUMO1	5.07155	-1.03356	0.0269129	0.135739	NO	Not significant	0.467086	-2.21278
TM9SF2	11.4503	-0.699379	0.0269261	0.135739	NO	Not significant	0.316091	-2.21259
PLXND1	2.25284	1.74832	0.0270389	0.136203	NO	Not significant	0.790751	2.21096
OGT	7.12671	0.888576	0.027248	0.137152	NO	Not significant	0.402445	2.20795
EIF3E	5.92351	-1.06596	0.0273119	0.13737	NO	Not significant	0.482983	-2.20703
CCDC198	3.40447	1.36233	0.0273368	0.13739	NO	Not significant	0.617368	2.20667
COX4I1	32.8358	-0.555259	0.0276838	0.139029	NO	Not significant	0.252191	-2.20174
ITPR2	7.11959	-0.886385	0.027823	0.139622	NO	Not significant	0.402944	-2.19977
MYO1C	4.27118	1.15968	0.0278747	0.139775	NO	Not significant	0.527355	2.19905
KLC4-AS1	1.94652	-1.73653	0.0279852	0.140223	NO	Not significant	0.79023	-2.19749
EMC4	6.11529	-0.939735	0.0281154	0.140662	NO	Not significant	0.427994	-2.19567
OAF	23.7807	-0.526355	0.0281083	0.140662	NO	Not significant	0.239713	-2.19577
ESAM	2.40197	1.68688	0.0282723	0.14134	NO	Not significant	0.769039	2.19349
GCAT	1.35461	-2.24488	0.0287283	0.143403	NO	Not significant	1.02637	-2.18719
TPP1	21.257	0.57611	0.0287195	0.143403	NO	Not significant	0.263387	2.18732
TMEM120A	3.28277	-1.27926	0.0287636	0.143471	NO	Not significant	0.585017	-2.18671
ATP5PB	7.43052	-0.857095	0.0288778	0.143914	NO	Not significant	0.392236	-2.18515
TNS1	4.64097	1.12384	0.0288959	0.143914	NO	Not significant	0.514365	2.1849
LAMC1	2.73006	1.47654	0.0289361	0.144006	NO	Not significant	0.675962	2.18436
IGKJ5	2.33201	-3.26329	0.029062	0.144524	NO	Not significant	1.49511	-2.18264
CAPN2	3.62653	1.27293	0.0291321	0.144675	NO	Not significant	0.583461	2.18169
RASSF4	2.56814	1.54651	0.0291362	0.144675	NO	Not significant	0.708874	2.18164
TLN1	4.72782	1.07977	0.0293295	0.145526	NO	Not significant	0.495528	2.17903
AKAP13	6.3104	0.964785	0.0293992	0.145762	NO	Not significant	0.44295	2.17809
AIG1	5.57876	-0.948808	0.029444	0.145875	NO	Not significant	0.435735	-2.17749
MIR6721	9.86373	0.810128	0.0294953	0.146019	NO	Not significant	0.372164	2.1768
SLC6A12	1.99103	-1.78664	0.0295295	0.146079	NO	Not significant	0.820934	-2.17635
SEC11C	6.52174	-0.929382	0.0296873	0.146653	NO	Not significant	0.427452	-2.17424
SERP1	5.40647	-0.979983	0.0296898	0.146653	NO	Not significant	0.450732	-2.1742
GCDH	2.16652	-1.6743	0.0297827	0.147002	NO	Not significant	0.770514	-2.17297
LOC101929427	1.37794	-2.29483	0.0298551	0.147249	NO	Not significant	1.05655	-2.17201
PEX19	6.89228	-0.865847	0.0300049	0.147878	NO	Not significant	0.399003	-2.17003
FTCD-AS1	2.18188	-1.65922	0.0300504	0.147992	NO	Not significant	0.764819	-2.16943
ATP2B4	3.34596	1.57158	0.0304365	0.149508	NO	Not significant	0.726119	2.16436
CES2	11.0682	-0.741787	0.0304075	0.149508	NO	Not significant	0.342668	-2.16474
PEX11A	1.7043	-1.85443	0.0304487	0.149508	NO	Not significant	0.856864	-2.1642
WDR83OS	2.86045	-1.36427	0.0304192	0.149508	NO	Not significant	0.630266	-2.16459
TMSB4X	40.8309	0.903949	0.0305065	0.149681	NO	Not significant	0.417827	2.16345
FHIP1B	4.57334	1.09888	0.0305697	0.14988	NO	Not significant	0.508124	2.16263
CLIC1	6.85218	0.947417	0.0306018	0.149926	NO	Not significant	0.43817	2.16221
VNN閼1.00	22.1764	-0.527618	0.0309729	0.151632	NO	Not significant	0.24456	-2.15742
SPCS1	2.87217	-1.36052	0.0310407	0.151851	NO	Not significant	0.630877	-2.15655
CTPS1	2.64588	-1.52828	0.0312167	0.152374	NO	Not significant	0.709408	-2.1543
HSPD1	25.0758	-0.678815	0.0311986	0.152374	NO	Not significant	0.315064	-2.15453
RCC2	2.35755	1.59826	0.0311962	0.152374	NO	Not significant	0.741802	2.15456
C11orf54	4.24297	-1.08518	0.0314474	0.153387	NO	Not significant	0.504414	-2.15136
KLF9	5.35556	-1.04033	0.0314783	0.153425	NO	Not significant	0.483658	-2.15097
EIF4H	8.62724	-0.75485	0.0317507	0.154639	NO	Not significant	0.351496	-2.14753
VNN3P	3.42572	1.32758	0.0320719	0.156088	NO	Not significant	0.619346	2.14351
RACK1	37.7064	-0.570594	0.0321625	0.156414	NO	Not significant	0.266336	-2.14239
MIR1304	1.32591	2.65933	0.032194	0.156452	NO	Not significant	1.24152	2.14199
CAP1	5.65827	0.953296	0.0322634	0.156674	NO	Not significant	0.44523	2.14113
APOL1	6.34923	-0.904465	0.0323572	0.156905	NO	Not significant	0.422653	-2.13997
CBS	5.35599	-0.997731	0.0324058	0.156905	NO	Not significant	0.466367	-2.13937
LIMA1	1.90206	1.81542	0.0324032	0.156905	NO	Not significant	0.848565	2.1394
PANK1	1.82318	-1.73497	0.0324012	0.156905	NO	Not significant	0.810951	-2.13943
ELK3	2.14437	1.711	0.0324368	0.15694	NO	Not significant	0.799913	2.13899
SMIM19	1.43859	-2.03024	0.0324717	0.156994	NO	Not significant	0.94935	-2.13856
MTRNR2L9	67.4924	0.594801	0.0326093	0.157544	NO	Not significant	0.278353	2.13686
OSGIN1	6.60295	-1.13572	0.0326658	0.157551	NO	Not significant	0.531663	-2.13617
RDH11	5.71545	-0.973617	0.0326823	0.157551	NO	Not significant	0.455821	-2.13597
UGDH	11.9969	-0.934654	0.0326377	0.157551	NO	Not significant	0.437467	-2.13651
CYP2A13	8.07453	-1.10265	0.032803	0.158018	NO	Not significant	0.51659	-2.13449
ACIN1	3.24744	1.32676	0.0328813	0.158227	NO	Not significant	0.621863	2.13353
AFMID	5.06448	-0.993195	0.0329127	0.158227	NO	Not significant	0.465601	-2.13315
GALK1	2.70829	-1.424	0.032918	0.158227	NO	Not significant	0.667579	-2.13308
ADRB2	1.92221	-1.75886	0.0329927	0.158428	NO	Not significant	0.824917	-2.13217
HABP2	44.0575	-0.538904	0.0330078	0.158428	NO	Not significant	0.252771	-2.13199
HSPG2	2.13797	1.74234	0.0331361	0.158928	NO	Not significant	0.817833	2.13043
HYAL1	6.39556	-0.879209	0.0333934	0.160046	NO	Not significant	0.413294	-2.12732
SNORD36C	2.12752	1.72607	0.0334407	0.160157	NO	Not significant	0.811601	2.12675
LINC00659	1.92912	1.87974	0.0335782	0.160699	NO	Not significant	0.884541	2.1251
ZBED3	3.06906	-1.45394	0.0337482	0.161396	NO	Not significant	0.68483	-2.12307
SERINC5	4.6974	-1.01792	0.0339172	0.162087	NO	Not significant	0.479914	-2.12105
SLMO2-ATP5E	8.0772	-0.793112	0.033949	0.162122	NO	Not significant	0.37399	-2.12068
MPST	8.50131	-0.796687	0.0341261	0.162615	NO	Not significant	0.376048	-2.11858
MST1P2	15.9353	0.661992	0.0341207	0.162615	NO	Not significant	0.31246	2.11864
RABAC1	6.7791	-0.876224	0.0341146	0.162615	NO	Not significant	0.413564	-2.11871
ATP1A1	4.45103	1.09795	0.0341997	0.162849	NO	Not significant	0.518461	2.11771
PPID	4.66169	-1.0232	0.0342384	0.162916	NO	Not significant	0.483268	-2.11725
VPS13A	2.76838	1.43535	0.034334	0.163253	NO	Not significant	0.678291	2.11613
EHHADH-AS1	1.65437	-1.86303	0.034523	0.163687	NO	Not significant	0.881318	-2.11391
EIF3L	5.86054	-0.931903	0.0344854	0.163687	NO	Not significant	0.440751	-2.11435
G6PC1	52.9364	-0.86064	0.0345404	0.163687	NO	Not significant	0.407171	-2.11371
PINK1	4.99031	-0.991646	0.034549	0.163687	NO	Not significant	0.469173	-2.1136
SORT1	1.56813	2.2484	0.034505	0.163687	NO	Not significant	1.06351	2.11412
CXCL16	4.52681	1.0706	0.0346319	0.163962	NO	Not significant	0.50676	2.11264
HGF	2.57551	1.52002	0.0347298	0.164191	NO	Not significant	0.719878	2.1115
LOC112694756	3.12481	1.31656	0.0347287	0.164191	NO	Not significant	0.623519	2.11151
CAVIN1	1.6204	1.97729	0.0348926	0.164752	NO	Not significant	0.93728	2.1096
LIMK2	1.45432	2.23021	0.0349232	0.164752	NO	Not significant	1.05735	2.10925
NDUFA6	7.45209	-0.842502	0.0349217	0.164752	NO	Not significant	0.399429	-2.10927
UGT1A1	11.4928	-0.753651	0.0349814	0.164909	NO	Not significant	0.357422	-2.10857
SCAND1	1.82796	-1.70929	0.0351751	0.165704	NO	Not significant	0.8115	-2.10634
INSIG1	39.1906	-1.01211	0.0353088	0.166215	NO	Not significant	0.48086	-2.1048
UQCRC2	14.8653	-0.586023	0.0353588	0.166332	NO	Not significant	0.278498	-2.10423
IFITM2	68.3116	0.479919	0.0354753	0.166462	NO	Not significant	0.228219	2.10289
LOC107984338	1.78691	2.00998	0.0354872	0.166462	NO	Not significant	0.955879	2.10276
MASP1	6.86304	-0.847593	0.035465	0.166462	NO	Not significant	0.403038	-2.10301
RTN4	3.28522	-1.24912	0.0354126	0.166462	NO	Not significant	0.5938	-2.10361
ANXA4	4.63051	1.11618	0.0357584	0.167616	NO	Not significant	0.531599	2.09966
SNORD71	3.26722	1.54446	0.0358576	0.167962	NO	Not significant	0.735968	2.09854
HLA-A	31.3194	0.484031	0.0359075	0.168076	NO	Not significant	0.230713	2.09797
ETFA	8.46319	-0.806378	0.0359477	0.168096	NO	Not significant	0.384444	-2.09752
RPS10-NUDT3	5.06972	-0.967201	0.035983	0.168096	NO	Not significant	0.461205	-2.09712
UGT1A5	6.76109	-0.876661	0.0360134	0.168096	NO	Not significant	0.4181	-2.09678
UGT1A7	6.76109	-0.876661	0.0360134	0.168096	NO	Not significant	0.4181	-2.09678
FERMT2	5.01588	-0.976417	0.036075	0.168147	NO	Not significant	0.46583	-2.09608
LGR4	5.14913	-0.968414	0.0360702	0.168147	NO	Not significant	0.462	-2.09614
IDI1	3.10254	-1.30952	0.036134	0.168303	NO	Not significant	0.624945	-2.09542
HLA-DMB	1.91717	1.86095	0.0361924	0.168456	NO	Not significant	0.888382	2.09476
TMED2	17.9348	-0.565108	0.0362314	0.168519	NO	Not significant	0.269829	-2.09432
PCBP1	14.6829	-0.579896	0.0363052	0.168744	NO	Not significant	0.276999	-2.09349
ERV3-1	1.45822	2.23788	0.0365347	0.169691	NO	Not significant	1.07028	2.09093
AHSA2P	3.36398	1.24675	0.0366046	0.169719	NO	Not significant	0.596488	2.09015
LGALS4	11.9497	1.30817	0.0366176	0.169719	NO	Not significant	0.625919	2.09
PRRC2C	10.6341	0.678791	0.0365712	0.169719	NO	Not significant	0.3247	2.09052
A1BG-AS1	5.12976	-0.973835	0.0369573	0.171122	NO	Not significant	0.466791	-2.08624
PNKD	10.243	0.775964	0.0369721	0.171122	NO	Not significant	0.371974	2.08607
POMP	7.56647	-0.816768	0.0371867	0.171995	NO	Not significant	0.391978	-2.08371
NKTR	4.82746	1.05318	0.0372866	0.172337	NO	Not significant	0.5057	2.08261
IGFBP7-AS1	1.91675	1.81444	0.0375585	0.173351	NO	Not significant	0.87248	2.07964
MGMT	1.63302	-1.80232	0.0375368	0.173351	NO	Not significant	0.866553	-2.07988
LMAN2	11.9534	-0.651833	0.0376102	0.173468	NO	Not significant	0.31352	-2.07908
SRD5A1	3.294	-1.25234	0.0376477	0.17352	NO	Not significant	0.602471	-2.07867
GTF2IP4	6.54249	0.858788	0.0378592	0.174374	NO	Not significant	0.413599	2.07638
GUSBP11	1.48929	2.2192	0.0378941	0.174413	NO	Not significant	1.06898	2.076
TSPAN33	1.39894	-1.98985	0.0379332	0.174472	NO	Not significant	0.958699	-2.07558
EPB41L2	2.9574	1.354	0.0380597	0.174932	NO	Not significant	0.652776	2.07421
SNORD62B	2.69914	1.69585	0.0382664	0.17576	NO	Not significant	0.818464	2.07199
ATPAF1	4.20797	-1.05191	0.0383184	0.175876	NO	Not significant	0.507818	-2.07143
ABHD10	3.24369	-1.20338	0.0387677	0.177815	NO	Not significant	0.582287	-2.06664
APBB3	2.40735	1.58417	0.0388498	0.177822	NO	Not significant	0.766866	2.06577
CDKN1A	11.7706	0.76203	0.038811	0.177822	NO	Not significant	0.36881	2.06618
CEBPD	26.2911	-0.68734	0.0388265	0.177822	NO	Not significant	0.332688	-2.06602
MRPL16	4.90579	-0.981726	0.0389226	0.177909	NO	Not significant	0.475411	-2.065
MRPL53	5.68571	-0.925416	0.0389185	0.177909	NO	Not significant	0.448133	-2.06505
USB1	3.09104	1.3855	0.0389643	0.177976	NO	Not significant	0.671086	2.06456
ADK	3.82901	-1.09195	0.0392476	0.179147	NO	Not significant	0.529664	-2.06158
EPB41L4B	2.64343	-1.34337	0.0393653	0.17956	NO	Not significant	0.652013	-2.06035
NAAA	1.64525	-1.87308	0.0398645	0.181712	NO	Not significant	0.911407	-2.05515
FADS2	2.85285	-1.38782	0.0399081	0.181785	NO	Not significant	0.675439	-2.0547
RPL34	15.3485	-0.720918	0.03994	0.181805	NO	Not significant	0.350919	-2.05437
TMEM59	4.50271	-1.00895	0.0401584	0.182674	NO	Not significant	0.491662	-2.05212
MRPL24	5.05188	-0.954777	0.040242	0.182865	NO	Not significant	0.46546	-2.05126
TRIM14	2.72358	1.39409	0.0402557	0.182865	NO	Not significant	0.679676	2.05112
SLC22A9	2.34806	-1.48702	0.0403274	0.183065	NO	Not significant	0.725242	-2.05038
NPIPB11	1.92185	1.76947	0.0405476	0.183938	NO	Not significant	0.863947	2.04813
WDFY3	2.29297	1.53495	0.0406043	0.184069	NO	Not significant	0.749652	2.04755
ARHGEF34P	1.92069	1.76735	0.0406337	0.184076	NO	Not significant	0.86328	2.04725
CCL16	8.14215	-0.817558	0.040846	0.184785	NO	Not significant	0.399766	-2.04509
TMPRSS6	3.93638	-1.06622	0.0408279	0.184785	NO	Not significant	0.52131	-2.04527
SEC61G	5.80727	-0.986554	0.0410226	0.185457	NO	Not significant	0.482824	-2.0433
ATXN2L	4.12885	1.09881	0.0410608	0.185503	NO	Not significant	0.537866	2.04292
LOC105375587	4.13539	-1.10704	0.0413235	0.186554	NO	Not significant	0.542596	-2.04027
METTL7B	26.1543	-0.869784	0.0414062	0.186554	NO	Not significant	0.426482	-2.03944
RPL10	15.033	-0.652394	0.041381	0.186554	NO	Not significant	0.319849	-2.03969
UNC5CL	2.93237	1.35247	0.0413764	0.186554	NO	Not significant	0.663061	2.03974
FLOT1	10.7505	0.737665	0.0416624	0.18758	NO	Not significant	0.362155	2.03688
ASCC3	2.69677	1.37682	0.0417582	0.187884	NO	Not significant	0.676265	2.03592
EIF6	8.69364	-0.760302	0.0418722	0.188013	NO	Not significant	0.373652	-2.03479
GBP2	2.33729	1.53189	0.0418548	0.188013	NO	Not significant	0.752784	2.03496
NDUFB4	7.8163	-0.756316	0.0418234	0.188013	NO	Not significant	0.371604	-2.03527
IFNGR1	3.49287	1.1779	0.0419308	0.188148	NO	Not significant	0.579045	2.03421
CYP4F11	12.6468	-0.622733	0.0420073	0.188363	NO	Not significant	0.306245	-2.03345
AKR7A2	1.62173	-1.76833	0.0421536	0.188735	NO	Not significant	0.870239	-2.032
CHMP2A	8.3177	-0.737981	0.0421757	0.188735	NO	Not significant	0.363218	-2.03178
TUBA1A	4.56849	1.02859	0.0421384	0.188735	NO	Not significant	0.506158	2.03215
ADGRG7	1.60846	-1.79495	0.0425185	0.19014	NO	Not significant	0.884904	-2.02841
LOC105372432	2.21829	-1.63641	0.0427516	0.191054	NO	Not significant	0.807654	-2.02613
NR1I2	4.76512	-1.08175	0.0428998	0.191586	NO	Not significant	0.534279	-2.02468
CFL2	3.87836	-1.09935	0.043049	0.192058	NO	Not significant	0.543364	-2.02323
GRN	9.44312	0.735235	0.0430925	0.192058	NO	Not significant	0.363472	2.02281
SNORA40B	1.52611	2.24318	0.0430639	0.192058	NO	Not significant	1.10879	2.02309
LOC105379481	172.115	0.374526	0.0432851	0.192756	NO	Not significant	0.185322	2.02095
SLA	1.83245	1.75484	0.0433074	0.192756	NO	Not significant	0.868416	2.02073
UGT1A9	9.3871	-0.739776	0.0433658	0.192886	NO	Not significant	0.366195	-2.02017
MIR4658	2.4892	1.73498	0.0434558	0.193156	NO	Not significant	0.859199	2.0193
C12orf57	2.93596	-1.22653	0.0435683	0.193397	NO	Not significant	0.607727	-2.01822
ZNF511	2.61342	-1.31443	0.0435636	0.193397	NO	Not significant	0.651269	-2.01827
FYB1	1.85284	1.74373	0.0436906	0.193809	NO	Not significant	0.864495	2.01705
ADGRG6	5.74702	-0.904929	0.0437777	0.193844	NO	Not significant	0.448826	-2.01621
SDHAP4	4.14423	1.10496	0.0437864	0.193844	NO	Not significant	0.548061	2.01613
SEC62	3.93494	-1.06241	0.0437532	0.193844	NO	Not significant	0.526871	-2.01645
ABLIM3	6.82856	1.08778	0.0440156	0.194729	NO	Not significant	0.540127	2.01394
TAF1D	6.54885	0.843828	0.0440956	0.194952	NO	Not significant	0.419152	2.01318
ABHD6	2.58888	-1.3158	0.0442013	0.195158	NO	Not significant	0.653921	-2.01218
NDUFB6	3.10849	-1.19783	0.0441828	0.195158	NO	Not significant	0.595237	-2.01235
LOC114841035	5.44807	-0.898456	0.0442897	0.195379	NO	Not significant	0.446696	-2.01134
XPNPEP2	3.62848	-1.2282	0.0443104	0.195379	NO	Not significant	0.610696	-2.01114
MIR3605	3.00852	1.39413	0.04457	0.196393	NO	Not significant	0.694047	2.00869
GBE1	4.28568	-1.00785	0.0449826	0.198079	NO	Not significant	0.502715	-2.00482
PNP	1.81107	-1.62882	0.0453624	0.199619	NO	Not significant	0.813889	-2.00128
CNN3-DT	1.83139	-1.71743	0.0454695	0.199824	NO	Not significant	0.858591	-2.00028
GRB14	7.99282	-0.767694	0.0454605	0.199824	NO	Not significant	0.383776	-2.00037
PACS1	1.83408	1.73404	0.045595	0.200243	NO	Not significant	0.867401	1.99912
IFI6	6.82988	1.02701	0.0456507	0.200277	NO	Not significant	0.513862	1.99861
LINC00342	1.82576	1.73349	0.0456634	0.200277	NO	Not significant	0.867401	1.99849
NDUFB5	1.94676	-1.51711	0.0457551	0.200546	NO	Not significant	0.759448	-1.99765
EVA1A	2.57434	-1.2963	0.0458393	0.200649	NO	Not significant	0.649166	-1.99687
TMEM45A	3.26553	1.22278	0.0458356	0.200649	NO	Not significant	0.61234	1.9969
HDHD3	3.50646	-1.14709	0.0458977	0.200772	NO	Not significant	0.574597	-1.99633
PHB1	10.6107	-0.645702	0.0459514	0.200874	NO	Not significant	0.323524	-1.99584
SEC11A	6.05266	-0.870728	0.0461276	0.201511	NO	Not significant	0.436625	-1.99422
DGCR6L	1.82788	-1.59798	0.0462211	0.201787	NO	Not significant	0.801646	-1.99337
BLTP2	2.01683	1.62011	0.0462858	0.201802	NO	Not significant	0.812992	1.99278
CPD	3.02651	1.24636	0.0462755	0.201802	NO	Not significant	0.625407	1.99287
LOC102725159	1.61118	-1.7489	0.0463543	0.201835	NO	Not significant	0.877894	-1.99215
MIR4315-2	2.98617	1.37189	0.0463259	0.201835	NO	Not significant	0.688558	1.99241
FBN1	1.56674	1.95233	0.0465599	0.202463	NO	Not significant	0.980931	1.99028
MT1G	177.992	-1.17078	0.0465538	0.202463	NO	Not significant	0.58823	-1.99034
IL1RAP	3.02121	-1.22718	0.0467391	0.203109	NO	Not significant	0.617089	-1.98866
STAU1	11.6518	-0.627114	0.0472373	0.205139	NO	Not significant	0.316059	-1.98417
MS4A4A	1.54046	1.88606	0.0473312	0.205413	NO	Not significant	0.950961	1.98332
HERC2P2	2.85679	1.31303	0.0475372	0.206171	NO	Not significant	0.662651	1.98148
UQCRQ	18.9602	-0.673949	0.0476344	0.206457	NO	Not significant	0.340272	-1.98062
ELOVL1	2.57087	1.35793	0.0477961	0.206887	NO	Not significant	0.686108	1.97918
MLXIP	2.04133	1.59703	0.0477729	0.206887	NO	Not significant	0.806833	1.97938
PEAK1	1.3271	2.10058	0.0479027	0.207077	NO	Not significant	1.06185	1.97823
YEATS2	1.3271	2.10058	0.0479027	0.207077	NO	Not significant	1.06185	1.97823
WASHC2A	2.43757	1.41325	0.0480191	0.207445	NO	Not significant	0.714772	1.9772
CYP21A1P	1.3581	2.09946	0.048156	0.207629	NO	Not significant	1.06249	1.97599
CYP21A2	1.3581	2.09946	0.048156	0.207629	NO	Not significant	1.06249	1.97599
EIF4EBP2	7.90868	-0.776917	0.0480997	0.207629	NO	Not significant	0.39308	-1.97649
PLAAT3	4.95811	-0.984455	0.048445	0.20874	NO	Not significant	0.498851	-1.97344
ALDH4A1	13.6283	-0.563239	0.0485393	0.20896	NO	Not significant	0.285529	-1.97262
ARG1	135.772	-0.647228	0.0485897	0.20896	NO	Not significant	0.32818	-1.97217
FXYD6-FXYD2	2.0621	1.69676	0.0486085	0.20896	NO	Not significant	0.860421	1.97201
SLC35D1	5.02488	-0.899476	0.0486225	0.20896	NO	Not significant	0.45615	-1.97189
BDH2	3.13252	-1.16034	0.0488234	0.209056	NO	Not significant	0.588968	-1.97013
ETHE1	2.36125	-1.34987	0.0488269	0.209056	NO	Not significant	0.68518	-1.9701
GADD45B	22.2482	-0.779649	0.0489303	0.209056	NO	Not significant	0.395922	-1.9692
GGT5	2.45377	1.42886	0.0489609	0.209056	NO	Not significant	0.725703	1.96893
HMGCS1	4.14756	-1.11649	0.0488248	0.209056	NO	Not significant	0.566714	-1.97012
MRPL58	4.62035	-0.976854	0.0489401	0.209056	NO	Not significant	0.496089	-1.96911
NSDHL	1.33227	-1.91239	0.0487362	0.209056	NO	Not significant	0.970317	-1.97089
PLOD3	4.35587	0.999816	0.0488862	0.209056	NO	Not significant	0.507628	1.96958
STEAP4	3.50345	1.17628	0.04868	0.209056	NO	Not significant	0.596678	1.97138
ZEB2	2.24987	1.49827	0.0489441	0.209056	NO	Not significant	0.760899	1.96908
JAGN1	2.5421	-1.30252	0.049078	0.209421	NO	Not significant	0.661881	-1.96791
JUND	11.1144	-0.760697	0.0491109	0.209426	NO	Not significant	0.386606	-1.96763
PSMB3	10.4058	-0.6771	0.049244	0.209858	NO	Not significant	0.344322	-1.96647
CMAHP	2.10672	1.64508	0.049369	0.210255	NO	Not significant	0.837026	1.96539
PALMD	6.73822	0.867688	0.0495903	0.211062	NO	Not significant	0.441913	1.96348
EXPH5	1.43084	-1.93308	0.0496673	0.211254	NO	Not significant	0.984848	-1.96282
SERPING1	747.143	-0.433213	0.0498307	0.211812	NO	Not significant	0.220868	-1.96141
SNORD99	1.83414	1.89424	0.0498676	0.211833	NO	Not significant	0.96591	1.9611
ATP1A1-AS1	2.55304	1.35526	0.0500628	0.211982	NO	Not significant	0.691661	1.95943
GBP7	6.44946	-0.921514	0.0500515	0.211982	NO	Not significant	0.470275	-1.95952
HMGN3	5.59063	-0.865285	0.0499735	0.211982	NO	Not significant	0.441429	-1.96019
HS1BP3-IT1	2.02008	-1.6384	0.0500031	0.211982	NO	Not significant	0.835946	-1.95994
TUG1	7.58928	0.761458	0.0499419	0.211982	NO	Not significant	0.388408	1.96046
LOC102724802	1.89324	1.78797	0.0503023	0.212859	NO	Not significant	0.913447	1.95738
TICAM1	3.57329	1.24937	0.0503385	0.212877	NO	Not significant	0.638384	1.95708
PHC2	3.43423	1.14291	0.0503907	0.212961	NO	Not significant	0.58412	1.95663
CLDN2	5.47635	1.14749	0.0506618	0.213864	NO	Not significant	0.587152	1.95433
LOC107985976	264.759	0.40738	0.050669	0.213864	NO	Not significant	0.208456	1.95427
CFB	226.622	-0.429912	0.0508243	0.214278	NO	Not significant	0.220134	-1.95296
MIF	22.6905	-0.740901	0.0508319	0.214278	NO	Not significant	0.379386	-1.9529
DNPH1	5.36156	-0.913827	0.0508714	0.214308	NO	Not significant	0.468014	-1.95256
MAGT1	2.75275	-1.23448	0.0510268	0.214807	NO	Not significant	0.632662	-1.95125
MAP4K3	3.27223	1.18387	0.0510873	0.214807	NO	Not significant	0.60688	1.95075
PMVK	3.14094	-1.14419	0.051062	0.214807	NO	Not significant	0.586475	-1.95096
MYO6	2.39362	1.39189	0.0512234	0.215242	NO	Not significant	0.713934	1.9496
MIR3975	1.3631	2.16038	0.0513275	0.215543	NO	Not significant	1.10861	1.94873
HSD17B12	6.74989	-0.81148	0.0514	0.215574	NO	Not significant	0.416544	-1.94812
IFI16	2.22088	1.48033	0.0513933	0.215574	NO	Not significant	0.759853	1.94818
MIR570	10.9575	1.12342	0.051481	0.21564	NO	Not significant	0.576867	1.94745
SFXN1	3.73179	-1.05067	0.0514581	0.21564	NO	Not significant	0.539461	-1.94764
C5AR1	2.8158	1.42713	0.0515863	0.215742	NO	Not significant	0.73315	1.94657
LOC107986153	1.36986	2.08619	0.0516358	0.215742	NO	Not significant	1.07195	1.94616
N4BP2L2-IT2	1.31727	2.08169	0.0516298	0.215742	NO	Not significant	1.06961	1.94621
WBP2	9.68783	-0.657769	0.0516253	0.215742	NO	Not significant	0.337968	-1.94625
MRPL21	2.34182	-1.39193	0.0522176	0.217897	NO	Not significant	0.716998	-1.94134
MTSS2	4.93477	0.974813	0.0522126	0.217897	NO	Not significant	0.502124	1.94138
BCKDK	4.20474	-0.970467	0.0523809	0.218369	NO	Not significant	0.500243	-1.93999
BCL2L1-AS1	1.36311	2.1119	0.0523967	0.218369	NO	Not significant	1.08868	1.93986
LOC107985523	5.88428	0.912886	0.0526472	0.219247	NO	Not significant	0.471093	1.9378
TXN	26.8319	0.470261	0.0526736	0.219247	NO	Not significant	0.242704	1.93759
LPGAT1	4.83943	0.966117	0.0528166	0.219566	NO	Not significant	0.49892	1.93642
MIR3916	1.64589	1.94688	0.0528082	0.219566	NO	Not significant	1.00537	1.93649
GCSH	3.1561	-1.15784	0.0528933	0.219746	NO	Not significant	0.598122	-1.93579
LOC112268006	2.68765	-1.25321	0.0529565	0.219871	NO	Not significant	0.647564	-1.93528
MIR1296	2.01593	1.69246	0.0530994	0.220188	NO	Not significant	0.875057	1.93411
SLC27A3	2.55569	-1.32737	0.0530947	0.220188	NO	Not significant	0.686283	-1.93415
F10	16.8684	-0.557666	0.053177	0.220371	NO	Not significant	0.288426	-1.93348
DHODH	2.2641	-1.40448	0.0533147	0.220803	NO	Not significant	0.726821	-1.93236
PFKFB1	6.55182	0.961632	0.0533722	0.220904	NO	Not significant	0.497766	1.9319
SCCPDH	14.4526	-0.560869	0.0534505	0.221089	NO	Not significant	0.290415	-1.93126
LOC105375530	1.38225	2.09776	0.0536488	0.221771	NO	Not significant	1.08711	1.92966
PALLD	1.7837	1.65777	0.0537653	0.222113	NO	Not significant	0.859519	1.92872
SLC25A6	9.96615	0.730479	0.0538048	0.222138	NO	Not significant	0.3788	1.9284
TIMP3	6.70198	0.907888	0.0538826	0.22224	NO	Not significant	0.47095	1.92778
TRIAP1	3.14216	-1.17183	0.0538967	0.22224	NO	Not significant	0.607902	-1.92767
POLDIP2	7.02495	-0.757187	0.0540315	0.222657	NO	Not significant	0.39302	-1.92658
PYGL	8.10768	-0.705212	0.054085	0.222739	NO	Not significant	0.366124	-1.92616
NDUFAF3	4.89146	-0.931502	0.0541643	0.222926	NO	Not significant	0.483767	-1.92552
LIN7C	2.9225	-1.16873	0.0543975	0.223608	NO	Not significant	0.607554	-1.92366
PCNP	6.53571	-0.805395	0.0543751	0.223608	NO	Not significant	0.41864	-1.92384
GTF2IP1	6.96622	0.768122	0.0545141	0.223942	NO	Not significant	0.399496	1.92273
PHYHD1	2.8094	-1.22706	0.0545465	0.223942	NO	Not significant	0.638271	-1.92247
HMGCR	1.99978	-1.49096	0.0546163	0.224089	NO	Not significant	0.775766	-1.92192
BMS1P1	1.81782	1.67272	0.0548074	0.224595	NO	Not significant	0.871026	1.9204
RUSF1	4.87739	-0.918939	0.0547773	0.224595	NO	Not significant	0.478455	-1.92064
MACROH2A1	2.18256	1.45236	0.0549775	0.225103	NO	Not significant	0.756811	1.91905
RAPGEF5	3.37563	1.14225	0.0549996	0.225103	NO	Not significant	0.595269	1.91888
RASSF3	1.55929	1.85083	0.0552593	0.226027	NO	Not significant	0.965569	1.91683
RN7SK	275.26	-0.477515	0.0554134	0.226517	NO	Not significant	0.249274	-1.91562
SNORD97	2.08665	1.57815	0.0557361	0.227695	NO	Not significant	0.824923	1.91309
HIBCH	3.58074	-1.08604	0.0558396	0.227977	NO	Not significant	0.567925	-1.91229
DMTF1	3.00387	1.20005	0.0560691	0.228632	NO	Not significant	0.628134	1.9105
NREP	2.16138	-1.48987	0.0560638	0.228632	NO	Not significant	0.779815	-1.91054
CSF3R	1.63092	1.88303	0.0561601	0.228862	NO	Not significant	0.985985	1.90979
FAM174C	5.55563	-0.843527	0.0562871	0.229238	NO	Not significant	0.441914	-1.90881
GIT2	2.57124	1.29927	0.0565175	0.230035	NO	Not significant	0.68131	1.90702
ARHGEF5	2.20012	1.45637	0.0568587	0.231281	NO	Not significant	0.764739	1.9044
MMP15	2.53294	1.30673	0.0569719	0.231599	NO	Not significant	0.68648	1.90353
MARCKS	1.95062	1.5463	0.0570799	0.231753	NO	Not significant	0.812689	1.9027
RPL17-C18orf32	7.50989	-0.757909	0.0570786	0.231753	NO	Not significant	0.398332	-1.90271
NHP2	2.47198	-1.26673	0.0572784	0.232274	NO	Not significant	0.666286	-1.90118
ZNF207	4.75839	0.928524	0.0572595	0.232274	NO	Not significant	0.488356	1.90132
UTRN	4.58169	0.948047	0.0574311	0.232751	NO	Not significant	0.498968	1.90002
FMO4	3.39176	-1.09257	0.0574988	0.232882	NO	Not significant	0.575191	-1.8995
YWHAZ	5.58791	0.845333	0.0576468	0.233339	NO	Not significant	0.445293	1.89837
FBXO7	9.99651	-0.666017	0.0577434	0.233444	NO	Not significant	0.350971	-1.89764
PECAM1	1.92691	1.55485	0.0577129	0.233444	NO	Not significant	0.819261	1.89787
MIR3173	2.51016	1.66604	0.0578148	0.23359	NO	Not significant	0.878206	1.8971
ALDOC	5.43652	-0.898999	0.0578923	0.23376	NO	Not significant	0.474027	-1.89651
GBP1	5.15768	-0.908093	0.0583602	0.235362	NO	Not significant	0.479715	-1.89298
HSPE1	16.3564	-0.73088	0.0583479	0.235362	NO	Not significant	0.386081	-1.89308
NDST1	3.16624	1.17353	0.0585755	0.236087	NO	Not significant	0.620467	1.89137
ZNF319	1.85214	3.83558	0.0589972	0.237642	NO	Not significant	2.03133	1.88821
ARRDC2	1.51989	1.84888	0.0591306	0.237776	NO	Not significant	0.979684	1.88722
MAIP1	2.35258	-1.28917	0.059074	0.237776	NO	Not significant	0.682955	-1.88764
NRP1	4.30742	0.988186	0.0591742	0.237776	NO	Not significant	0.52371	1.8869
TMEM126A	2.69179	-1.18991	0.0591391	0.237776	NO	Not significant	0.63053	-1.88716
MRPL57	3.8043	-1.05105	0.0593319	0.238158	NO	Not significant	0.55737	-1.88573
SLC38A4-AS1	2.56565	1.30022	0.0593416	0.238158	NO	Not significant	0.689534	1.88565
AKR1C8	2.76044	-1.30057	0.0594662	0.238514	NO	Not significant	0.690057	-1.88473
RPS2	25.2434	-0.573054	0.0597781	0.23962	NO	Not significant	0.304423	-1.88243
PPDPF	25.7818	1.11417	0.0599293	0.24008	NO	Not significant	0.592229	1.88131
LOC101928120	2.53118	1.28743	0.0600631	0.24047	NO	Not significant	0.684681	1.88033
LOC105377290	1.76756	1.65536	0.0601424	0.240642	NO	Not significant	0.880628	1.87975
UGCG	1.76314	1.65161	0.0603944	0.241505	NO	Not significant	0.879496	1.8779
GRPEL1	2.90286	-1.14338	0.0604376	0.241531	NO	Not significant	0.608963	-1.87759
RESF1	5.40944	0.879912	0.060488	0.241587	NO	Not significant	0.468732	1.87722
ABCC6P1	3.97401	-0.99551	0.0606809	0.242211	NO	Not significant	0.530708	-1.87581
BABAM2	2.73655	1.22941	0.0608816	0.242782	NO	Not significant	0.655909	1.87435
STX16	3.75833	1.03762	0.0608974	0.242782	NO	Not significant	0.55362	1.87424
ACOT1	1.75252	-1.54987	0.0612204	0.243584	NO	Not significant	0.827966	-1.8719
IL15RA	2.92066	1.24087	0.0612208	0.243584	NO	Not significant	0.662892	1.8719
RPL37	9.02306	-0.701183	0.0611816	0.243584	NO	Not significant	0.374527	-1.87218
SIPA1L1	2.71584	1.22402	0.0612458	0.243584	NO	Not significant	0.653955	1.87172
UNC119	1.53962	1.78803	0.0612961	0.243637	NO	Not significant	0.955474	1.87135
FDX1	3.2447	-1.09406	0.0613374	0.243655	NO	Not significant	0.584729	-1.87106
RNF181	2.26168	-1.30078	0.0616532	0.244763	NO	Not significant	0.696059	-1.86878
ATP5F1A	6.23869	-0.778391	0.0617651	0.244968	NO	Not significant	0.416702	-1.86798
RRBP1	14.5445	0.56031	0.0617791	0.244968	NO	Not significant	0.299972	1.86788
ACP1	5.94656	-0.79358	0.0618881	0.245253	NO	Not significant	0.425034	-1.8671
ZYX	2.92849	1.18245	0.0619642	0.245408	NO	Not significant	0.633495	1.86655
CEP170	1.95605	1.51483	0.0620433	0.245574	NO	Not significant	0.811812	1.86599
SYAP1	3.09658	-1.0948	0.0622142	0.246103	NO	Not significant	0.587099	-1.86477
INMT	1.7057	1.62756	0.0622616	0.246144	NO	Not significant	0.872956	1.86443
LOC105378367	1.57374	1.80733	0.062385	0.246484	NO	Not significant	0.969833	1.86355
LOC107986158	5.08599	-0.866687	0.062573	0.247028	NO	Not significant	0.465407	-1.86221
RIPOR1	2.79774	1.24904	0.0625973	0.247028	NO	Not significant	0.670793	1.86204
ACACB	5.4305	-0.847845	0.0627327	0.247267	NO	Not significant	0.455566	-1.86108
FLOT2	4.33018	0.963422	0.0627007	0.247267	NO	Not significant	0.517605	1.86131
ELOF1	7.63075	-0.731265	0.0629152	0.247839	NO	Not significant	0.393198	-1.85979
ARHGAP18	1.52458	1.77132	0.0631796	0.248732	NO	Not significant	0.953388	1.85793
NDUFV2	5.67743	-0.828907	0.0634046	0.249173	NO	Not significant	0.446527	-1.85634
PRPF38B	2.74996	1.2353	0.0634045	0.249173	NO	Not significant	0.665448	1.85634
ZNF330	3.48928	-1.03306	0.0633378	0.249173	NO	Not significant	0.556363	-1.85681
GCLC	5.62531	-0.807071	0.0635076	0.249322	NO	Not significant	0.434933	-1.85562
TCF4	1.45483	1.78121	0.0635179	0.249322	NO	Not significant	0.959935	1.85555
SDS	63.002	-0.944141	0.0636459	0.249676	NO	Not significant	0.509066	-1.85465
NDUFC2-KCTD14	2.30784	-1.26992	0.0637753	0.250036	NO	Not significant	0.685058	-1.85375
NHERF2	1.71073	-1.51214	0.0638566	0.25014	NO	Not significant	0.815969	-1.85318
SYPL1	4.05868	0.977033	0.0638777	0.25014	NO	Not significant	0.527261	1.85303
CEBPA	3.60791	-1.13236	0.0639273	0.250187	NO	Not significant	0.611198	-1.85269
TRC-GCA16-1	1.62296	2.28477	0.0641903	0.251067	NO	Not significant	1.23444	1.85086
LBX2-AS1	1.70228	-1.50689	0.0642733	0.251165	NO	Not significant	0.814415	-1.85028
NEO1	2.0835	1.41872	0.0643098	0.251165	NO	Not significant	0.766867	1.85003
WASHC2C	2.33658	1.33732	0.0643292	0.251165	NO	Not significant	0.722918	1.84989
VSIG4	2.69115	1.21658	0.0645661	0.251941	NO	Not significant	0.658231	1.84825
PLGLB2	13.6291	-0.577366	0.0647183	0.252386	NO	Not significant	0.312563	-1.8472
ATP1B3	1.55338	1.78165	0.0649264	0.253048	NO	Not significant	0.965263	1.84576
DAD1	17.1285	-0.526524	0.0651755	0.25387	NO	Not significant	0.285525	-1.84405
COX7A2	3.5906	-1.01527	0.0656103	0.255413	NO	Not significant	0.551456	-1.84108
CBR4	3.70337	-1.00257	0.0660927	0.25714	NO	Not significant	0.545529	-1.83779
A2M	137.214	-0.82224	0.0662576	0.25719	NO	Not significant	0.447678	-1.83668
DMXL2	2.80598	1.21372	0.0663002	0.25719	NO	Not significant	0.660928	1.83639
GET4	2.87501	-1.13793	0.066198	0.25719	NO	Not significant	0.619423	-1.83708
PRPS1	1.7028	-1.52509	0.0662931	0.25719	NO	Not significant	0.830459	-1.83644
RGL3	2.16777	1.4134	0.0662753	0.25719	NO	Not significant	0.769594	1.83656
CTTNBP2NL	1.88703	1.49083	0.0664501	0.257621	NO	Not significant	0.812274	1.83538
ZNF593	4.43627	-0.918272	0.0666019	0.258058	NO	Not significant	0.500598	-1.83435
CCNB1IP1	3.6848	-1.02514	0.0668328	0.258619	NO	Not significant	0.559331	-1.8328
CLDN7	1.66213	1.63936	0.066903	0.258619	NO	Not significant	0.894687	1.83232
SMIM20	2.72573	-1.19399	0.0668486	0.258619	NO	Not significant	0.651498	-1.83269
UBA1	7.19675	0.739363	0.0669	0.258619	NO	Not significant	0.403506	1.83235
TTC38	4.75791	-0.859928	0.0670604	0.259076	NO	Not significant	0.46958	-1.83127
RORA-AS1	5.82458	0.867669	0.0671533	0.259283	NO	Not significant	0.473969	1.83065
CMTM8	1.49556	-1.62465	0.0672989	0.259518	NO	Not significant	0.887945	-1.82967
FTH1P3	4.72849	-0.871289	0.0673189	0.259518	NO	Not significant	0.476234	-1.82954
TP53INP2	3.84222	-0.982754	0.0673319	0.259518	NO	Not significant	0.537185	-1.82945
ISOC1	7.3192	-0.718049	0.0673819	0.259559	NO	Not significant	0.392565	-1.82912
H1-4	21.2243	-0.659691	0.0675625	0.260104	NO	Not significant	0.360898	-1.82791
BEST1	7.90816	-0.691543	0.0676357	0.260234	NO	Not significant	0.378424	-1.82743
SNORA32	4.00623	1.04247	0.0676953	0.260312	NO	Not significant	0.570584	1.82703
ANAPC16	2.86969	-1.121	0.06774	0.260333	NO	Not significant	0.613663	-1.82673
EDF1	26.6051	-0.397867	0.0679566	0.261014	NO	Not significant	0.217974	-1.82529
TIMM13	3.35245	-1.03414	0.0681368	0.261553	NO	Not significant	0.566929	-1.8241
MRPL40	2.90587	-1.1165	0.0687742	0.263847	NO	Not significant	0.613494	-1.8199
SNORA74C-2	2.81053	1.28987	0.0688783	0.264093	NO	Not significant	0.709027	1.81922
PODXL	1.43607	1.77018	0.0689829	0.264341	NO	Not significant	0.973413	1.81853
DLGAP4	1.86827	1.48187	0.0690343	0.264385	NO	Not significant	0.815024	1.8182
SDHA	2.47166	-1.19132	0.0690846	0.264424	NO	Not significant	0.655339	-1.81787
TRAC	1.40995	2.19853	0.0691467	0.264509	NO	Not significant	1.20967	1.81746
ABRACL	2.40535	-1.32911	0.069253	0.26461	NO	Not significant	0.73158	-1.81677
DOCK9	1.8811	1.48876	0.0692341	0.26461	NO	Not significant	0.8194	1.81689
NDUFS8	11.1519	-0.583988	0.0693366	0.264744	NO	Not significant	0.32154	-1.81622
TRNN	196.52	-0.917967	0.0693683	0.264744	NO	Not significant	0.505484	-1.81601
MRPS35	3.42388	-1.02318	0.0694629	0.264952	NO	Not significant	0.563612	-1.8154
TMEM204	1.42436	1.76429	0.0695285	0.26505	NO	Not significant	0.972078	1.81497
AFDN	6.59839	0.748123	0.0696724	0.265445	NO	Not significant	0.412408	1.81403
SNORD96A	1.64356	2.23714	0.0697356	0.265533	NO	Not significant	1.23352	1.81362
NPC1L1	5.99185	-0.881158	0.0698618	0.265861	NO	Not significant	0.486074	-1.81281
ANPEP	35.1913	-0.412127	0.0699789	0.265946	NO	Not significant	0.227437	-1.81205
SNORD84	2.00776	1.52525	0.0700049	0.265946	NO	Not significant	0.841804	1.81188
TRNA	36.691	-1.02883	0.0699698	0.265946	NO	Not significant	0.567755	-1.81211
PCCA-AS1	1.917	1.50201	0.0700547	0.265983	NO	Not significant	0.829128	1.81156
AP2S1	4.5325	-0.882565	0.0702048	0.266247	NO	Not significant	0.487447	-1.81059
HIGD2A	15.4106	-0.488288	0.070186	0.266247	NO	Not significant	0.269667	-1.81071
SNHG29	4.32604	-0.928794	0.0706408	0.267747	NO	Not significant	0.513776	-1.80778
UCP2	3.9541	1.14326	0.0706871	0.267769	NO	Not significant	0.632515	1.80748
CHN2	3.80808	-0.954203	0.071009	0.268681	NO	Not significant	0.528522	-1.80542
MORC4	1.47808	1.76154	0.0709936	0.268681	NO	Not significant	0.975642	1.80552
MS4A7	3.28804	1.09296	0.0716178	0.270829	NO	Not significant	0.606681	1.80154
ATP11C	1.94969	-1.37561	0.0718785	0.27135	NO	Not significant	0.764276	-1.79989
EIF3G	6.81255	-0.732605	0.0718682	0.27135	NO	Not significant	0.407014	-1.79995
PXDN	2.68743	1.20168	0.0718493	0.27135	NO	Not significant	0.667576	1.80007
ACAD11	4.07803	-0.916957	0.0720086	0.271686	NO	Not significant	0.509685	-1.79906
MAN1A1	9.82117	-0.597434	0.0721646	0.272119	NO	Not significant	0.332262	-1.79808
NR5A2	3.60815	-0.96999	0.0722539	0.2723	NO	Not significant	0.539628	-1.79752
GPHN	1.90194	-1.3877	0.0723052	0.272339	NO	Not significant	0.772149	-1.79719
SIRPA	3.58741	1.07805	0.0728971	0.274256	NO	Not significant	0.601094	1.79347
STARD7	6.04777	-0.748362	0.072863	0.274256	NO	Not significant	0.41722	-1.79369
PET100	3.57577	-1.01358	0.0729572	0.274326	NO	Not significant	0.56527	-1.7931
H3P6	6.74567	-0.725353	0.0730157	0.27439	NO	Not significant	0.404607	-1.79273
CNST	1.92689	-1.36054	0.0732197	0.274844	NO	Not significant	0.759458	-1.79146
MIR421	1.33826	2.03746	0.0732142	0.274844	NO	Not significant	1.1373	1.79149
SUCLG1	12.6343	-0.593734	0.0732868	0.27494	NO	Not significant	0.331503	-1.79104
CYP4F12	2.55678	-1.22106	0.0733858	0.27498	NO	Not significant	0.681992	-1.79042
LAPTM4A	28.2781	-0.45081	0.0734223	0.27498	NO	Not significant	0.251821	-1.7902
LOC112267956	2.95759	1.30939	0.0734107	0.27498	NO	Not significant	0.731393	1.79027
DUSP5	2.01226	1.52669	0.0736077	0.275519	NO	Not significant	0.853353	1.78904
TRNL1	475.315	-0.562814	0.0741431	0.277366	NO	Not significant	0.315173	-1.78573
HPS5	3.44777	1.06762	0.0742782	0.277714	NO	Not significant	0.598139	1.7849
SNRNP25	2.07429	-1.31262	0.0743867	0.277962	NO	Not significant	0.735681	-1.78423
C11orf96	2.11489	1.38978	0.0747131	0.277994	NO	Not significant	0.779802	1.78222
CDHR5	6.88834	-0.808747	0.0746706	0.277994	NO	Not significant	0.453719	-1.78248
MIR4524B	2.20356	1.4476	0.0747408	0.277994	NO	Not significant	0.812322	1.78205
NAA38	1.86726	-1.38067	0.0746583	0.277994	NO	Not significant	0.774544	-1.78256
PHF21A	1.68957	1.56324	0.0745916	0.277994	NO	Not significant	0.876763	1.78297
PPP2R1B	5.94413	0.823506	0.0747734	0.277994	NO	Not significant	0.462163	1.78185
TCEA2	1.8968	1.47808	0.0744655	0.277994	NO	Not significant	0.828637	1.78374
TPI1	5.99615	-0.75222	0.0746179	0.277994	NO	Not significant	0.42193	-1.78281
UQCRFS1	2.43754	-1.20662	0.0747063	0.277994	NO	Not significant	0.677013	-1.78226
SHTN1	3.15486	1.09595	0.0749327	0.27843	NO	Not significant	0.615399	1.78088
RNASEK	6.69485	-0.704236	0.0749792	0.278446	NO	Not significant	0.395507	-1.78059
BDH1	3.63249	-0.972224	0.0752	0.279109	NO	Not significant	0.546426	-1.77924
TRIM22	4.45112	0.953318	0.0752643	0.279191	NO	Not significant	0.535918	1.77885
SND1-IT1	1.66887	1.55497	0.0754736	0.279811	NO	Not significant	0.874769	1.77758
C1orf115	4.70914	-0.833327	0.0757975	0.280581	NO	Not significant	0.469319	-1.77561
DHRS3	14.6175	-0.504966	0.0757883	0.280581	NO	Not significant	0.284381	-1.77566
FGA	837.488	-0.664888	0.0758511	0.280581	NO	Not significant	0.374525	-1.77528
MX1	1.61514	1.59374	0.0758151	0.280581	NO	Not significant	0.897627	1.7755
NDUFA12	10.7495	-0.618023	0.0759338	0.28073	NO	Not significant	0.348225	-1.77478
AGPAT1	6.74674	0.736788	0.0760894	0.281148	NO	Not significant	0.415363	1.77384
GPR183	1.67817	1.57857	0.0763522	0.281804	NO	Not significant	0.890714	1.77226
HYOU1	4.72377	0.955842	0.0763457	0.281804	NO	Not significant	0.539325	1.77229
HSPB1	17.3297	0.594427	0.0766063	0.282585	NO	Not significant	0.335697	1.77073
TAT	243.103	-0.753744	0.0768356	0.283272	NO	Not significant	0.426001	-1.76935
GATD3	3.73973	-0.948872	0.0769973	0.28371	NO	Not significant	0.536577	-1.76838
PCM1	4.80466	0.858	0.0772421	0.28433	NO	Not significant	0.485591	1.76692
SUGP2	3.14271	1.10535	0.0772515	0.28433	NO	Not significant	0.625603	1.76686
SMIM30	2.60533	-1.12645	0.077317	0.284413	NO	Not significant	0.637682	-1.76647
SLC23A1	1.63488	-1.46916	0.0774077	0.284589	NO	Not significant	0.831948	-1.76593
MRPS26	3.77006	-0.956337	0.0775637	0.285004	NO	Not significant	0.541834	-1.765
NDUFS6	6.32361	-0.722879	0.0779058	0.286021	NO	Not significant	0.410035	-1.76297
PLPBP	2.25797	-1.21275	0.077927	0.286021	NO	Not significant	0.687952	-1.76284
ECM1	3.46927	-1.0475	0.0780332	0.286252	NO	Not significant	0.59442	-1.76221
SLC25A42	1.89713	-1.34754	0.0782401	0.286852	NO	Not significant	0.76522	-1.76099
ARHGAP17	2.06653	1.35606	0.0783882	0.287235	NO	Not significant	0.770438	1.76012
CCS	3.42975	-0.97721	0.0785916	0.28768	NO	Not significant	0.555575	-1.75892
NBPF15	2.84483	1.15082	0.0785966	0.28768	NO	Not significant	0.654288	1.75889
CENATAC	6.98501	0.708316	0.0786501	0.287717	NO	Not significant	0.402779	1.75857
HERPUD1	5.55706	-0.763249	0.0788018	0.288112	NO	Not significant	0.434236	-1.75768
LONP2	8.97366	-0.644853	0.0789346	0.288439	NO	Not significant	0.36704	-1.7569
RHOC	3.80321	0.965188	0.0790618	0.288744	NO	Not significant	0.549602	1.75616
GSTM2	5.83881	-1.39289	0.0791617	0.288949	NO	Not significant	0.79341	-1.75557
KHDC4	2.68343	1.17407	0.0792944	0.289029	NO	Not significant	0.669062	1.75479
LRG1	21.2228	-0.773515	0.0793146	0.289029	NO	Not significant	0.440831	-1.75468
MIR604	1.41223	2.24073	0.0792919	0.289029	NO	Not significant	1.27691	1.75481
COL14A1	1.89103	1.51319	0.0797102	0.29031	NO	Not significant	0.863509	1.75237
ARL2BP	3.54444	0.996286	0.079964	0.290435	NO	Not significant	0.569015	1.7509
GAS6-AS1	1.56626	1.76787	0.0799101	0.290435	NO	Not significant	1.00951	1.75121
HDLBP	12.4915	-0.526158	0.0798822	0.290435	NO	Not significant	0.300426	-1.75137
RNF5P1	2.25015	-1.20896	0.0799444	0.290435	NO	Not significant	0.690435	-1.75101
UACA	3.61244	0.978701	0.0799416	0.290435	NO	Not significant	0.55893	1.75103
IL18BP	1.92959	1.48694	0.0803926	0.291209	NO	Not significant	0.850449	1.74841
KLF11	3.09831	-1.07171	0.0803974	0.291209	NO	Not significant	0.612971	-1.74838
PTRHD1	4.50327	-0.871423	0.0803605	0.291209	NO	Not significant	0.498355	-1.7486
SNHG1	4.10797	0.914675	0.0803896	0.291209	NO	Not significant	0.523141	1.74843
STAB1	3.09342	1.10128	0.0803948	0.291209	NO	Not significant	0.629881	1.7484
CALD1	21.8524	0.422369	0.0804681	0.291306	NO	Not significant	0.241633	1.74798
GOLGA8A	2.05923	1.34887	0.0811187	0.293501	NO	Not significant	0.773332	1.74423
NDUFS1	3.43007	-0.969588	0.0812039	0.293648	NO	Not significant	0.556039	-1.74374
TMEM42	1.61535	-1.47003	0.0813033	0.293847	NO	Not significant	0.843307	-1.74317
SHFL	10.1633	0.651605	0.0815766	0.294674	NO	Not significant	0.374139	1.74161
CENPV	1.86974	-1.35823	0.0818943	0.295338	NO	Not significant	0.780685	-1.7398
MRPS6	2.95841	-1.05616	0.0818909	0.295338	NO	Not significant	0.607052	-1.73982
TGFBR2	6.72465	0.751992	0.0818723	0.295338	NO	Not significant	0.432198	1.73992
SERPINB8	2.07369	1.36856	0.0820808	0.295849	NO	Not significant	0.787097	1.73874
MPV17	1.87908	1.42846	0.0821834	0.296057	NO	Not significant	0.821825	1.73816
NAV2	2.97184	1.10829	0.0823536	0.296483	NO	Not significant	0.637981	1.73719
SELENOK	3.13088	-1.02913	0.0823913	0.296483	NO	Not significant	0.592486	-1.73698
ANP32B	6.63114	-0.718811	0.0824638	0.296583	NO	Not significant	0.413927	-1.73657
PDLIM3	1.44738	1.71766	0.0826655	0.297147	NO	Not significant	0.989762	1.73543
LDB2	2.02792	1.34974	0.0831715	0.298711	NO	Not significant	0.779036	1.73257
RPL28	9.65087	-0.601956	0.0831911	0.298711	NO	Not significant	0.347457	-1.73246
COX7A2L	1.67869	-1.42037	0.0833253	0.299031	NO	Not significant	0.820213	-1.73171
HEG1	1.6137	1.52669	0.0833782	0.299058	NO	Not significant	0.881757	1.73141
HCLS1	3.05717	1.06788	0.0834606	0.299192	NO	Not significant	0.61693	1.73095
LOC105375184	2.1239	1.34936	0.0835721	0.299429	NO	Not significant	0.779833	1.73033
BASP1	2.0661	1.35605	0.0836807	0.299501	NO	Not significant	0.783972	1.72972
FLII	2.56713	1.16035	0.0836826	0.299501	NO	Not significant	0.670838	1.72971
MACF1	7.2788	0.677185	0.0837327	0.299518	NO	Not significant	0.391566	1.72943
MRPS16	3.12106	-1.01921	0.0838529	0.299785	NO	Not significant	0.589562	-1.72876
GK	4.46492	0.921334	0.0841187	0.300237	NO	Not significant	0.533404	1.72727
ISG15	5.32243	0.905776	0.0841082	0.300237	NO	Not significant	0.524379	1.72733
MAP1LC3B	4.78611	0.851572	0.0840723	0.300237	NO	Not significant	0.492941	1.72753
PCSK6	9.04542	-0.615287	0.0841608	0.300237	NO	Not significant	0.356267	-1.72704
MIR5047	6.21397	0.819707	0.0842924	0.300383	NO	Not significant	0.474833	1.72631
NOP10	9.77227	-0.670826	0.0842604	0.300383	NO	Not significant	0.38855	-1.72648
KLF15	2.17399	-1.37267	0.0844337	0.300724	NO	Not significant	0.795508	-1.72552
ARSL	4.49366	-0.855429	0.0845918	0.301125	NO	Not significant	0.496004	-1.72464
CDH1	12.5969	-0.579044	0.0849274	0.302157	NO	Not significant	0.336109	-1.72279
DUSP23	8.32666	-0.6818	0.0850193	0.302321	NO	Not significant	0.395871	-1.72228
FNBP4	3.3031	1.04948	0.0852811	0.302926	NO	Not significant	0.609864	1.72083
PAICS	3.38587	-0.986037	0.0852623	0.302926	NO	Not significant	0.572965	-1.72094
MYL12A	16.6293	0.488376	0.0853555	0.303028	NO	Not significant	0.28387	1.72042
RCN1	6.50116	-0.732585	0.0854359	0.303151	NO	Not significant	0.425926	-1.71998
EIF5	7.24663	-0.657586	0.0859231	0.304553	NO	Not significant	0.382917	-1.71731
RBM6	4.56921	0.858538	0.085909	0.304553	NO	Not significant	0.499911	1.71738
PLPP1	6.22477	0.748076	0.0862587	0.305579	NO	Not significant	0.436076	1.71547
SNX5	5.92356	-0.725457	0.0863286	0.305662	NO	Not significant	0.422985	-1.71509
PSMA3	10.8859	-0.550845	0.086491	0.306029	NO	Not significant	0.321341	-1.71421
RPL13	12.0987	-0.566663	0.0865246	0.306029	NO	Not significant	0.330604	-1.71402
ATP11A	2.20741	1.24675	0.0866726	0.306388	NO	Not significant	0.727727	1.71322
AIFM1	5.47396	-0.766708	0.0868404	0.306654	NO	Not significant	0.447764	-1.71231
MT2A	883.574	-0.597683	0.0868061	0.306654	NO	Not significant	0.349014	-1.71249
LOC112268025	1.68938	1.63247	0.0870301	0.307159	NO	Not significant	0.953951	1.71128
CDC14B	1.42009	-1.53057	0.087111	0.307265	NO	Not significant	0.894632	-1.71084
TRIO	1.82246	1.41064	0.0871529	0.307265	NO	Not significant	0.824643	1.71061
AHCY	3.36736	-0.97504	0.0872083	0.307297	NO	Not significant	0.570095	-1.71031
CDK2AP1	4.03358	0.997443	0.0873192	0.307375	NO	Not significant	0.583398	1.70971
SSU72	3.93267	-0.893412	0.0873235	0.307375	NO	Not significant	0.522559	-1.70969
CHID1	2.01908	-1.24103	0.0875805	0.308087	NO	Not significant	0.726468	-1.7083
F11-AS1	2.64096	-1.09418	0.087619	0.308087	NO	Not significant	0.640583	-1.70809
DHDDS	2.578	1.144	0.0877757	0.308234	NO	Not significant	0.670085	1.70725
IPW	1.59299	1.51677	0.0878005	0.308234	NO	Not significant	0.888496	1.70712
TNFRSF14	1.82153	1.40455	0.0877859	0.308234	NO	Not significant	0.822725	1.70719
LCP2	1.81007	1.4031	0.0880164	0.308828	NO	Not significant	0.822475	1.70596
NCOR2	2.23007	1.2582	0.0883	0.309659	NO	Not significant	0.738195	1.70443
ZMIZ1	2.57248	1.14448	0.0884951	0.310178	NO	Not significant	0.671881	1.70339
NDUFA3	3.1865	-0.997656	0.088628	0.31048	NO	Not significant	0.585933	-1.70268
CHKB-CPT1B	1.84029	1.41472	0.0887418	0.310714	NO	Not significant	0.831174	1.70207
TBCA	1.42855	-1.53802	0.0888067	0.310776	NO	Not significant	0.9038	-1.70173
ETFRF1	1.46083	-1.52316	0.0889988	0.311284	NO	Not significant	0.895607	-1.7007
FKBP1A	10.1268	0.579184	0.0891433	0.311316	NO	Not significant	0.34071	1.69993
HECTD1	5.6169	-0.729853	0.0891963	0.311316	NO	Not significant	0.429413	-1.69965
RBM33	4.40235	0.872931	0.0891679	0.311316	NO	Not significant	0.513548	1.6998
TLCD4-RWDD3	2.42447	-1.1327	0.0891411	0.311316	NO	Not significant	0.666314	-1.69995
COPS6	5.35792	-0.766394	0.0894691	0.311939	NO	Not significant	0.451297	-1.6982
PLA2G12B	7.79377	-0.645121	0.0894478	0.311939	NO	Not significant	0.379859	-1.69832
GAB2	1.42444	1.66544	0.0897239	0.312498	NO	Not significant	0.981486	1.69686
LOC112268437	1.42444	1.66544	0.0897239	0.312498	NO	Not significant	0.981486	1.69686
GCC2	2.84959	1.08418	0.0898778	0.312705	NO	Not significant	0.639243	1.69604
PDLIM1	15.1724	-0.476702	0.0898342	0.312705	NO	Not significant	0.281029	-1.69627
CTNNA1	6.76525	0.679695	0.0900204	0.313036	NO	Not significant	0.400932	1.69529
PPP1CC	4.4838	-0.846478	0.0902771	0.313764	NO	Not significant	0.49971	-1.69394
SPATA20	3.93021	0.979628	0.0905091	0.314405	NO	Not significant	0.578731	1.69272
CEBPB	7.64122	-0.71129	0.0906355	0.314679	NO	Not significant	0.42037	-1.69205
RBM3	4.27073	0.856127	0.0907042	0.314752	NO	Not significant	0.506076	1.69169
SLC22A25	3.39662	-0.967927	0.0908049	0.314936	NO	Not significant	0.572343	-1.69117
MT1F	42.2223	-1.17307	0.0908767	0.31502	NO	Not significant	0.693799	-1.69079
ALDOA	2.18866	1.23902	0.0912839	0.315944	NO	Not significant	0.733726	1.68866
RBPMS2	1.86009	1.39681	0.0912849	0.315944	NO	Not significant	0.827174	1.68866
RN7SL3	36.8821	-0.625811	0.0912866	0.315944	NO	Not significant	0.370599	-1.68865
LINC02027	2.90592	-1.11011	0.0913536	0.316011	NO	Not significant	0.657533	-1.6883
LAMTOR4	5.31597	-0.76965	0.0915544	0.31654	NO	Not significant	0.456155	-1.68725
CD52	1.60087	1.51516	0.091982	0.317852	NO	Not significant	0.899187	1.68503
CD59	4.65583	0.840627	0.0920461	0.317907	NO	Not significant	0.498976	1.6847
CHD2	6.16467	0.720456	0.0924941	0.319288	NO	Not significant	0.428235	1.68239
CPED1	3.2292	-0.971329	0.0925647	0.319365	NO	Not significant	0.577477	-1.68202
TULP3	1.76423	1.38408	0.0926148	0.319371	NO	Not significant	0.822994	1.68176
NDUFS2	8.50711	-0.614081	0.0927766	0.319763	NO	Not significant	0.365322	-1.68093
IL13RA1	7.15385	-0.642508	0.0929339	0.319992	NO	Not significant	0.382418	-1.68012
IL6R	2.05645	-1.25615	0.0929399	0.319992	NO	Not significant	0.747668	-1.68009
BABAM1	2.74921	-1.03878	0.0933022	0.321072	NO	Not significant	0.618972	-1.67823
GALT	7.13916	-0.668485	0.0935581	0.321293	NO	Not significant	0.398638	-1.67692
GOLGA8B	2.86105	1.08554	0.0934964	0.321293	NO	Not significant	0.647219	1.67724
RBBP9	2.22088	-1.18455	0.0935606	0.321293	NO	Not significant	0.706387	-1.67691
SDHAP3	5.39127	-0.740789	0.0935053	0.321293	NO	Not significant	0.441685	-1.67719
SAT1	47.5942	-0.318211	0.0936699	0.321501	NO	Not significant	0.189824	-1.67635
GABARAP	22.9733	-0.383153	0.0938034	0.321513	NO	Not significant	0.228657	-1.67567
LOC107985948	3.5179	1.04309	0.0938229	0.321513	NO	Not significant	0.622531	1.67557
PLK2	2.57911	1.15471	0.0937238	0.321513	NO	Not significant	0.688937	1.67607
SNORA101B	1.48442	1.74706	0.0939015	0.321513	NO	Not significant	1.04292	1.67517
ZNF358	1.79237	-1.31403	0.0939164	0.321513	NO	Not significant	0.784455	-1.67509
ADIRF	2.331	-1.39434	0.094325	0.322745	NO	Not significant	0.833432	-1.67301
ITIH4	210.677	-0.406411	0.0946931	0.323502	NO	Not significant	0.243193	-1.67114
MDM2	4.58027	0.827656	0.0946378	0.323502	NO	Not significant	0.49518	1.67142
MMP19	2.03514	1.31419	0.0946775	0.323502	NO	Not significant	0.786366	1.67122
TRNI	5.5938	-0.924564	0.0947557	0.323549	NO	Not significant	0.553357	-1.67083
SLC20A1	4.27023	0.966854	0.0948256	0.32362	NO	Not significant	0.57879	1.67047
STOML2	5.34269	-0.754	0.0949208	0.323778	NO	Not significant	0.451499	-1.66999
VPS39	3.35019	0.972769	0.0949892	0.323845	NO	Not significant	0.58262	1.66965
PTPRC	1.80975	1.38496	0.0950629	0.323929	NO	Not significant	0.82968	1.66927
MMACHC	2.58723	-1.0716	0.0951727	0.324136	NO	Not significant	0.64217	-1.66872
TMBIM4	5.79116	-0.715069	0.0952709	0.324303	NO	Not significant	0.428641	-1.66823
IGLV1-40	2.95703	5.13057	0.0953894	0.32454	NO	Not significant	3.07656	1.66763
BAIAP2L1	5.13963	0.799292	0.0955785	0.324849	NO	Not significant	0.479572	1.66668
COX1	11727.4	0.503038	0.0955363	0.324849	NO	Not significant	0.301783	1.66689
RBM5-AS1	2.02369	1.2946	0.0959474	0.325935	NO	Not significant	0.777617	1.66483
ATP5F1E	2.53624	-1.06486	0.0961949	0.326055	NO	Not significant	0.640098	-1.66359
ITCH	3.02315	-0.988586	0.0961549	0.326055	NO	Not significant	0.594178	-1.66379
RPS21	4.74286	-0.806307	0.0961244	0.326055	NO	Not significant	0.484577	-1.66394
SNORA74C-1	2.55262	1.14646	0.0960839	0.326055	NO	Not significant	0.688917	1.66414
TPRG1-AS1	2.52723	-1.13599	0.0962292	0.326055	NO	Not significant	0.682928	-1.66342
ARPC2	5.72355	0.732457	0.0966521	0.327005	NO	Not significant	0.440893	1.66131
CSF1R	2.70778	1.0704	0.096658	0.327005	NO	Not significant	0.644321	1.66128
HAUS4	2.00996	-1.28586	0.0965831	0.327005	NO	Not significant	0.773844	-1.66165
IFNGR2	2.361	1.16887	0.096771	0.32722	NO	Not significant	0.703836	1.66071
CLYBL	2.35783	-1.10803	0.0969017	0.327495	NO	Not significant	0.667464	-1.66006
ABHD4	2.37519	1.17159	0.0971983	0.328162	NO	Not significant	0.706377	1.65859
PLS3	9.49804	-0.588218	0.097184	0.328162	NO	Not significant	0.354634	-1.65866
CLPP	1.79035	-1.29447	0.0973504	0.328173	NO	Not significant	0.780817	-1.65784
SMARCA4	1.99824	1.28383	0.0973419	0.328173	NO	Not significant	0.77438	1.65788
USP22	4.04358	0.862383	0.0973343	0.328173	NO	Not significant	0.520161	1.65792
RUSC1-AS1	1.78645	-1.29081	0.0977804	0.329455	NO	Not significant	0.779612	-1.65571
TECR	7.48111	-0.640631	0.0980794	0.330294	NO	Not significant	0.387267	-1.65424
PPARGC1A	9.43152	-0.668413	0.0986299	0.331979	NO	Not significant	0.404723	-1.65153
COMMD6	1.58742	-1.40603	0.0993903	0.334368	NO	Not significant	0.85327	-1.64782
SLC30A10	4.97949	-0.784906	0.100085	0.336535	NO	Not significant	0.477309	-1.64444
SNORA25	3.75403	0.944532	0.100211	0.336787	NO	Not significant	0.574592	1.64383
TSPAN13	2.27728	1.58041	0.100745	0.338408	NO	Not significant	0.962931	1.64125
ACO1	8.64018	-0.589909	0.101178	0.339678	NO	Not significant	0.359883	-1.63917
CRLS1	2.97357	-0.997702	0.101277	0.339678	NO	Not significant	0.608839	-1.63869
NFAT5	3.65516	0.926242	0.101235	0.339678	NO	Not significant	0.565161	1.6389
AIF1	3.5107	0.982606	0.101901	0.341585	NO	Not significant	0.600722	1.63571
ATP5F1B	42.6692	-0.4245	0.102066	0.341585	NO	Not significant	0.259646	-1.63492
BCAS2	1.93385	-1.22067	0.102155	0.341585	NO	Not significant	0.74682	-1.63449
MIR4324	2.53891	1.50433	0.102152	0.341585	NO	Not significant	0.920355	1.63451
MXD1	2.22632	1.25936	0.102127	0.341585	NO	Not significant	0.770428	1.63463
SLC25A25	4.13618	-0.894645	0.102076	0.341585	NO	Not significant	0.547226	-1.63487
FOXA3	1.83555	-1.26922	0.102522	0.34252	NO	Not significant	0.777349	-1.63275
GSTM4	5.82172	-0.965724	0.102539	0.34252	NO	Not significant	0.5915	-1.63267
ACP5	1.40282	1.68408	0.102681	0.342823	NO	Not significant	1.03192	1.63199
NDUFS7	2.00287	-1.19012	0.102768	0.342939	NO	Not significant	0.72943	-1.63158
BMS1P2	1.60337	1.45575	0.103093	0.343399	NO	Not significant	0.893074	1.63004
HNMT	6.61863	-0.675306	0.103113	0.343399	NO	Not significant	0.414313	-1.62994
LRRFIP1	4.37368	0.849864	0.103002	0.343399	NO	Not significant	0.521239	1.63047
SHROOM1	2.00162	1.30157	0.103108	0.343399	NO	Not significant	0.798523	1.62997
TXN2	5.79621	-0.707913	0.10345	0.344349	NO	Not significant	0.434742	-1.62835
TRIM21	2.32349	1.15985	0.103601	0.344677	NO	Not significant	0.712597	1.62764
LOC105378179	3.11437	-0.981165	0.104046	0.345983	NO	Not significant	0.603591	-1.62555
DOCK4-AS1	1.63341	1.47328	0.104227	0.346411	NO	Not significant	0.906802	1.6247
CENPX	2.73965	-1.00909	0.104294	0.346459	NO	Not significant	0.621214	-1.62438
CRY2	4.592	-0.832729	0.104448	0.346796	NO	Not significant	0.512871	-1.62366
DOCK10	1.57382	1.44636	0.104567	0.346844	NO	Not significant	0.891109	1.6231
GARS1-DT	1.57382	1.44636	0.104567	0.346844	NO	Not significant	0.891109	1.6231
CLYBL-AS2	1.61965	1.46921	0.104818	0.347501	NO	Not significant	0.905842	1.62193
ACSS2	3.42735	-0.951266	0.105032	0.348037	NO	Not significant	0.586863	-1.62093
KDM5C	2.55589	1.09705	0.105109	0.348116	NO	Not significant	0.676952	1.62058
MAPKAPK2	2.52097	1.10535	0.105237	0.348368	NO	Not significant	0.682322	1.61998
EZR	5.8502	0.720821	0.105425	0.348815	NO	Not significant	0.445197	1.6191
[truncated: 12,471 more rows]
